# Supplementary material for: Comparative analysis of WC1.1+ and WC1.2+ γδ T cell subset responses from cattle naturally infected with Mycobacterium bovis to repeat stimulation with mycobacterial antigens
Source: PLoS One. 2024 Dec 12;19(12):e0311854. doi: 10.1371/journal.pone.0311854 (PMC11637235; doi:10.1371/journal.pone.0311854)
Supplement: S1 Table — WC1.1+ γδ T cells from bTB+ cattle (n = 5) in response to a 6-hour stimulation with 10 μg/ml PPDb compared to the non-stimulated control. The Content Sheet in the S1 Table represents all the summary information. (XLSX) [file pone.0311854.s002.xlsx]

## Sheet: Content
Comparative analysis of WC1.1+ and WC1.2+ γδ T cell subset responses from cattle naturally infected with Mycobacterium bovis to repeat stimulation with mycobacterial antigens.
Alia Parveen, Sajad A. Bhat, Mahmoud Elnaggar, and Kieran G. Meade*
* Corresponding author: Kieran Meade
Corresponding author email address: kieran.meade@ucd.ie
RNA-seq statistics and results
Worksheet 1		Summary sheet of DEGs
Worksheet 2		DEGs WC1.1+ Stimulated with PPDb v WC1.1+ Unstimulated
Worksheet 3		DEGs WC1.1+ Stimulated with PPDb v WC1.1+ Unstimulated (FDR-Padj. < 0.1)
Worksheet 4		DEGs WC1.1+ Stimulated with PPDb v WC1.1+ Unstimulated (|log2FC| ≥ 1.5 and FDR-Padj. < 0.1)

## Sheet: 1) Summary Sheet of DEG WC1.1+
		Infection Status		Differentially expressed genes (DEGs)
	Tab	bTB+ (Reactors) - Stimulated with PPDb	bTB+ (Reactors) - Unstimulated	Filter	Number
	1	WC1.1+ γδ T cell	WC1.1+ γδ T cell	None	12651
	2	WC1.1+ γδ T cell	WC1.1+ γδ T cell	FDR-Padj. < 0.1	913 (615 ↑ and 297 ↓)
	3	WC1.1+ γδ T cell	WC1.1+ γδ T cell	|log2FC| ≥ 1.5 and FDR-Padj. < 0.1	125 (124 ↑ and 1 ↓)
			Cell Subpopulations, n = 5
			P value adj < 0.1; |Fold Change| ≥ 1.5
			↑ = up-regulated and ↓ = down-regulated
		Term	Definition
	1	baseMean	Average expression of a gene across all samples or conditions in the dataset, calculated from normalized counts.
	2	log2FoldChange	Logarithmic (base 2) transformation of the ratio of expression levels between two conditions; indicates how many times a gene is upregulated or downregulated.
	3	lfcSE	Standard error of the log2FoldChange estimate; quantifies uncertainty in the fold change estimate.
	4	p-value	Statistical measure testing the null hypothesis of no difference in expression levels; lower values indicate stronger evidence against the null hypothesis.
	5	padj	Adjusted p-value that accounts for multiple testing, controlling the false discovery rate (FDR) to indicate statistical significance.

## Sheet: 2) WC1.1+ Comparison
Gene Symbol	baseMean	log2FoldChange	lfcSE	pvalue	padj
RCAN1	623.584	-0.0105632	0.0863929	0.774412	0.99102
PRDM15	283.729	-0.00155327	0.105971	0.967659	0.999686
SMIM11	249.183	0.0691316	0.129368	0.156573	0.622164
MRPS6	617.474	0.0200645	0.0793736	0.583168	0.95041
C2CD2	35	-0.0639138	0.191387	0.213939	0.709358
ATP5PO	2226.5	0.0274998	0.0749274	0.448996	0.90725
ZBTB21	439.97	0.0850573	0.0971373	0.0749391	0.430075
ITSN1	71.8257	-0.00977375	0.0980005	0.796392	0.991587
CRYZL1	1050.44	-0.0857865	0.0783532	0.0505613	0.347605
ABCG1	352.74	0.516244	0.50766	0.00304874	0.0542891
DONSON	502.527	-0.000621822	0.114823	0.987278	0.999686
SON	13834	0.0454915	0.0787883	0.240829	0.74336
UBASH3A	1761.14	-0.0949411	0.12073	0.0712169	0.418399
GART	1639.4	-0.00154496	0.055492	0.959089	0.999686
DNAJC28	134.455	0.00180185	0.101942	0.962164	0.999686
TMEM50B	1940.63	0.00507909	0.0850595	0.889412	0.999686
IFNGR2	1668.48	0.508048	0.300316	0.00106552	0.0243165
IL1RAP	178.646	0.156076	0.269202	0.045131	0.324795
SLC37A1	890.743	-0.0159847	0.0960248	0.6747	0.972936
IFNAR1	5532.23	0.240454	0.159181	0.00367566	0.0620445
IL10RB	2094.84	0.131636	0.0815333	0.010733	0.131873
PDE9A	224.569	0.000692046	0.0965042	0.985285	0.999686
IFNAR2	3400.07	0.75509	0.0915099	2.7987e-17	9.82889e-15
LPP	77.5549	-0.0123947	0.0991251	0.74503	0.988019
BCL6	1961.08	0.699515	0.327214	0.000288639	0.00852631
PAXBP1	6098.22	-0.00488015	0.118224	0.901194	0.999686
NDUFV3	968.179	0.025685	0.0836458	0.494754	0.928082
RTP4	553.917	1.83388	0.149862	1.54745e-35	3.26073e-32
SYNJ1	2084.36	0.00241421	0.0805134	0.946485	0.999686
PKNOX1	282.367	0.0311639	0.0851911	0.416636	0.88964
CBS	185.269	0.323195	0.230259	0.00318192	0.0560293
U2AF1	3197.39	0.0571396	0.0869555	0.171998	0.646234
CFAP298	1667.91	-0.0367735	0.0801569	0.335145	0.836696
ST6GAL1	3396.4	-0.0637765	0.120484	0.174646	0.650574
EVA1C	170.633	0.0512902	0.138096	0.267453	0.7769
RFC4	296.408	0.00261245	0.0686688	0.938742	0.999686
EIF4A2	14917.7	-0.0267326	0.0591795	0.39757	0.87933
LOC112448315	104.735	0.033159	0.103828	0.413725	0.889379
LOC112448304	35.7707	0.00729441	0.116681	0.852644	0.998287
LOC112448336	21.3472	-0.014787	0.134268	0.717057	0.981141
SIK1	1175.6	-0.22235	0.24777	0.0158094	0.168532
URB1	979.109	0.00567132	0.0868936	0.877287	0.99962
MRAP	10.6805	-0.0407276	0.174189	0.372975	0.862069
MIS18A	29.5536	-0.0129568	0.137577	0.750881	0.98868
DNAJB11	1134.25	0.293781	0.248193	0.0058969	0.0869414
HSF2BP	273.418	-0.0560272	0.131454	0.229013	0.731164
TBCCD1	395.39	0.00161182	0.068228	0.962067	0.999686
CRYGS	19.7486	-0.00130934	0.149299	0.974274	0.999686
RRP1B	2692.25	-0.00770974	0.114807	0.843872	0.996085
PDXK	549.333	0.0454828	0.154291	0.324731	0.82756
CSTB	60.4022	1.5482	1.24179	0.000355408	0.0101661
CSTB.1	1023.74	-0.0210887	0.125854	0.606029	0.958475
HUNK	6.09043	-0.0375307	0.264845	0.370933	0.861526
RRP1	1079.69	0.128493	0.133255	0.0327122	0.26487
SCAF4	1845.55	0.00626874	0.0555359	0.835184	0.994525
AGPAT3	722.095	0.0190551	0.113638	0.632068	0.962666
SOD1	3610.85	0.0533416	0.116323	0.233538	0.735215
TRAPPC10	2041.53	-0.0092535	0.0822789	0.799039	0.991587
PWP2	715.065	0.11732	0.167716	0.0584027	0.376363
GATD3	1125.24	0.0161341	0.0851788	0.663152	0.970377
ICOSLG	213.192	-0.0327989	0.134861	0.445066	0.904949
ETV5	12.8878	0.0457183	0.225858	0.319297	0.822845
TIAM1	956.733	-0.0378254	0.149311	0.395814	0.877825
TRA2B	4672.46	0.0254729	0.0616556	0.433358	0.900998
SENP2	3386.88	-0.0018101	0.11304	0.962858	0.999686
TMEM41A	847.131	0.0492937	0.072814	0.190187	0.676142
MAP3K13	138.188	0.0767112	0.141949	0.135564	0.581194
PFKL	1321.35	-0.0098349	0.0770083	0.782732	0.99102
EHHADH	399.732	-0.0534013	0.0953144	0.209727	0.704195
CFAP410	208.944	-0.0299171	0.0817134	0.427933	0.896498
TRPM2	553.467	-0.0541824	0.191616	0.268135	0.777647
C1H3orf70	162.121	-0.00831843	0.100946	0.827007	0.99428
VPS8	1087.52	-0.00406791	0.064213	0.901641	0.999686
UBE2G2	1398.15	0.00479206	0.0789729	0.893527	0.999686
SUMO3	1115.62	-0.203637	0.193972	0.0129545	0.149302
BACH1	442.987	-0.0236401	0.0904589	0.536206	0.940328
MAGEF1	483.56	-0.0872963	0.156383	0.111143	0.525694
PTTG1IP	6292.36	-0.0371773	0.108161	0.370363	0.861526
ITGB2	5654.06	-0.184022	0.211975	0.0219359	0.204675
CCT8	3254.81	0.0481127	0.0814776	0.224935	0.72603
CHRD	6.54901	-0.0109739	0.182172	0.786154	0.99102
USP16	2413.55	-0.00560077	0.0621749	0.862553	0.999532
POLR2H	724.86	0.0120474	0.0655043	0.718158	0.981724
SLX9	362.679	-0.0566577	0.102905	0.197681	0.688318
CLCN2	85.5808	-0.0336577	0.151703	0.443546	0.903808
ADARB1	17.5875	0.00640514	0.109407	0.868485	0.999532
POFUT2	1915.82	-0.0292745	0.0597834	0.358576	0.854727
RWDD2B	177.094	0.0236573	0.0792737	0.520472	0.936009
LTN1	1244.2	0.0303696	0.0715526	0.395661	0.877825
FAM131A	180.361	0.00484525	0.0683969	0.88653	0.999686
LOC615183	11.0379	0.00161242	0.154872	0.968343	0.999686
N6AMT1	160.04	0.0191522	0.0764596	0.595113	0.955408
EIF4G1	7122.99	0.256683	0.163952	0.00291267	0.0526823
PSMD2	3990.85	0.0319235	0.0795209	0.395459	0.877825
COL18A1	2443.49	-0.0913506	0.222719	0.122737	0.554522
ECE2	23.0779	0.0143586	0.129871	0.723175	0.982199
SLC19A1	155.3	-0.00202658	0.111294	0.958278	0.999686
ECE2.1	36.7535	0.0773752	0.221908	0.160983	0.629497
PCBP3	628.611	0.0281255	0.0925155	0.469566	0.916339
ALG3	279.329	0.0436741	0.11743	0.312979	0.819069
VWA5B2	36.1861	0.00146212	0.124701	0.970609	0.999686
ABCF3	1112.49	0.0964486	0.0953578	0.0502699	0.346651
AP2M1	4876.8	0.0138869	0.0883215	0.709144	0.980241
APP	3490.34	0.035937	0.133703	0.407052	0.883344
DVL3	1483.46	-0.00746531	0.101508	0.844565	0.996209
EIF2B5	3249.65	0.000573659	0.102022	0.98795	0.999686
LOC616094	124.324	-0.0348874	0.150603	0.428832	0.897312
COL6A2	20.0187	-0.0438346	0.205911	0.340587	0.842999
ABCC5	76.7097	-0.00829709	0.136673	0.837633	0.994717
PARL	1412.02	0.0239793	0.0780465	0.512808	0.934919
LSS	539.362	-0.12321	0.194103	0.0606601	0.384232
MAP6D1	155.894	-0.00424171	0.14369	0.91671	0.999686
GABPA	895.611	0.0121826	0.0704201	0.724463	0.982199
ATP5PF	1163.27	0.0134518	0.0853326	0.715398	0.980782
MCM3AP	4779.19	-0.00813374	0.0946539	0.828389	0.994425
YEATS2	1883.99	0.0130228	0.0965396	0.731352	0.984133
YBEY	383.587	0.028724	0.0624913	0.382663	0.868757
JAM2	106.305	1.30797	1.19014	0.000578882	0.0149059
LOC782738	13.9938	-0.0164849	0.147337	0.690718	0.975454
KLHL24	553.955	-0.0715785	0.098215	0.117914	0.542104
KLHL6	330.72	-0.221289	0.154755	0.00506777	0.0781363
MRPL39	685.606	-0.00888906	0.0618668	0.78309	0.99102
PCNT	1343.96	-0.00338791	0.105296	0.929474	0.999686
DIP2A	510.143	-0.0889914	0.140626	0.0972058	0.491831
MCF2L2	43.9793	-0.103878	0.243837	0.0986652	0.496042
B3GNT5	760.125	-0.173805	0.19883	0.0235431	0.212952
LAMP3	2477.72	-0.001532	0.103163	0.96791	0.999686
MCCC1	1121.42	-0.02345	0.106868	0.55449	0.941115
S100B	25.4056	0.00992074	0.119723	0.802207	0.991864
PRMT2	1623.4	-0.113041	0.180975	0.0698254	0.41356
DCUN1D1	808.061	0.134062	0.0951007	0.0148452	0.162782
NCAM2	23.3092	-0.0349679	0.186156	0.430213	0.898233
FBXO25	747.216	-0.0549875	0.0843665	0.180573	0.662696
TDRP	8.2625	0.0141807	0.156865	0.731433	0.984133
ATP11B	2497.97	0.00918263	0.0996956	0.809032	0.992118
RUNX1	312.381	-0.00168916	0.11531	0.965489	0.999686
SETD4	768.517	-0.0766717	0.0850079	0.0826835	0.451368
CBR1	26.076	-0.0223116	0.147458	0.596117	0.955772
CBR3	158.913	-0.0907847	0.131715	0.0872374	0.46715
DOP1B	1465.91	-0.0333207	0.132825	0.437262	0.901086
MORC3	1451.18	0.0500505	0.116835	0.258237	0.764611
CHAF1B	291.238	0.205176	0.224226	0.0170614	0.175372
C1H21orf91	804.478	0.00891064	0.0825801	0.806451	0.992114
BTG3	237.631	0.511603	0.190058	0.000110485	0.003827
CXADR	4.85767	0.0145126	0.176866	0.723407	0.982199
HLCS	196.842	-0.160701	0.229171	0.0366967	0.285221
PIGP	310.192	-0.0482575	0.0973334	0.251211	0.756681
TTC3	2176.05	-0.19557	0.0714485	0.000435185	0.0118323
VPS26C	918.604	-0.197363	0.134095	0.00582915	0.0863985
USP25	1528.3	0.00803362	0.0467242	0.760595	0.988853
LOC107132175	51.3004	0.0297501	0.139355	0.486691	0.924603
DYRK1A	5068.4	-0.0193954	0.0484239	0.469908	0.916687
NRIP1	320.675	0.0237534	0.111531	0.55352	0.940991
SAMSN1	17498.9	0.824438	0.194151	1.08053e-06	6.97e-05
HSPA13	1188.22	0.0311089	0.092529	0.427801	0.896473
ETS2	283.425	0.474753	0.2873	0.0012463	0.0276923
RBM11	27.2238	-0.146794	0.258732	0.0506872	0.348281
DNAJC19	372.421	0.0396804	0.0828583	0.308223	0.81483
FXR1	2572.45	-0.00373799	0.069168	0.912742	0.999686
PIK3R4	3377.31	0.0102277	0.0461495	0.694406	0.975719
TTC14	2504.32	-0.0220088	0.146968	0.600659	0.957102
USP13	159.495	-0.0188591	0.0978113	0.623968	0.961743
CAPN7	2577.1	-0.0143404	0.0734425	0.684112	0.974177
NDUFB5	1044.09	-0.0126289	0.0996522	0.740768	0.986721
MRPL47	791.906	-0.017935	0.071695	0.609009	0.958712
SH3BP5	409.068	0.0491086	0.173998	0.302002	0.809286
METTL6	913.054	0.14992	0.123293	0.0162642	0.170385
EAF1	1646.45	0.0774031	0.145061	0.135197	0.579953
ACTL6A	765.727	0.0133865	0.0677719	0.693738	0.975719
GNB4	89.1346	-0.0132376	0.124082	0.741306	0.986819
MFN1	1808.32	-0.00926028	0.0827818	0.799215	0.991587
HACL1	1212.62	0.0610077	0.186256	0.228119	0.730037
ZNF639	573.141	0.0106629	0.0937848	0.776491	0.99102
BTD	84.5385	0.0764844	0.137222	0.133076	0.574704
KCNMB3	34.3492	-0.0112097	0.10749	0.772295	0.99102
PIK3CA	1155.72	0.0621239	0.0755386	0.118828	0.54436
ZMAT3	154.189	-0.0130612	0.0999743	0.73259	0.984246
ANKRD28	656.341	-0.0367216	0.0666369	0.289953	0.799446
GBE1	1229.73	0.000892271	0.0946508	0.980948	0.999686
DPH3	674.994	0.0378766	0.099527	0.353263	0.852094
OXNAD1	345.397	0.0177051	0.0678252	0.60418	0.958475
RFTN1	3137.14	0.03383	0.110088	0.411615	0.887155
PLCXD1	112.559	0.00773876	0.105262	0.840266	0.995022
GTPBP6	604.427	0.0245027	0.0889305	0.520586	0.936009
PPP2R3B	214.067	0.00823696	0.128948	0.8373	0.994717
PLCL2	6121.1	-0.191113	0.184968	0.0147598	0.162508
TBC1D5	1238.92	0.102088	0.154018	0.0761067	0.432594
TBL1XR1	1463.53	-0.018385	0.105859	0.638293	0.964412
SATB1	8111.42	0.842704	0.202579	1.36894e-06	8.48408e-05
CHMP2B	1044.05	0.0211944	0.0804491	0.564689	0.945361
CGGBP1	4289.37	-0.0423217	0.0735596	0.25524	0.761983
ZNF654	651.001	-0.183725	0.0959	0.00299111	0.0536406
C1H3orf38	425.472	0.00178418	0.0857963	0.96107	0.999686
KCNH8	8.91199	-0.00542947	0.200659	0.889782	0.999686
EFHB	101.662	-0.0307643	0.119476	0.45918	0.913084
RAB5A	2135.88	-0.00346072	0.0746972	0.921572	0.999686
KAT2B	2467.43	-0.177809	0.251674	0.0311992	0.258073
ARL13B	339.521	0.13123	0.116733	0.0244961	0.218872
NSUN3	538.287	-0.034511	0.0922178	0.38356	0.869548
ECT2	142.371	0.0352048	0.114844	0.399597	0.879933
NCEH1	378.665	-0.0259877	0.0918234	0.500694	0.932256
TNFSF10	840.953	1.51347	0.370121	2.7938e-07	2.03e-05
GHSR	57.3161	0.0111973	0.16684	0.784478	0.99102
SGO1	25.0096	-0.0481783	0.170816	0.308504	0.815133
FNDC3B	172.333	1.20957	0.41315	1.62339e-05	0.000749069
ZNF596	188.411	0.0321035	0.0897107	0.410834	0.886382
ARL6	98.1856	-0.0519241	0.121231	0.248305	0.753919
CRYBG3	12.0872	-0.0071271	0.132544	0.859463	0.999532
RIOX2	272.991	0.0440461	0.110756	0.302942	0.810602
PLD1	8.15739	0.0337068	0.20608	0.437848	0.901552
TXLNA	870.195	-0.0682137	0.119847	0.152827	0.615564
KPNA6	745.741	0.0192133	0.0671697	0.572452	0.947966
CLDND1	3157.48	-0.0153138	0.0865604	0.680088	0.97378
LOC787484	81.9899	0.0129761	0.106604	0.737851	0.986328
TMEM39B	461.805	-0.027991	0.0615939	0.389871	0.875358
GPR15	44.6161	-0.0194076	0.183309	0.639581	0.964475
CPOX	433.731	0.0817262	0.12011	0.103363	0.507197
KHDRBS1	5266.57	-0.0309946	0.0883628	0.423804	0.894309
ST3GAL6	4012.66	-0.000117278	0.0971767	0.99751	0.999857
ASMT	108.29	-0.004147	0.136517	0.918103	0.999686
DCBLD2	258.81	0.0106888	0.121993	0.788281	0.99102
CMSS1	107.683	0.029101	0.117654	0.480027	0.922204
TMEM30C	8.33541	-0.0126298	0.161249	0.758914	0.988853
TMSB4	757.729	-0.0307425	0.151961	0.479268	0.922122
TBC1D23	1347.3	-0.0083171	0.0856668	0.820654	0.994274
NIT2	532.247	0.000277235	0.056843	0.992773	0.999686
TOMM70	2187.21	0.0196705	0.0957552	0.608078	0.958475
LNP1	125.921	0.0146882	0.125655	0.715539	0.980869
TFG	888.847	0.0284829	0.0633578	0.390981	0.87652
IMPG2	573.841	0.0162995	0.129539	0.688605	0.975454
SENP7	1321.45	0.0109966	0.0681356	0.746473	0.988096
LOC524181	149.664	0.0901489	0.141873	0.095056	0.485573
TRMT10C	416.656	0.062071	0.129026	0.190967	0.677579
PCNP	5213.73	-0.00325383	0.0770245	0.926987	0.999686
ZBTB11	3732.77	-0.0102094	0.12754	0.799178	0.991587
RPL24	16072.9	-0.00832007	0.0965237	0.825292	0.99428
CEP97	557.38	-0.0452553	0.104684	0.285555	0.794347
NXPE3	1708.39	-0.649607	0.15628	1.9564e-06	0.000116126
NFKBIZ	2977.65	0.882584	0.437844	0.000217275	0.00676604
ALCAM	179.166	0.155664	0.295615	0.0466165	0.332164
EIF5A2	106.602	-0.0252528	0.121116	0.538006	0.940328
RPL22L1	3928.04	0.0142116	0.105749	0.714017	0.980415
CBLB	359.274	-0.0536579	0.13628	0.248941	0.754251
SKIL	1836.96	0.0141526	0.0975538	0.710226	0.980241
PRKCI	450.901	-0.170003	0.26053	0.0361977	0.283566
PHC3	892.536	-0.0207983	0.110036	0.600082	0.957102
BBX	2178.8	0.00368447	0.043777	0.882981	0.999686
GPR160	186.439	-0.11046	0.183932	0.0750175	0.430271
SEC62	4643.4	0.000416471	0.0837982	0.990855	0.999686
LRRC34	20.6835	-0.0201496	0.168457	0.630877	0.962316
MYNN	1399.22	-0.0349129	0.0598771	0.27642	0.785344
ACTRT3	47.6866	-0.0483885	0.15152	0.29911	0.806492
TERC	16.6484	-0.00398386	0.160976	0.921891	0.999686
CD47	7791.04	0.0271991	0.0945074	0.485404	0.923697
IFT57	295.024	-0.00415583	0.0749181	0.906007	0.999686
CIP2A	249.465	0.0100297	0.0876533	0.786102	0.99102
DZIP3	183.571	-0.00202482	0.104394	0.957713	0.999686
TRAT1	2468.75	-0.150809	0.162203	0.0263402	0.229352
LOC100337136	228.224	0.016128	0.111898	0.682401	0.97399
GOLIM4	211.364	0.00966498	0.0939353	0.796744	0.991587
SERPINI1	520.791	-0.0382134	0.102149	0.352512	0.851633
PDCD10	1311.16	0.0520197	0.097332	0.22224	0.722716
CD96	243.537	0.00394826	0.149465	0.922625	0.999686
PLCXD2	73.2427	0.19485	0.333241	0.0298527	0.250816
ABHD10	499.829	0.0240056	0.0663551	0.480148	0.922204
GCSAM	33.4524	-0.0518219	0.205154	0.281828	0.790703
SLC9C1	8.31749	0.0012556	0.160891	0.975315	0.999686
BTLA	67.8801	-0.0706809	0.235962	0.182577	0.665233
ATG3	1552.56	0.0509932	0.085985	0.211908	0.70746
SLC35A5	2097.6	0.0281518	0.114725	0.490758	0.927046
LOC781650	35.1275	0.0162059	0.120761	0.686043	0.974265
CCDC80	12.5266	0.00628699	0.141309	0.87683	0.99962
LOC100335828	13.9637	0.015293	0.168944	0.711205	0.980241
CD200R1L	577.076	-0.03583	0.0950031	0.371256	0.861526
GTPBP8	144.537	-0.122591	0.193166	0.0611159	0.384942
NEPRO	454.213	-0.0142417	0.0902184	0.703635	0.978824
NMD3	1221.3	-0.0243225	0.0670768	0.477242	0.921728
BOC	36.6831	-0.0264567	0.158566	0.537492	0.940328
PPM1L	11.8095	-0.0172766	0.166522	0.677802	0.97378
LOC784297	8.56885	-0.00182171	0.148448	0.964209	0.999686
SPICE1	1087.98	-0.0213361	0.12142	0.599257	0.957102
SIDT1	3733.02	-0.00209248	0.126174	0.958049	0.999686
KPNA4	1358.81	0.0133027	0.0855292	0.718512	0.981751
LOC112448335	8.43172	0.0187101	0.150962	0.654	0.966452
TRIM59	282.444	-0.0292929	0.0882172	0.447315	0.905909
LOC112448360	10.6369	0.0357122	0.187764	0.421842	0.892344
SMC4	2372.64	-0.0127237	0.0898021	0.733053	0.984386
USF3	449.337	0.0105531	0.110399	0.786358	0.99102
NAA50	1978.28	0.0470847	0.124635	0.289463	0.799446
IFT80	379.986	0.0372912	0.0751891	0.315731	0.820972
ATP6V1A	1705.47	0.0856256	0.13458	0.102293	0.504206
LOC511229	4463.68	-0.117665	0.202541	0.0705933	0.41629
IL12A	11.0597	0.0857871	0.235582	0.136286	0.583299
GRAMD1C	294.074	-0.00519987	0.0809454	0.885357	0.999686
ZDHHC23	319.709	0.4731	0.355628	0.00230877	0.0443613
CCDC191	116.612	-1.43644e-05	0.0911225	0.999691	0.999857
QTRT2	435.785	0.302979	0.195706	0.00241746	0.046169
TIGIT	77.6942	-0.0392675	0.185058	0.386264	0.87206
MFSD1	1153	-0.0176871	0.09516	0.642824	0.964475
RARRES1	42.597	-0.0151294	0.12419	0.706951	0.979538
GFM1	728.617	0.08763	0.102094	0.0734086	0.424956
LXN	405.993	-0.0196879	0.111283	0.619659	0.960414
MLF1	26.231	-0.0193539	0.116473	0.628866	0.962316
RSRC1	324.844	-0.00825716	0.0963862	0.826527	0.99428
PTX3	218.432	3.73694	0.652801	1.77788e-10	2.80971e-08
CCNL1	6452.3	0.0207015	0.126621	0.61276	0.959297
B4GALT4	594.933	-0.0462955	0.0844967	0.247099	0.752245
ARHGAP31	886.473	-0.0259511	0.133033	0.535691	0.940328
TMEM39A	842.806	-0.00153591	0.0504222	0.956408	0.999686
TIPARP	3952.03	0.391882	0.229952	0.00130971	0.028698
SSR3	1510.49	0.0419765	0.11292	0.324784	0.82756
POGLUT1	322.53	0.00940376	0.0932484	0.801747	0.991864
TIMMDC1	412.48	-0.00939248	0.118906	0.812147	0.992329
CD80	460.891	0.087131	0.120396	0.0886937	0.46932
PLA1A	363.418	0.0376252	0.0867699	0.338466	0.840517
KCNAB1	13.4775	0.0426906	0.183858	0.35477	0.853304
COX17	387.411	0.0331478	0.110142	0.420122	0.891415
CFAP91	94.3994	-0.0150583	0.0857109	0.684269	0.974177
GMPS	2176.73	0.0430555	0.115562	0.316987	0.821651
SLC33A1	783.87	0.0211984	0.0842014	0.56984	0.946977
C1H3orf33	79.371	-0.196675	0.197483	0.0152829	0.165257
GSK3B	911.569	0.0134902	0.084006	0.713537	0.980415
LRRC58	410.223	-0.000157083	0.0939347	0.99664	0.999857
FSTL1	713.362	0.0281423	0.116347	0.492267	0.92713
NDUFB4	590.571	0.039951	0.0948092	0.325065	0.82756
RABL3	320.061	-0.00606158	0.0871763	0.869052	0.99962
GTF2E1	559.373	0.023809	0.0576022	0.441515	0.903305
DHX36	1346.15	0.0373014	0.0644734	0.272226	0.782633
LOC100299503	7.70031	-0.00208104	0.147574	0.95911	0.999686
RAP2B	5183.74	0.00678021	0.0820269	0.851565	0.998263
POLQ	118.766	0.0493983	0.131212	0.276356	0.785344
P2RY1	11.3773	-0.0115042	0.179246	0.776955	0.99102
MBNL1	8910.75	-0.040007	0.0821215	0.303123	0.810727
FBXO40	117.644	-0.0205266	0.130938	0.617937	0.959297
HCLS1	6832.31	-0.00098059	0.100499	0.979336	0.999686
IGSF10	20.4098	-0.0157297	0.135863	0.700951	0.97754
GOLGB1	2973.51	0.0124126	0.115045	0.752737	0.988853
IQCB1	151.177	0.00725516	0.0826095	0.841654	0.99576
MED12L	132.321	-0.00683125	0.105401	0.85871	0.999532
EAF2	73.0626	-0.0411066	0.202121	0.365189	0.858288
CD86	148.017	0.0228386	0.167529	0.589635	0.953142
GPR171	2761.62	0.0515543	0.0957675	0.22356	0.724162
SIAH2	670.019	0.00920508	0.0789931	0.797784	0.991587
MIX23	286.139	0.0236701	0.0782432	0.518364	0.936009
SELENOT	2285.83	0.0358537	0.118421	0.395326	0.877825
FAM162A	290.532	-0.0154522	0.0965232	0.684985	0.974177
EIF2A	3701	-0.0149946	0.0745097	0.672498	0.972396
WDR5B	314.674	-0.0172982	0.0683711	0.613776	0.959297
KPNA1	1214.75	0.13896	0.119199	0.0205212	0.196701
PARP9	2398.07	1.0577	0.0949089	9.98069e-31	1.40206e-27
DTX3L	1737.37	0.954148	0.20283	7.82825e-08	6.8257e-06
SERP1	1356.52	0.0134542	0.105087	0.727936	0.983896
PARP14	1874.37	1.03617	0.118589	4.02876e-20	1.8865e-17
TSC22D2	912.491	0.0206377	0.0667665	0.543666	0.940483
HSPBAP1	254.786	0.0140066	0.0940394	0.710784	0.980241
PFN2	110.669	0.0243323	0.162352	0.567865	0.946416
SLC49A4	45.6727	0.00175764	0.110628	0.963759	0.999686
RNF13	1403.75	0.000167485	0.086404	0.99635	0.999857
PDIA5	203.099	-0.00919351	0.152101	0.822173	0.99428
COMMD2	601.109	0.00185926	0.0688652	0.956432	0.999686
SEC22A	91.568	0.0060157	0.0991959	0.873676	0.99962
ADCY5	7.74576	-0.00178305	0.161761	0.964945	0.999686
HACD2	343.342	-0.00469177	0.104142	0.902276	0.999686
CP	120.896	-0.0119911	0.124129	0.764466	0.989812
CCDC14	702.566	0.0200996	0.125652	0.622067	0.961505
HPS3	2610.89	-0.188352	0.186057	0.0157563	0.168107
HLTF	2213	0.0163849	0.0727672	0.641682	0.964475
KALRN	13.8011	0.00520572	0.143404	0.89793	0.999686
GYG1	1346.33	0.546989	0.301841	0.00076884	0.0187653
UMPS	477.403	0.0466066	0.0996535	0.26793	0.777533
ITGB5	23.2931	-0.0792492	0.189332	0.151193	0.613062
PLSCR2	1060.7	0.085757	0.108263	0.0831074	0.45329
HEG1	2970.06	-0.0705447	0.142471	0.160301	0.628574
PLSCR4	11.7465	-0.00814193	0.184388	0.839204	0.994717
ZNF148	1044.25	-0.0378168	0.0694617	0.289115	0.799446
SNX4	1587.46	-0.0372592	0.108142	0.369424	0.861526
OSBPL11	825.106	-0.00393802	0.0975056	0.916683	0.999686
LMLN	174.767	-0.0361755	0.132524	0.403467	0.88065
RPL35A	33469.3	-0.0127236	0.0994571	0.738823	0.986387
IQCG	116.006	-0.015269	0.120896	0.702856	0.978617
LRCH3	1120.74	-0.00385928	0.072611	0.911685	0.999686
DIPK2A	1187.68	0.0199422	0.0738504	0.57546	0.94867
LOC112444970	12.827	0.0055751	0.169642	0.890534	0.999686
LOC112444971	36.6583	0.0176318	0.158607	0.672319	0.972396
FYTTD1	1131.52	-0.000180355	0.0854058	0.996058	0.999857
SLC9A9	473.542	-0.0297882	0.101131	0.455341	0.910863
RUBCN	474.911	-0.0755106	0.134736	0.134847	0.579691
CHST2	265.702	0.0273904	0.135209	0.516446	0.935483
TRPC1	167.879	0.00362756	0.11404	0.925839	0.999686
PLS1	7.27579	-0.0479979	0.187313	0.311128	0.817114
TNK2	2362.12	0.0104	0.0769467	0.77066	0.99051
TFRC	1179.83	0.0620687	0.143428	0.202308	0.696943
ZDHHC19	57.1891	-0.00758135	0.0850498	0.835884	0.994549
SLC51A	14.2458	-0.0389109	0.158585	0.388183	0.873816
PCYT1A	193.485	-0.0221356	0.0896915	0.560204	0.943097
ATR	1111.61	-0.0126202	0.121051	0.751493	0.98868
DYNLT2B	131.581	-0.108446	0.165922	0.0707067	0.416518
TM4SF19	33.9587	0.0417981	0.154382	0.358157	0.854697
UBXN7	660.23	-0.0448007	0.100857	0.285279	0.794347
RNF168	1774.01	-0.0201956	0.0727262	0.56831	0.946551
WDR53	451.917	0.0976442	0.0942683	0.0474391	0.335256
FBXO45	161.184	-0.0240753	0.0953973	0.534313	0.940328
NRROS	2048.75	-0.182485	0.204032	0.0210451	0.200205
CEP19	110.598	-0.0479124	0.125974	0.283771	0.7927
PAK2	5941.05	0.011096	0.0937563	0.767786	0.990007
SENP5	733.214	0.00278988	0.0748071	0.936758	0.999686
NCBP2	1612.31	0.0145908	0.0985605	0.702536	0.97851
NCBP2AS2	127.407	0.0188958	0.0844843	0.611074	0.959297
PIGZ	19.6882	0.0228938	0.160667	0.589067	0.95274
XRN1	766.91	0.0440266	0.0907654	0.278859	0.787345
GK5	205.204	0.0227823	0.110163	0.567792	0.946416
TFDP2	402.256	0.0292717	0.104427	0.465734	0.91575
ATP1B3	893.332	0.161976	0.239859	0.0378321	0.29027
RNF7	715.78	0.0109611	0.076817	0.758672	0.988853
RASA2	878.919	0.0622863	0.157819	0.210644	0.705905
ZBTB38	1335.88	-0.0938491	0.14138	0.0860419	0.463102
PXYLP1	23.3321	0.00467576	0.127313	0.906697	0.999686
SLC25A36	3048.04	-0.0325425	0.11795	0.434928	0.901002
COPB2	2764.24	0.0178879	0.0749524	0.616329	0.959297
MRPS22	692.189	0.00449482	0.058422	0.885292	0.999686
PIK3CB	273.89	0.227713	0.29268	0.0188647	0.187593
FAIM	373.741	0.0252421	0.0820723	0.499304	0.931164
CEP70	1011.46	-0.0554518	0.0778282	0.162063	0.631227
MRAS	8.08254	0.0833084	0.29891	0.135089	0.579953
ARMC8	1363.32	-0.0227231	0.0697966	0.514601	0.934919
DBR1	751.899	0.000692785	0.0839202	0.984794	0.999686
DLG1	329.631	-0.0365935	0.0984616	0.366526	0.859387
IL20RB	30.3281	0.0421114	0.150462	0.353293	0.852094
NCK1	1227.05	0.0468539	0.0679443	0.191238	0.678212
STAG1	1025.94	0.0915494	0.100732	0.0637558	0.393778
PCCB	223.276	0.00030642	0.0985687	0.993514	0.999686
MSL2	1408.66	-0.00771897	0.0930968	0.83636	0.994717
PPP2R3A	209.246	-0.00381258	0.19855	0.922554	0.999686
EPHB1	82.3713	0.118528	0.212247	0.0720758	0.4207
CEP63	426.259	-0.0429922	0.0866952	0.281842	0.790703
ANAPC13	378.982	-0.0488506	0.105958	0.256583	0.76311
RYK	422.916	0.040889	0.0609243	0.212216	0.707681
RAB6B	35.1178	0.0512237	0.167122	0.284637	0.794082
TOPBP1	2245.21	0.0193351	0.0550482	0.517602	0.935834
CDV3	6457.61	-0.105969	0.100062	0.0400334	0.301454
BFSP2	29.1778	-0.726303	0.747619	0.00177104	0.0356549
NPHP3	369.848	-0.0267539	0.13168	0.523325	0.936461
UBA5	1896.1	0.00749588	0.0547644	0.801617	0.991864
ACAD11	642.938	-0.00936415	0.084696	0.798197	0.991587
ACKR4	9.64802	-0.0209539	0.145544	0.616784	0.959297
DNAJC13	2656.8	0.023865	0.0669154	0.484729	0.923315
MRPL3	1414.28	-0.00530941	0.0960843	0.88757	0.999686
NUDT16	260.374	0.00254221	0.0891611	0.945056	0.999686
NEK11	36.3501	-0.0353207	0.123749	0.406233	0.882695
ASTE1	183.337	0.00373476	0.0745966	0.915353	0.999686
ATP2C1	2795.27	-0.0632558	0.0975692	0.154018	0.617587
PSMG1	1176.88	-0.00417252	0.0823363	0.908262	0.999686
BRWD1	2331.28	-0.068837	0.0936354	0.123216	0.555074
LOC613664	8.97453	0.0139881	0.16405	0.734529	0.985007
HMGN1	5786.29	0.017919	0.0819143	0.626016	0.962229
LOC534913	297.467	-0.0461148	0.0931502	0.263577	0.772642
GET1	155.28	0.0152909	0.0873	0.681157	0.97399
FAM3B	42.7733	0.108755	0.220672	0.0884935	0.46932
MX2	535.576	0.612452	0.687371	0.00264045	0.0492378
MX1	2505.35	0.0385481	0.144925	0.38585	0.87191
TMPRSS2	45.65	-0.0336363	0.171854	0.447	0.905874
LOC507784	25.6049	0.00863591	0.129206	0.829675	0.994425
BDH1	21.9325	0.0235176	0.147029	0.577695	0.948915
PPP1R2	1394.18	0.0364006	0.0849061	0.349381	0.84946
ACAP2	532.159	-0.0063611	0.104331	0.867993	0.999532
XXYLT1	218.44	0.0171649	0.108292	0.661534	0.97005
FAM43A	87.7069	-0.0596852	0.18524	0.235164	0.737724
LSG1	1359.73	0.0220846	0.0876124	0.55877	0.942841
ATP13A3	1071.86	0.181025	0.251941	0.029772	0.250681
HES1	25.6194	-0.0379944	0.182766	0.39916	0.879933
OPA1	1152.95	0.0633809	0.0758209	0.113669	0.531674
MB21D2	9.13366	0.0185336	0.149104	0.656623	0.967111
CCDC50	290.431	0.0161323	0.135762	0.693894	0.975719
DIAPH2	67.9348	0.00391918	0.110827	0.919398	0.999686
DIAPH2.1	265.17	0.0125396	0.0901369	0.736915	0.98601
MSN	25790.3	-0.00850018	0.0989868	0.822572	0.99428
LAS1L	7352.73	0.00374218	0.11335	0.923404	0.999686
ZC4H2	140.633	-0.035125	0.104694	0.39055	0.876236
ASB12	137.234	-0.0669743	0.123614	0.161683	0.630329
ASB12.1	30.6442	-0.00864097	0.11955	0.826976	0.99428
AMER1	276.025	-0.0975359	0.169701	0.0930664	0.48085
ARHGEF9	69.4129	-0.0238856	0.100269	0.541889	0.940328
TSPAN6	203.412	0.0492296	0.118487	0.266237	0.7759
SPIN4	30.1623	-0.280278	0.30031	0.0105357	0.130254
ZXDB	91.4346	-0.0164319	0.127604	0.685436	0.974177
ZNF674	198.173	-0.0325333	0.127902	0.443322	0.903808
MIR221	18.2918	0.204439	0.333603	0.026896	0.23243
LOC107131311	116.7	-0.131713	0.165024	0.0413654	0.306735
GPRASP1	503.078	-0.169207	0.183782	0.0223323	0.206244
ARMCX5	1438.65	-0.0210765	0.0866935	0.574945	0.94867
BEX5	108.193	-0.0437967	0.123394	0.317405	0.821824
KDM6A	1931.83	0.00778738	0.0865017	0.832201	0.994525
ZMAT1	72.7753	-0.00322448	0.181525	0.935755	0.999686
ARMCX2	509.563	0.0300606	0.0860945	0.43336	0.900998
ARMCX3	2043.4	0.00875936	0.0678371	0.796059	0.991587
ARMCX4	260.723	0.0659416	0.108407	0.152832	0.615564
HNRNPH2	2641.1	0.265742	0.243662	0.0082326	0.109794
GLA	368.976	0.0269865	0.112973	0.505944	0.934509
RPL36A	8690.15	-0.00644292	0.096041	0.863884	0.999532
FUNDC1	441.255	0.834662	0.16146	1.8309e-08	1.91306e-06
BTK	882.789	-0.0306948	0.160879	0.481798	0.922204
EFHC2	43.704	-0.0138229	0.157574	0.737746	0.986328
TIMM8A	307.476	0.0701813	0.157191	0.171678	0.645896
CENPI	829.124	-0.0306999	0.0809983	0.415475	0.88964
MAOA	10.6945	-0.0305882	0.20888	0.472873	0.918362
TMEM35A	12.9372	-0.0216782	0.161239	0.607528	0.958475
ARL13A	17.4475	0.0300278	0.17923	0.489331	0.926504
XKRX	42.8723	-0.0630021	0.152077	0.203245	0.698077
NOX1	28.1575	0.00246476	0.151781	0.951634	0.999686
CASK	245.937	0.0422948	0.15078	0.351722	0.850904
CSTF2	931.866	0.0249455	0.0602527	0.435457	0.901086
SYTL4	219.345	-0.0509335	0.122597	0.256915	0.763587
GPR82	18.8925	0.0413676	0.173654	0.366944	0.859564
GPR34	10.4172	0.0334347	0.212806	0.43822	0.901552
DDX3X	15238.9	0.430961	0.131158	1.52703e-05	0.000715047
BEX3	104.623	-0.0499914	0.151248	0.286405	0.79556
BEX2	374.445	-0.025063	0.0950824	0.518457	0.936009
TCEAL8	240.582	-0.0237119	0.091412	0.536074	0.940328
TCEAL4	954.934	0.013169	0.0816267	0.717847	0.981724
TCEAL1	235.397	0.236077	0.165783	0.00458666	0.0732187
USP9X	4058.69	0.0426016	0.0723268	0.248064	0.753791
MORF4L2	2179.54	0.0288596	0.0681651	0.406265	0.882695
TMSB15B	201.738	-0.0246537	0.0983805	0.528062	0.938676
SLC25A53	422.836	-0.273489	0.176544	0.00274928	0.0508174
FAM199X	146.985	-0.0260588	0.099462	0.507507	0.934919
MED14	1422.02	-0.0252233	0.119455	0.537203	0.940328
CXHXorf38	468.442	-0.0447128	0.104159	0.289848	0.799446
MPC1L	5.7268	-0.0331975	0.219354	0.438115	0.901552
ATP6AP2	3012.29	0.00146117	0.0833721	0.967886	0.999686
BCOR	3444.67	-0.00776638	0.0646803	0.814385	0.992507
MID1IP1	2477.05	-0.0103445	0.112177	0.791158	0.99102
TSPAN7	17.3783	-0.0118351	0.165924	0.772924	0.99102
RPGR	196.272	-0.00270141	0.0753927	0.938921	0.999686
SRPX	16.2184	-0.0159166	0.154517	0.701199	0.977749
RADX	246.351	-0.0043836	0.189923	0.912003	0.999686
RNF128	7.0772	0.0209016	0.175926	0.617839	0.959297
TBC1D8B	21.623	0.010907	0.138928	0.788829	0.99102
DYNLT3	2888.36	-0.0427314	0.108462	0.31294	0.819069
RBM41	358.653	-0.000390374	0.104375	0.991841	0.999686
CYBB	1187.65	0.000513775	0.156872	0.989907	0.999686
LANCL3	8.23627	-0.00979474	0.185469	0.807539	0.992114
PRPS1	2068.79	0.0399034	0.117156	0.349774	0.849574
SLC6A14	11.4845	-0.00368638	0.143597	0.927554	0.999686
TSC22D3	20013	-0.197113	0.260478	0.0245302	0.219022
MID2	36.4758	-0.00032867	0.11021	0.993214	0.999686
PSMD10	275.69	-0.00311582	0.107679	0.935441	0.999686
ATG4A	278.422	-0.0905895	0.107305	0.0710249	0.417466
WDR44	789.042	-0.0206595	0.0579844	0.506084	0.934509
DOCK11	6274.42	-0.0138649	0.0950785	0.71418	0.980415
IL13RA1	62.1167	-0.0136221	0.189224	0.736183	0.985761
LONRF3	26.2072	-0.00473928	0.117766	0.903943	0.999686
PGRMC1	2189.74	-0.149192	0.221188	0.0428829	0.314081
NXT2	640.651	0.0735811	0.138531	0.14496	0.599164
KCNE5	6.92066	-0.198726	0.473818	0.0290989	0.245921
ACSL4	1543.87	0.0287602	0.0944351	0.462626	0.914191
SLC25A43	35.7217	-0.020194	0.154775	0.630459	0.962316
SLC25A5	1376.65	0.0290479	0.108645	0.472812	0.918362
STEEP1	961.307	0.0247615	0.0579639	0.425757	0.895947
UBE2A	1054.65	0.0166692	0.0800598	0.64734	0.964968
NKRF	477.22	0.0757604	0.0898264	0.0925455	0.47937
TMEM164	1943.97	-0.0989904	0.136218	0.0724561	0.421372
SEPTIN6	11896.1	-0.0552792	0.105724	0.209658	0.704195
SOWAHD	63.3488	-0.31604	0.459739	0.0110353	0.133896
RPL39	14651.6	-0.00330404	0.0975013	0.930037	0.999686
LOC112445246	17.856	-0.0152314	0.139725	0.710807	0.980241
AMMECR1	119.39	-0.00738887	0.0940697	0.843569	0.995979
UPF3B	1423.91	-0.0157123	0.0834372	0.669517	0.971806
RNF113A	1154.16	-0.0395904	0.114173	0.35017	0.849842
NDUFA1	901.99	0.0254361	0.09838	0.515945	0.935483
AKAP14	53.7388	-0.296771	0.361997	0.0112136	0.135022
NKAP	436.593	0.0113682	0.0860854	0.757782	0.988853
PAK3	9.88381	-0.571066	0.70828	0.00333394	0.0579375
ZBTB33	1287.42	0.021624	0.0519733	0.447868	0.906273
LOC107132045	1016	-0.0249977	0.1209	0.541673	0.940328
ALG13	271.757	-0.00564182	0.16521	0.88953	0.999686
LAMP2	2224.16	0.0468574	0.11414	0.281465	0.790703
CUL4B	2371.75	-0.0526028	0.0811279	0.189633	0.675359
MCTS1	459.112	0.00341812	0.0592132	0.913365	0.999686
C1GALT1C1	572.124	0.16728	0.177718	0.0218311	0.204227
AMOT	70.8176	-0.184952	0.246081	0.0272597	0.234771
LOC534630	435.507	0.00707883	0.0691813	0.835846	0.994549
THOC2	3496.52	0.0322165	0.0794663	0.391359	0.87652
XIAP	514.117	0.0134483	0.0846829	0.714938	0.980639
STAG2	3943.86	0.00729169	0.0615797	0.820777	0.994274
TAB3	812.088	-0.0478939	0.107872	0.266398	0.7759
GK	119.164	0.0864429	0.187807	0.128512	0.567705
SH2D1A	38.1247	-0.00478898	0.161967	0.9062	0.999686
TASL	376.057	0.540848	0.249945	0.000378842	0.0106536
CHM	538.431	-0.00337223	0.0739011	0.92328	0.999686
LOC786015	7.52874	0.0488005	0.184739	0.305187	0.811971
ZNF711	1081.64	0.00586525	0.0888806	0.8738	0.99962
SMARCA1	176.071	0.187839	0.184429	0.0156235	0.167255
APOOL	405.06	-0.0757809	0.141887	0.13893	0.586492
OCRL	67.9641	0.0299576	0.11414	0.465313	0.915207
XPNPEP2	32.9056	-0.0657122	0.141851	0.182167	0.664458
SASH3	6939.05	0.0364069	0.0891867	0.356457	0.853902
ZDHHC9	371.538	0.106541	0.143234	0.062985	0.391852
POLA1	1095.45	-0.00343965	0.0889338	0.925691	0.999686
UTP14A	9955.41	-0.0089461	0.0956463	0.812141	0.992329
PCYT1B	75.3084	-0.0377439	0.157833	0.400041	0.879933
BCORL1	507.918	-0.178128	0.247999	0.030532	0.254293
PDK3	527.246	-0.00305997	0.0965424	0.935047	0.999686
ELF4	4191.89	-0.135741	0.17373	0.040692	0.303817
AIFM1	1016.44	-0.0603608	0.097953	0.169864	0.643336
RAB33A	196.672	-0.937002	0.218035	5.01181e-07	3.48155e-05
SLC25A14	246.546	-0.0180224	0.104188	0.643497	0.964475
ZFX	1986.43	-0.0275568	0.0604966	0.391065	0.87652
RBMX2	2993.22	-0.0199764	0.150524	0.633402	0.962666
RPS6KA6	1233.27	-0.00715341	0.121815	0.856746	0.999081
EIF2S3	6783.58	-0.0209142	0.107533	0.596261	0.955772
KLHL15	244.012	0.136276	0.17061	0.0392031	0.297654
CXHXorf58	22.6096	-0.0624331	0.179643	0.219223	0.717667
ENOX2	443.629	-1.36017e-05	0.0770487	0.999694	0.999857
APOO	84.4317	0.00219314	0.0771168	0.950754	0.999686
SAT1	4202.98	0.197622	0.192537	0.0142317	0.159372
ACOT9	788.172	-0.0646561	0.112526	0.163	0.632008
PRDX4	819.514	0.00494612	0.0964264	0.895273	0.999686
SH3BGRL	289.84	-0.0361635	0.127992	0.400051	0.879933
HMGN5	450.536	-0.00663295	0.0938517	0.859231	0.999532
STK26	4961.35	-0.0515904	0.0916378	0.217293	0.714497
FRMD7	12.091	-0.0113931	0.170365	0.780467	0.99102
RAP2C	2182.05	0.0951534	0.105559	0.0605475	0.38371
BRWD3	678.044	0.0299855	0.0880197	0.437257	0.901086
SMS	591.087	-0.00539616	0.0932688	0.885012	0.999686
MBNL3	19.5281	-0.0259943	0.16532	0.54419	0.940483
MBTPS2	397.399	-0.0237163	0.0896937	0.534121	0.940328
LOC619061	23.8565	-0.0223661	0.152894	0.596384	0.955772
GPR174	1863.48	0.102169	0.23627	0.101402	0.502163
GPC3	9.76754	-0.0167339	0.176592	0.685247	0.974177
CCDC160	7.26245	0.211028	0.464896	0.026106	0.227947
P2RY10	1902.19	0.415252	0.168252	0.00018299	0.00584463
PHF6	627.536	-0.0185454	0.0617366	0.567002	0.946103
HPRT1	640.719	0.0871143	0.19307	0.128346	0.567538
CYSLTR1	116.607	-0.0836135	0.197636	0.139597	0.587392
PABIR2	3604.24	0.140548	0.242528	0.0538491	0.362328
RPS6KA3	1930.96	-0.0927939	0.109387	0.067937	0.408235
LOC112445273	17.801	0.0946662	0.268602	0.114201	0.533372
MOSPD1	407.54	0.230169	0.274422	0.0168139	0.174033
TAF9B	339.088	-0.132683	0.176162	0.0442918	0.321283
PGK1	3098.23	0.01227	0.0942418	0.744737	0.988019
EIF1AX	1632.28	0.038212	0.093666	0.342288	0.844119
ZNF75D	738.928	0.0460758	0.0923144	0.262687	0.771243
LOC101902838	699.612	0.0556964	0.119196	0.220332	0.719064
ZNF75D.1	475.847	-0.0208776	0.0932525	0.585041	0.951158
ATP7A	548.931	-0.00631267	0.0861285	0.863319	0.999532
BCLAF3	1263.85	-0.017683	0.116463	0.657594	0.967573
COX7B	1412.62	0.0188838	0.0892839	0.616249	0.959297
MAGT1	5179.88	0.00563155	0.0900086	0.879111	0.999686
ATRX	4369.92	-0.00375784	0.0565552	0.901958	0.999686
SH3KBP1	2729.62	-0.103731	0.194706	0.090749	0.473716
PBDC1	1146.93	0.00482392	0.0768543	0.891932	0.999686
MAGEE2	79.0719	-0.395469	0.425481	0.00572136	0.0859088
LOC112445177	526.782	-0.0263191	0.0798801	0.47839	0.922047
ZDHHC15	8.7821	-0.080854	0.227982	0.150075	0.61088
UPRT	288.925	0.0310252	0.100934	0.438379	0.901552
ARHGEF6	3619.98	-0.0709863	0.109749	0.132077	0.57324
ABCB7	1382.14	0.00286116	0.0569803	0.925641	0.999686
LOC112441455	17.8578	0.0130507	0.136781	0.748979	0.988522
NEXMIF	6.96132	0.0116583	0.171683	0.775433	0.99102
RLIM	1070.09	-0.0331417	0.0595762	0.298799	0.806342
SLC16A2	9.82848	0.029907	0.163458	0.491989	0.92713
PDHA1	2163.25	0.00756156	0.0649761	0.819602	0.994274
ZCCHC13	40.1978	-0.33167	0.364351	0.00820199	0.109701
MIR374B	29.7441	0.000454769	0.161179	0.991056	0.999686
MIR421	107.344	0.0121926	0.167506	0.766268	0.990007
CHIC1	98.6356	-0.00179859	0.107891	0.962707	0.999686
PHKA2	79.0046	0.0662796	0.130029	0.170252	0.643497
PPEF1	12.3111	0.0168663	0.153097	0.684934	0.974177
PHKA1	459.727	-0.00368181	0.0535013	0.900186	0.999686
HDAC8	469.372	0.0434145	0.0993959	0.29635	0.804343
SCML2	7.4747	0.019292	0.167129	0.644701	0.964844
ATP11C	488.59	0.044079	0.078899	0.254207	0.761055
SCML1	8.74543	-0.133501	0.357726	0.0609638	0.384805
RPS4X	61475.4	-0.0064675	0.101674	0.865054	0.999532
ERCC6L	81.1237	0.113171	0.165848	0.0633785	0.392289
PIN4	358.518	0.0537005	0.113399	0.228198	0.730037
NHSL2	12.8478	-0.0571798	0.237124	0.242452	0.745458
RTL5	565.812	-0.091783	0.124986	0.0806584	0.444893
CXCR3	19.6014	-0.0447377	0.202057	0.334235	0.836068
OGT	6032.09	-0.0373587	0.153829	0.402748	0.880046
RBBP7	2604.9	0.0137805	0.0439059	0.578029	0.94897
TXLNG	612.867	0.0294269	0.0578124	0.343703	0.844906
SYAP1	1414.11	0.0315996	0.0902578	0.418275	0.890007
TAF1	1574.58	-0.0359978	0.0941634	0.368212	0.860608
CTPS2	1173.42	-0.00121753	0.0988233	0.97425	0.999686
FMR1	2850.97	-0.0207724	0.109577	0.600171	0.957102
AP1S2	1097.81	-0.0359799	0.113231	0.389012	0.874516
CA5B	868.939	-0.197577	0.253533	0.0235146	0.212952
CLTRN	173.566	-0.00671843	0.0772053	0.850308	0.997629
ACE2	20.9023	0.0203705	0.145471	0.626042	0.962229
PIR	10.3965	-0.0565092	0.225522	0.249011	0.754251
PIGA	279.032	0.0267715	0.133729	0.524319	0.936954
AFF2	309.705	-0.0730813	0.183257	0.171797	0.645896
ASB11	290.984	0.0203264	0.157103	0.628523	0.962316
ASB9	8.71429	-0.00895711	0.166259	0.826158	0.99428
IDS	188.408	-0.00999383	0.1233	0.801993	0.991864
TMEM185A	486.681	0.0355068	0.0778595	0.344864	0.845474
MOSPD2	627.752	-0.0111929	0.0768765	0.753854	0.988853
FANCB	16.1828	-0.04088	0.17646	0.371579	0.861526
LOC112445230	7.35645	-0.0274744	0.186008	0.520573	0.936009
ITGB1BP2	73.1674	-0.0238213	0.165892	0.575223	0.94867
MTM1	240.266	-0.0821443	0.118322	0.100785	0.501
NONO	20141.8	-0.0171977	0.0889945	0.646698	0.964968
GEMIN8	446.453	0.0246759	0.0827155	0.50943	0.934919
ZMYM3	1645.88	-0.0627745	0.122574	0.181692	0.663789
MTMR1	1110.63	-0.018744	0.0745795	0.599347	0.957102
GPM6B	32.2127	-0.0335891	0.171946	0.447538	0.905909
CD99L2	435.386	-0.0218036	0.0809839	0.554873	0.941115
NLGN3	320.454	0.00340764	0.143561	0.933006	0.999686
HMGB3	151.319	-0.0865382	0.120581	0.0903414	0.472747
OFD1	818.422	-0.041972	0.086636	0.291783	0.801263
MED12	6112.75	0.0069807	0.104932	0.85553	0.998781
VMA21	2414.35	0.00867452	0.099266	0.819139	0.994274
IL2RG	22681.1	0.139545	0.166558	0.0352306	0.279156
CXHXorf65	363.165	0.000471312	0.154231	0.990743	0.999686
FOXO4	1455.71	-0.0302223	0.102552	0.450835	0.908069
SNX12	836.691	0.0122869	0.0817801	0.735837	0.985761
TRAPPC2	321.2	-0.0195667	0.0804331	0.593749	0.955182
RAB9A	364.501	0.0162275	0.0609715	0.613205	0.959297
TCEANC	129.379	0.0042843	0.0749689	0.903143	0.999686
DLG3	188.032	-0.0173117	0.0860465	0.64184	0.964475
TMSB4X	39544.7	-0.0506567	0.11985	0.256462	0.76311
TLR8	83.6828	0.0195108	0.168565	0.641021	0.964475
TLR7	140.851	0.0111009	0.107354	0.774348	0.99102
KIF4A	34.987	-0.0397933	0.195012	0.379204	0.866802
PRPS2	257.05	-0.00266909	0.0831864	0.94136	0.999686
PDZD11	823.013	0.0243348	0.101411	0.535841	0.940328
CETN2	1132.46	-0.020713	0.0710138	0.554586	0.941115
NSDHL	561.162	0.00627636	0.0860048	0.864047	0.999532
ZNF185	19.3911	-0.0336448	0.190355	0.443797	0.903808
DGAT2L6	17.0595	-0.00315337	0.120782	0.93629	0.999686
IGBP1	1330.15	-0.0178572	0.0791405	0.623543	0.961649
VAMP7	158.858	0.01664	0.108715	0.671207	0.971806
MSL3	2887.98	-0.0683426	0.0746595	0.0904071	0.472747
TMLHE	93.8657	-0.167472	0.167183	0.0193862	0.19004
EDA	3.23992	0.0241659	0.210199	0.55729	0.942608
LOC786430	5745.51	-0.0113444	0.10304	0.767558	0.990007
CLIC2	10.3348	0.0473088	0.282326	0.284574	0.794082
LOC617475	75.0514	0.0192581	0.116509	0.630514	0.962316
RAB39B	84.7801	0.0913231	0.176294	0.110732	0.524553
VBP1	775.802	0.0196585	0.0765819	0.585962	0.951248
NALF2	118.502	0.0481976	0.11253	0.268709	0.778301
PJA1	562.803	0.00142738	0.086608	0.968918	0.999686
CLCN4	65.9353	-0.0243965	0.13158	0.557791	0.942841
BRCC3	206.205	-0.12051	0.124981	0.0366984	0.285221
CMC4	169.326	-0.0144769	0.130193	0.721169	0.982199
MTCP1	415.772	-0.00986566	0.14494	0.809111	0.992118
FUNDC2	1452.24	0.0289801	0.10836	0.473493	0.918523
EFNB1	99.7767	0.00137213	0.0920112	0.970526	0.999686
F8	208.013	0.0498634	0.113631	0.256553	0.76311
STARD8	99.2906	2.12039	0.434658	3.50949e-08	3.38706e-06
WWC3	135.695	-0.0073749	0.0757334	0.834934	0.994525
F8A1	94.953	0.0291434	0.118434	0.480099	0.922204
MPP1	572.273	-0.0165496	0.0976477	0.665411	0.971073
YIPF6	1444.11	0.0597919	0.0897793	0.161365	0.62967
DKC1	3254.81	0.0894872	0.102328	0.0694312	0.412446
GAB3	37.4636	-0.0578695	0.1647	0.239615	0.741772
ZNF275	107.453	-0.0183914	0.0956791	0.630576	0.962316
SHROOM2	22.844	0.0996017	0.198643	0.100163	0.499777
GPR143	3.39492	0.00474727	0.198567	0.903741	0.999686
HAUS7	805.547	0.01249	0.0793983	0.729492	0.984001
TBL1X	3704.73	0.0818141	0.12589	0.107331	0.517472
CCNQ	406.044	-0.00932777	0.0713937	0.787922	0.99102
SLC6A8	82.3296	0.00968272	0.0952742	0.797001	0.991587
BCAP31	1792.46	-0.041509	0.119987	0.336177	0.837745
PNPLA4	48.8324	-0.0066683	0.127116	0.867415	0.999532
ABCD1	325.825	-0.561926	0.3025	0.000680647	0.0170566
PLXNB3	7.45002	0.0450427	0.207977	0.330208	0.831969
STS	22.3615	-0.0244467	0.156218	0.565816	0.946069
CHST7	163.136	-0.0495593	0.139679	0.281891	0.790703
PUDP	485.472	-0.0219092	0.0614952	0.498626	0.930792
SLC9A7	272.69	-0.00546077	0.125239	0.890845	0.999686
RP2	697.28	-0.0441391	0.112952	0.3043	0.810805
JADE3	55.7382	0.00682741	0.127909	0.864456	0.999532
RGN	90.1566	-0.0840195	0.198165	0.138521	0.586492
NDUFB11	1524.77	0.0152498	0.097847	0.689668	0.975454
RBM10	5583.53	0.0132253	0.08987	0.723209	0.982199
UBA1	7549.92	0.0930511	0.0788622	0.0391239	0.297441
CDK16	2353.75	-0.0203538	0.135222	0.622756	0.961579
USP11	3869.99	-0.0193069	0.0925462	0.611699	0.959297
PRKX	936.556	0.181068	0.238884	0.0278181	0.238444
SRPK3	13.812	-0.0265653	0.188196	0.532122	0.939796
ARSH	110.26	0.00267748	0.14405	0.947334	0.999686
ARSL	13.9301	-0.0187188	0.178391	0.651967	0.965928
ARAF	5041.44	0.0591246	0.088453	0.162921	0.632008
IDH3G	1893.64	-0.0478893	0.07154	0.196921	0.686996
LOC516494	18.0438	-0.0271844	0.1393	0.521529	0.936009
SSR4	8150.17	0.000251752	0.10036	0.994692	0.999857
SYN1	279.728	-0.0888271	0.183994	0.120518	0.548512
CFP	88.3081	-0.0476974	0.182908	0.313535	0.819352
LOC101902561	141.998	0.00538172	0.0979025	0.886518	0.999686
L1CAM	11335.1	-0.235596	0.280063	0.0161562	0.169894
ELK1	737.778	-0.0160694	0.0665405	0.634121	0.962666
UXT	1223.37	0.00674269	0.0975804	0.858141	0.999532
CSNK1B	689.146	-0.00829962	0.161629	0.838877	0.994717
AVPR2	39.5766	-0.188534	0.353814	0.0322208	0.262555
ARHGAP4	10178	-0.499062	0.245728	0.000531182	0.0139331
GYG2	443.453	0.410779	0.426345	0.00510786	0.0786475
XG	1122.35	-0.378086	0.377624	0.00571765	0.0859088
CD99	7923.02	-0.0945783	0.175632	0.1025	0.504636
ZNF182	364.427	-0.0265302	0.108213	0.508501	0.934919
NAA10	615.881	0.00204114	0.0728091	0.953247	0.999686
RENBP	1060.55	-0.00439192	0.0648832	0.894429	0.999686
DHRSX	299.067	-0.0245126	0.0904753	0.522211	0.936124
HCFC1	4195.02	0.0346802	0.0806529	0.361844	0.856703
TMEM187	125.263	-0.059752	0.118501	0.194769	0.683107
SLC38A5	451.868	0.0107772	0.0654872	0.746561	0.988096
IRAK1	2312.61	-0.00785742	0.0973995	0.835106	0.994525
FTSJ1	1639.61	0.066908	0.1098	0.14969	0.609903
PORCN	13.3008	-0.26273	0.425393	0.0164463	0.171702
EBP	332.921	-0.0425615	0.0948071	0.298676	0.806318
TBC1D25	365.185	0.0563615	0.0999154	0.196042	0.68563
RBM3	8015.95	0.0205967	0.0619874	0.526502	0.9377
WDR13	1467.95	-0.00556061	0.113114	0.886467	0.999686
MECP2	3086.92	-0.013726	0.0884738	0.712403	0.980241
WAS	6099.75	0.00700064	0.0887115	0.849708	0.997629
FLNA	13389.5	-0.0607965	0.149986	0.214021	0.709358
SUV39H1	418.668	0.0905317	0.115732	0.0772964	0.437056
GATA1	8.84183	4.35749	1.0468	1.60099e-07	1.22474e-05
HDAC6	1833.52	0.0685906	0.164843	0.183127	0.666264
EMD	1158.04	-0.0212639	0.0781688	0.559755	0.942983
LOC101904339	22.6819	-0.0298146	0.128049	0.478577	0.922047
ERAS	234.187	0.0512206	0.199788	0.286748	0.795907
RPL10	65698.3	-0.00168007	0.101492	0.964684	0.999686
PCSK1N	22.8349	0.567035	0.601821	0.00281257	0.0515352
TIMM17B	1233.85	0.0588425	0.107446	0.189333	0.674786
LOC112445242	44.2518	0.0383604	0.131097	0.378275	0.866454
PQBP1	1602.51	0.421775	0.105492	9.65869e-07	6.44912e-05
DNASE1L1	1405.84	-0.00906306	0.0748918	0.797396	0.991587
SLC35A2	2211.37	0.562562	0.543795	0.00252354	0.0475485
TAFAZZIN	426.59	-0.0107837	0.0934641	0.773897	0.99102
PIM2	4901.5	1.14189	0.242366	2.30642e-08	2.35162e-06
OTUD5	6179.13	0.121987	0.0688543	0.0088941	0.115926
KCND1	1142.07	-0.0540461	0.118981	0.231176	0.73302
GRIPAP1	4887.17	0.0128336	0.130236	0.751013	0.98868
TFE3	2171.95	0.543507	0.0626916	9.2202e-19	3.60049e-16
LOC101903165	182.614	0.0141276	0.1276	0.72647	0.98309
LOC112445244	7.72776	-0.0227961	0.176554	0.588874	0.95274
CCDC120	324.819	0.00688083	0.113635	0.860053	0.999532
PRAF2	711.239	-0.0010026	0.0679001	0.976346	0.999686
WDR45	915.531	-0.00393379	0.0872174	0.914693	0.999686
LOC522428	8.40333	0.00912583	0.168703	0.822751	0.99428
GPKOW	923.959	0.0466878	0.0794408	0.231949	0.73405
ATP6AP1	1712.68	-0.00352556	0.0873096	0.923522	0.999686
MAGIX	25.4632	-0.0231027	0.157643	0.585795	0.951248
PLP2	1509.24	-0.0594858	0.144172	0.217553	0.71511
GDI1	3364.56	-0.0204876	0.0948979	0.593207	0.954908
PRICKLE3	432.095	-0.0105278	0.125823	0.792616	0.991193
FAM50A	2216.05	-0.0634623	0.0918009	0.14512	0.599199
SYP	64.7532	-0.111306	0.178761	0.0716185	0.419365
LAGE3	230.782	-0.0228769	0.0833543	0.540033	0.940328
UBL4A	439.884	-0.0236261	0.0733264	0.508401	0.934919
SLC10A3	462.601	0.00554453	0.0926838	0.881723	0.999686
FAM3A	357.114	-0.0138144	0.107265	0.722338	0.982199
G6PD	2770.41	0.00969993	0.0773868	0.785943	0.99102
CCDC22	1030.29	0.101763	0.0879931	0.0364027	0.283923
IKBKG	861.665	0.0730126	0.0894521	0.101298	0.502045
FOXP3	15.8235	0.0108772	0.152002	0.790867	0.99102
PPP1R3F	53.155	0.0636675	0.143403	0.193715	0.681714
USP27X	122.19	0.0247676	0.0936504	0.521606	0.936009
CLCN5	29.2139	-0.0149841	0.137872	0.71466	0.980622
CCNB3	22.5728	-0.0127791	0.138513	0.754329	0.988853
NUDT10	31.1843	-0.0569834	0.159995	0.242793	0.745712
NUDT11	13.3613	-0.110678	0.232482	0.0871037	0.46683
LOC112445076	10.4753	0.00853964	0.149225	0.834363	0.994525
GSPT2	788.703	-0.0157076	0.0701333	0.650097	0.965728
MAGED1	3414.23	-0.0242782	0.0727743	0.495832	0.929088
MAGED4B	58.6683	-0.00335392	0.140094	0.933903	0.999686
LOC112445144	6.57747	-0.00978099	0.171359	0.810163	0.992118
GPR173	43.8315	-0.0291473	0.136202	0.492927	0.92753
TSPYL2	1687.92	-0.0637554	0.0949135	0.148069	0.605248
KDM5C	5097.4	-0.00104799	0.0992024	0.977853	0.999686
IQSEC2	79.582	0.143608	0.217685	0.0465102	0.331844
SMC1A	1123.24	0.0242038	0.11496	0.549241	0.940485
RIBC1	37.6192	-0.0263408	0.117146	0.518823	0.936009
HSD17B10	1059.64	0.0287918	0.100888	0.468984	0.916156
HUWE1	10646.1	0.0264467	0.118851	0.518629	0.936009
PHF8	1782.7	0.000282755	0.125507	0.994321	0.999857
FAM120C	181.137	0.0350759	0.0930857	0.377815	0.866454
WNK3	48.9069	0.106357	0.179307	0.080094	0.443163
TSR2	1385.41	0.00195291	0.0799531	0.956609	0.999686
FGD1	299.276	-0.00793804	0.0774129	0.823857	0.99428
LOC781001	21.0518	0.00882535	0.110528	0.820353	0.994274
GNL3L	3785.99	-0.00775637	0.115079	0.843028	0.995807
MAGED2	1768.7	-0.00718713	0.0664893	0.830317	0.994425
LOC112445261	10.8917	0.0267713	0.166638	0.533417	0.940127
APEX2	465.787	0.0104435	0.058773	0.738634	0.986328
MAGEH1	435.581	-0.0170804	0.0953253	0.653986	0.966452
RRAGB	705.831	0.0364313	0.0605758	0.261155	0.769645
KLF8	125.502	-0.0840439	0.154664	0.119518	0.546299
UBQLN2	733.008	-0.0252962	0.0738982	0.4817	0.922204
NBDY	155.619	0.0265983	0.0953139	0.495224	0.928509
SPIN2	37.4216	-0.0101799	0.132505	0.801054	0.991825
CCL20	33.4121	2.73967	1.16062	2.52451e-05	0.00108195
TRIP12	6621.24	0.106975	0.0909431	0.0326126	0.264647
FBXO36	191.578	0.356916	0.293202	0.00431027	0.0701347
SLC16A14	466.062	1.12423	0.377647	1.67003e-05	0.00076779
LOC101903900	25.0645	0.059305	0.172971	0.234384	0.736229
SP110	5243.68	0.00561767	0.0668769	0.867261	0.999532
GCA	17.31	0.00724164	0.126514	0.856085	0.998937
IFIH1	1954.37	0.792135	0.090194	2.34509e-19	1.05889e-16
FAP	5.93391	-0.026684	0.192472	0.529117	0.938676
DPP4	503.607	0.00369563	0.148515	0.927531	0.999686
SP140L	1311.32	0.0417191	0.132214	0.344776	0.845474
CAB39	5740.91	0.0162157	0.0758305	0.650244	0.965728
ITM2C	17113.4	-0.0219058	0.121663	0.590238	0.953309
GPR55	23.9183	-0.0747735	0.257253	0.165144	0.635784
TBR1	13.5638	0.0113724	0.160793	0.781742	0.99102
PSMD14	1363.92	0.0381031	0.0979404	0.348892	0.84893
PSMD1	2539.74	0.0654562	0.12185	0.167434	0.637778
TANK	1698.07	0.6361	0.267613	0.000212245	0.0066586
ARMC9	61.3566	-0.11508	0.181761	0.0671137	0.405602
B3GNT7	15.3517	-0.027103	0.18267	0.526438	0.9377
NCL	18073.3	0.0488461	0.101287	0.251335	0.756681
LOC112443633	17.1843	0.0847733	0.227577	0.139192	0.586492
LOC112443649	62.0564	0.0128728	0.123112	0.74765	0.988522
RBMS1	3421.12	0.39039	0.216456	0.00103443	0.0237788
PTMA	27311.7	0.0299048	0.0967248	0.449106	0.907327
PDE6D	496.293	0.0457523	0.0937075	0.267565	0.7769
COPS7B	1115.24	-0.0115898	0.0657448	0.728851	0.983896
DIS3L2	403.933	-0.0096665	0.0757723	0.785198	0.99102
LY75	1707.79	0.107285	0.177081	0.0775424	0.438056
CD302	264.729	-0.00302265	0.085084	0.933988	0.999686
MARCHF7	4574.06	-0.0356835	0.0754563	0.33604	0.837745
BAZ2B	529.582	-0.0116024	0.0892276	0.755052	0.988853
EIF4E2	1720.9	0.0146202	0.0483637	0.587654	0.952642
WDSUB1	33.6513	-0.0307297	0.134635	0.471075	0.917637
PHC2	2194.91	0.0428823	0.067358	0.225009	0.726082
ZNF362	1457.65	-0.221703	0.0887608	0.000498313	0.0132915
TRIM62	307.795	-0.07785	0.138075	0.128838	0.568153
TANC1	35.3467	0.0248427	0.144317	0.557196	0.942608
AK2	1523.33	0.0488584	0.125954	0.276074	0.785344
MIR2357	10.0596	-0.0109762	0.16291	0.788877	0.99102
RNF19B	2584.46	0.901137	0.131312	4.08718e-13	9.5693e-11
HPCA	22.0271	-0.0744264	0.180407	0.165576	0.63648
S100PBP	4409.78	-0.0901168	0.166572	0.109123	0.520719
PKP4	132.457	0.00821249	0.101324	0.829295	0.994425
YARS1	1063.29	0.118989	0.168279	0.0564655	0.37195
KIAA1522	71.0212	0.13686	0.360572	0.0583427	0.376363
SYNC	68.967	-0.0455131	0.13203	0.309416	0.815499
RBBP4	4406.7	0.0161087	0.0815463	0.659873	0.968683
ZBTB8OS	688.241	-0.026374	0.0747163	0.466246	0.91576
BSDC1	1618.59	-0.0189276	0.0822251	0.607792	0.958475
ACVR1	35.3849	-0.0350379	0.135758	0.418865	0.890186
TSSK3	48.8843	-0.00664064	0.148215	0.870486	0.99962
FAM229A	32.6473	0.0251608	0.139525	0.55059	0.940485
MARCKSL1	505.195	0.0236809	0.142702	0.573836	0.948492
CYTIP	4350.18	0.496745	0.262617	0.000722056	0.01783
HDAC1	3980.48	-0.274274	0.15416	0.00158994	0.0329032
LCK	206.134	-0.0417086	0.188736	0.3629	0.857468
GPD2	142.581	0.0557757	0.14578	0.241789	0.744841
MTMR9	153.657	0.0123197	0.133488	0.761448	0.988853
EIF3I	2279.81	0.11077	0.0983467	0.0334026	0.268987
TMEM234	406.18	0.0259452	0.0724668	0.46718	0.915858
DCDC2B	23.2139	0.0186876	0.174517	0.653319	0.966071
IQCC	218.676	-0.12324	0.138136	0.0394312	0.298349
NR4A2	262.319	-0.0589606	0.135115	0.213722	0.709209
CCDC28B	23.2304	-0.0764303	0.177438	0.156894	0.62286
CLDN12	16.2189	-0.0182624	0.176463	0.659854	0.968683
MIR2887-1	5604.79	-0.030643	0.159735	0.482292	0.922204
LOC112443216	48.704	-0.0164233	0.115033	0.67897	0.97378
PTP4A2	6730.64	-0.0299646	0.0996742	0.451423	0.908069
PEF1	1045.69	0.134264	0.138798	0.030105	0.252232
HCRTR1	11.7713	0.0141122	0.156322	0.732636	0.984246
LOC615401	18.9775	0.0434397	0.170574	0.347822	0.848471
ARL6IP6	1187.79	0.00328984	0.0684041	0.922782	0.999686
LOC112443599	10.0171	-0.00608356	0.170471	0.880624	0.999686
TINAGL1	35.0446	0.0325402	0.214627	0.447545	0.905909
PRPF40A	3612.45	0.0208846	0.0566493	0.494062	0.927734
SERINC2	98.2606	-0.0325584	0.154243	0.457498	0.913084
FMNL2	282.756	0.0458751	0.0959029	0.269507	0.779163
FABP3	102.943	-0.0026205	0.0902092	0.943516	0.999686
ZCCHC17	1015.41	0.00236079	0.091803	0.949299	0.999686
SNRNP40	1179.25	-0.00432851	0.0524562	0.88108	0.999686
STAM2	579.992	0.040887	0.0798069	0.288385	0.79855
PUM1	4688.13	0.0090894	0.0366831	0.667304	0.971073
LOC112443643	10.3435	0.0600834	0.176264	0.230995	0.73302
ARL5A	811.737	-0.00400967	0.114529	0.918146	0.999686
SDC3	95.8009	0.00873314	0.111742	0.822608	0.99428
LAPTM5	72927.2	0.00255553	0.104979	0.946719	0.999686
MATN1	30.3293	0.00217195	0.156854	0.957367	0.999686
MECR	243.526	-0.00577018	0.0654572	0.862264	0.999532
SRSF4	5107.69	-0.000403808	0.105074	0.991573	0.999686
TMEM200B	1959.41	0.0162217	0.077892	0.653135	0.966007
EPB41	4739.03	0.0111057	0.0958446	0.768683	0.990007
YTHDF2	1498.15	0.0267598	0.0430339	0.26152	0.769774
GMEB1	1306.42	-0.00243778	0.0564404	0.936219	0.999686
TAF12	549.388	0.0230431	0.0862441	0.541087	0.940328
SNHG12	783.28	-0.00894396	0.0491676	0.744785	0.988019
LOC112443648	14.8752	-0.000234972	0.133467	0.995331	0.999857
LOC112443652	34.2822	0.0158372	0.132937	0.698052	0.976197
LOC112443659	33.8197	-0.00677654	0.13473	0.866596	0.999532
LOC112443669	22.0964	0.00682296	0.134257	0.865627	0.999532
NEB	95.8515	-0.0167	0.110708	0.671395	0.971806
TRNAU1AP	413.682	0.0344073	0.0688411	0.329224	0.830649
RCC1	342.335	0.0196558	0.0720484	0.576849	0.948773
LOC112443630	35.8342	-0.0249021	0.177175	0.558106	0.942841
LOC112443632	40.2874	-0.0261612	0.141152	0.536866	0.940328
LOC112443631	30.382	0.021094	0.16055	0.616563	0.959297
PHACTR4	1604.26	-0.0133926	0.0629544	0.681977	0.97399
MED18	159.682	0.0213609	0.0880355	0.571551	0.947667
SESN2	387.122	0.32716	0.230034	0.00300657	0.0538415
ATP5IF1	1081.12	0.00155726	0.0946284	0.966758	0.999686
DNAJC8	1761.19	0.00739608	0.0773127	0.835568	0.994549
LOC613460	247.124	0.0155711	0.159812	0.707186	0.979716
PTAFR	155.125	0.0109568	0.169182	0.78863	0.99102
EYA3	1237.33	-0.0563069	0.0805415	0.163606	0.632769
XKR8	182.111	-0.0389768	0.129886	0.370746	0.861526
SMPDL3B	19.9979	-0.0119976	0.164076	0.770141	0.990131
RPA2	1323.51	-0.0195439	0.0812958	0.595364	0.955423
THEMIS2	234.889	-0.0065246	0.152735	0.872841	0.99962
PPP1R8	1547.94	0.039415	0.0743445	0.288695	0.79868
STX12	589.659	-0.055622	0.0965576	0.196518	0.686726
FAM76A	580.414	-0.153061	0.143294	0.0200682	0.194274
IFI6	219.193	-0.0410743	0.120395	0.340883	0.843401
FGR	443.445	-0.0472162	0.194409	0.31632	0.821342
AHDC1	1245.18	-0.00307264	0.0839596	0.93268	0.999686
WASF2	6184.03	-0.0253259	0.0920966	0.511219	0.934919
MAP3K6	68.2195	0.0384883	0.198938	0.390609	0.876236
SYTL1	2273.93	0.233036	0.264773	0.015296	0.165257
TMEM222	1169.76	0.0236886	0.0737223	0.508307	0.934919
WDTC1	1105.29	0.0209969	0.0711137	0.549598	0.940485
SLC9A1	1236.37	-0.0298525	0.0962818	0.449342	0.907514
NUDC	5536.52	0.457071	0.104722	2.85163e-07	2.06018e-05
GPATCH3	391.904	0.00821527	0.0719785	0.813164	0.992395
GPN2	564.18	-0.000705589	0.0677397	0.983334	0.999686
SFN	46.0867	-0.0359226	0.165468	0.421173	0.891628
ZDHHC18	1442.85	-0.00195272	0.081138	0.95679	0.999686
PIGV	336.734	0.00601515	0.103964	0.87498	0.99962
ARID1A	9044.02	0.0164879	0.0695064	0.632862	0.962666
RPS6KA1	3922.63	-0.237776	0.123042	0.00148456	0.0315981
DHDDS	537.235	0.025559	0.0905479	0.50585	0.934509
ZNF683	1388.07	-0.0553498	0.156968	0.251649	0.756681
CRYBG2	304.907	-0.0214653	0.129122	0.601847	0.95758
UBXN11	125.135	0.0192799	0.11203	0.627129	0.962316
SH3BGRL3	11899.9	-0.0264211	0.110052	0.511719	0.934919
CEP85	301.538	-0.00534905	0.0897585	0.885038	0.999686
CNKSR1	13.846	-0.00405536	0.167067	0.920272	0.999686
ZNF593	116.438	0.111512	0.169232	0.0673125	0.406352
PDIK1L	242.237	-0.0433565	0.080657	0.265595	0.774963
PAFAH2	2226.17	-0.0889673	0.108962	0.0759144	0.432594
STMN1	4786.58	-0.0983517	0.208474	0.105316	0.512709
AUNIP	40.5278	-0.0533123	0.13637	0.251434	0.756681
MTFR1L	396.4	-0.000689675	0.0917178	0.985171	0.999686
SELENON	406.203	-0.0832568	0.157123	0.123364	0.555074
MAN1C1	1617.76	-0.453416	0.316281	0.00204258	0.0403505
LDLRAP1	974.816	-0.148728	0.19056	0.035547	0.280299
MACO1	2587.05	-0.0174088	0.0683488	0.611497	0.959297
TMEM50A	3196.04	0.014189	0.0972394	0.709334	0.980241
RSRP1	640.32	-0.024363	0.154452	0.566796	0.946103
SYF2	2009.88	0.00179549	0.0764829	0.959565	0.999686
RUNX3	15775.7	1.85831	0.159922	2.76152e-32	4.36424e-29
CLIC4	632.438	0.234227	0.289481	0.0171923	0.176002
SRRM1	7533.73	-0.00773312	0.0839687	0.832142	0.994525
NCMAP	313.229	-0.0518733	0.17921	0.282805	0.791742
RCAN3	2611.52	-0.0837379	0.136258	0.108778	0.520543
NIPAL3	573.633	0.00419524	0.0958086	0.910936	0.999686
STPG1	9.39753	0.0619889	0.191863	0.223624	0.724162
GRHL3	39.4024	0.00522258	0.0982582	0.889926	0.999686
IFNLR1	78.2228	0.0111877	0.100899	0.76959	0.990131
SRSF10	5875.89	-0.024771	0.110364	0.536812	0.940328
PNRC2	14186	-0.0140579	0.0709762	0.685769	0.974177
CNR2	169.502	-0.111434	0.223608	0.0847468	0.45852
FUCA1	534.939	-0.143675	0.202605	0.04266	0.312667
HMGCL	1171.45	-0.0630295	0.127326	0.184408	0.669001
GALE	135.377	-0.047589	0.109601	0.27073	0.780651
LYPLA2	1541.73	0.0365282	0.0885703	0.354082	0.853028
PITHD1	2032.77	-0.0498418	0.090883	0.229346	0.731185
MIR10181	104.492	-0.0346095	0.102239	0.394162	0.877511
ELOA	643.262	0.005519	0.0798572	0.877938	0.999686
RPL11	38277.7	-0.0043782	0.0967651	0.907279	0.999686
ID3	1673.75	-0.129133	0.190273	0.0525953	0.356357
E2F2	676.008	0.0574103	0.149895	0.234142	0.736017
ASAP3	204.025	-0.128569	0.259514	0.0667621	0.404637
ZNF436	711.249	0.00625727	0.132354	0.876339	0.99962
HNRNPR	7823.77	0.00951078	0.0585178	0.760546	0.988853
LUZP1	278.219	-0.00789283	0.0969489	0.834214	0.994525
KDM1A	2702.96	0.143689	0.124639	0.019622	0.191421
EPHB2	6.85414	0.0159489	0.168068	0.700051	0.977182
C1QB	61.3513	-0.0633353	0.2779	0.20249	0.697189
C1QC	54.6016	-0.0980181	0.343751	0.100854	0.501
C1QA	60.7384	-0.0548588	0.282246	0.240542	0.742836
ZBTB40	1165.42	0.0142059	0.12287	0.723047	0.982199
MIR2284U	8.89482	0.0138483	0.200819	0.728691	0.983896
CDC42	11123.3	-0.00439531	0.0875374	0.904834	0.999686
LOC515042	6084.27	-0.025846	0.104422	0.515327	0.935167
HSPG2	12.7886	0.00670599	0.149486	0.869284	0.99962
USP48	3584.8	-0.0135902	0.0772153	0.704652	0.979121
RAP1GAP	7.2338	-0.221728	0.42009	0.0235472	0.212952
ECE1	2136.93	0.200688	0.237349	0.0202863	0.195488
EIF4G3	3371.66	-0.0138303	0.0710849	0.690712	0.975454
HERC2	4279.6	-0.0102538	0.105567	0.790151	0.99102
NIPA1	27.7373	-0.0636247	0.172375	0.21066	0.705905
HP1BP3	6896.28	0.0424359	0.0700059	0.240809	0.74336
NIPA2	2071.47	0.0243204	0.0759843	0.502858	0.933146
SH2D5	9.67057	0.00844435	0.17371	0.835035	0.994525
CYFIP1	184.203	-0.033485	0.131771	0.4345	0.901002
DDOST	3498.39	0.0385206	0.0944113	0.339881	0.842406
TUBGCP5	2023.93	-0.0230655	0.13399	0.579345	0.950009
PINK1	1082.55	-0.023329	0.0841165	0.533549	0.940161
CDA	69.0941	1.87594	1.19619	0.000163858	0.00531193
MUL1	734.569	0.0249336	0.0978124	0.523159	0.936461
CAMK2N1	33.9188	0.0570032	0.170662	0.24729	0.752474
CCDC115	708.625	-0.0651941	0.105055	0.152992	0.615667
IMP4	2153.17	-0.0110062	0.093471	0.769434	0.990131
PTPN18	1386.3	-0.0146956	0.0663954	0.662636	0.970377
ARHGEF4	17.5756	-0.0466254	0.165609	0.31958	0.823203
FAM168B	2923.42	0.0197021	0.0506002	0.479865	0.922204
PLEKHB2	2842.17	0.025971	0.0934954	0.502793	0.933146
OTUD3	497.968	-0.0485768	0.0928494	0.242417	0.745458
TMCO4	461.712	-0.00524167	0.112572	0.892801	0.999686
HTR6	80.3623	-0.018551	0.134725	0.652233	0.965928
NBL1	30.8257	-0.0642206	0.191384	0.212445	0.707681
MICOS10	1900.59	-0.00505924	0.0787845	0.887567	0.999686
CAPZB	6442.49	0.0226777	0.0937456	0.555313	0.941381
SLC66A1	398.694	-0.222329	0.280313	0.0191595	0.188802
HS6ST1	1387.68	-0.00126513	0.0999948	0.973313	0.999686
AKR7A2	174.828	-0.0163492	0.104632	0.673826	0.972933
LOC788425	9.90186	-0.0416766	0.196825	0.361515	0.856566
UGGT1	2039.81	0.0101684	0.0952039	0.787152	0.99102
MRTO4	1044.01	0.398526	0.12537	1.96248e-05	0.000885274
EMC1	1999.32	0.00577737	0.0630449	0.859356	0.999532
SAP130	897.92	-0.0119275	0.0780285	0.7397	0.986387
AMMECR1L	992.662	0.0275614	0.0585404	0.379387	0.866852
POLR2D	978.827	0.0939416	0.111456	0.067088	0.405602
WDR33	2888.56	0.0491578	0.0916854	0.235991	0.739071
SFT2D3	78.6033	0.0370708	0.115752	0.378986	0.866617
LIMS2	51.6831	-0.0775459	0.246779	0.158079	0.624366
MYO7B	11.2621	-0.0827874	0.351625	0.12588	0.561179
IWS1	1386.24	0.107842	0.106798	0.0418391	0.308979
MAP3K2	338.458	0.0190045	0.0986853	0.622097	0.961505
ERCC3	1600.91	-0.173784	0.16248	0.0160034	0.169269
BIN1	2143.06	-0.0386222	0.0861769	0.326235	0.828231
MIR2350	9.62825	-0.0276699	0.188871	0.51713	0.935614
LOC112443641	14.4407	0.00359218	0.154979	0.92961	0.999686
UBR4	7415.48	0.0319082	0.116144	0.441396	0.903305
NAB1	1386.87	0.482114	0.123202	2.18561e-06	0.000127929
IFFO2	405.363	-0.117552	0.183682	0.0643597	0.39654
NEMP2	256.074	-0.0171947	0.117469	0.666745	0.971073
ALDH4A1	320.364	-0.0287012	0.104244	0.473538	0.918523
MFSD6	898.856	-0.0967196	0.104594	0.0570125	0.373678
INPP1	1312.71	-0.0160653	0.0930729	0.671054	0.971806
RIF1	1338.27	0.0246809	0.111125	0.538823	0.940328
TNFAIP6	8.94076	0.610873	0.954324	0.00345775	0.0593973
HIBCH	561.831	-0.139222	0.152388	0.030948	0.256424
C2H2orf88	8.96346	-0.0649216	0.221904	0.208002	0.702564
NMI	1594.97	0.492702	0.168143	5.66633e-05	0.00213212
RBM43	2864.32	0.00149668	0.070134	0.965194	0.999686
ARHGEF10L	476.398	-0.0751067	0.221512	0.168502	0.640713
MMADHC	1438.83	0.0963084	0.115306	0.0650763	0.399592
PMS1	240.599	-0.00583983	0.0580229	0.850691	0.997808
ORMDL1	1227.38	-0.00138819	0.0724071	0.968123	0.999686
RCC2	3027.54	0.165179	0.0896979	0.00448076	0.0718001
OSGEPL1	310.343	-0.0488287	0.125674	0.276061	0.785344
ANKAR	16.6437	0.0112822	0.14102	0.782255	0.99102
ASNSD1	1943.26	0.0449252	0.0954857	0.277418	0.786646
SLC40A1	14.5371	-0.0439291	0.167513	0.342954	0.84456
PADI4	8.34207	-0.0259848	0.229515	0.522747	0.936356
PADI2	8.43874	-0.00835958	0.199438	0.83211	0.994525
WDR75	1560.11	0.0681665	0.0919427	0.123697	0.555558
SDHB	1579.25	-0.0161096	0.0781978	0.655736	0.966812
ATP13A2	1909.24	-0.115232	0.18992	0.0699203	0.413859
MFAP2	33.1526	-0.0635431	0.147376	0.197206	0.687497
CROCC	1506.84	-0.0134936	0.145367	0.742747	0.98732
NECAP2	3634.91	-0.0106352	0.0739904	0.762552	0.989218
SPATA21	191.313	-0.0722037	0.139351	0.151081	0.613062
EPC2	1710.28	0.0673947	0.072082	0.0875429	0.467609
LOC112443690	8.69231	-0.0297062	0.188606	0.491043	0.927046
SZRD1	1020.23	0.100697	0.126009	0.0635845	0.392913
LOC112443502	315.581	-0.00571542	0.131798	0.886844	0.999686
MBD5	247.963	0.00166198	0.0989587	0.964869	0.999686
FBXO42	707.949	-0.0203563	0.0785484	0.5766	0.94867
PTMA.1	64.5358	0.0413203	0.127104	0.344434	0.845188
CPLANE2	80.2898	0.0693098	0.122071	0.149867	0.610232
ARHGEF19	35.7657	0.0195848	0.156489	0.640323	0.964475
EPHA2	51.787	-0.200113	0.334462	0.0282079	0.240968
LOC788414	104.564	0.127099	0.26471	0.0684641	0.409651
ORC4	821.969	-0.0184847	0.057222	0.547944	0.940485
ACVR2A	357.963	-0.0333989	0.129527	0.433874	0.901002
ZEB2	183.661	0.0151512	0.105081	0.696105	0.975719
GTDC1	602.217	0.0187637	0.085115	0.614177	0.959297
COL3A1	10.8538	-0.0357321	0.243187	0.40011	0.879933
ARHGAP15	2094.07	0.00431871	0.0823595	0.905076	0.999686
CALCRL	69.7222	-0.0372567	0.129067	0.388658	0.874186
KYNU	455.815	1.19378	0.399548	1.42226e-05	0.000673468
FAM171B	356.974	-0.364702	0.299038	0.00417031	0.0687863
ITGAV	323.45	-0.0110466	0.0720984	0.751361	0.98868
ZC3H15	2366.57	0.0370975	0.0793742	0.329452	0.830823
NUP35	384.582	-0.00851526	0.0688653	0.802932	0.991864
DUSP19	490.317	-0.0392722	0.0860984	0.318967	0.822497
NCKAP1	202.191	-0.145295	0.156407	0.028053	0.239806
SPOPL	374.035	-0.0217888	0.0711277	0.535169	0.940328
LOC785761	24.761	-0.00628928	0.120768	0.873576	0.99962
CXCR4	11057.6	0.088417	0.113669	0.0807233	0.444893
DARS1	2943.85	0.0669536	0.110989	0.150611	0.612273
MCM6	1572.05	0.0542212	0.121468	0.232282	0.734185
LCT	26.1741	-0.0308692	0.146114	0.475494	0.919778
UBXN4	3552.81	0.000964147	0.0524184	0.973412	0.999686
R3HDM1	1544.96	0.0260477	0.0929559	0.501034	0.932256
ZRANB3	566.457	-0.0661052	0.0965722	0.139009	0.586492
RAB3GAP1	3365.57	0.0378502	0.079267	0.320424	0.824068
CCNT2	3629.07	-0.0052344	0.120912	0.894587	0.999686
TMEM163	467.177	-0.0574898	0.128501	0.217199	0.714497
FRZB	115.598	-0.0767165	0.243684	0.16103	0.629497
DNAJC10	3362.71	-0.0457078	0.12779	0.304098	0.810805
MGAT5	2215.63	0.0955221	0.183683	0.103771	0.508323
ITPRID2	1039.95	-0.0285139	0.0587435	0.364625	0.858146
CERKL	477.842	-0.109898	0.208609	0.0840275	0.456929
ITGA4	4438.24	-0.267399	0.252132	0.00872431	0.114184
SLC35F5	773.074	0.0316874	0.0614855	0.33131	0.833251
ACTR3	11581.1	0.104732	0.131126	0.0596634	0.380588
LOC101905778	17.7926	-0.0189169	0.163491	0.651067	0.965728
UBE2E3	1769	-0.035503	0.0804671	0.351199	0.850541
CWC22	1375.62	0.00755695	0.0789773	0.833146	0.994525
SESTD1	215.979	-0.0462325	0.175598	0.324747	0.82756
DDX18	1218.21	0.087713	0.10271	0.0737482	0.425889
CCDC141	59.6865	-0.0725572	0.236119	0.175802	0.652189
CCDC93	1026.73	0.0271164	0.0719865	0.446854	0.905816
INSIG2	265.554	-0.00905429	0.0612315	0.777863	0.99102
STEAP3	99.2795	0.132397	0.334853	0.0625701	0.389884
C2H2orf76	141.018	0.0463812	0.129578	0.299801	0.806635
DBI	1419.61	0.0627009	0.128177	0.186864	0.6727
TMEM177	45.3001	0.00318222	0.107716	0.934075	0.999686
PTPN4	454.159	-0.0222828	0.0980336	0.565783	0.946069
EPB41L5	6.9836	0.0123548	0.157884	0.763989	0.989765
PLEKHA3	961.723	0.196756	0.119985	0.00425031	0.0695171
FKBP7	58.6052	0.00594751	0.0977348	0.874686	0.99962
TMEM185B	644.226	0.0416464	0.115943	0.330987	0.832637
RALB	1538.94	-0.0352932	0.109541	0.393453	0.877198
PRKRA	774.777	-0.028999	0.160652	0.503462	0.933146
OSBPL6	1007.27	-0.00860881	0.131019	0.830602	0.994425
CLASP1	2020.36	0.0664153	0.101629	0.14356	0.596444
RBM45	2720.27	0.0545753	0.0852388	0.18507	0.669985
NIFK	1584.35	0.307956	0.184284	0.00176097	0.0355087
TTC30A	108.362	0.172406	0.207759	0.0260259	0.227947
TSN	2021.87	0.0150082	0.0715518	0.667198	0.971073
AGPS	7399.11	-0.087827	0.16092	0.112231	0.528664
NFE2L2	634.661	0.222087	0.129588	0.00278013	0.051089
HNRNPA3	7064.63	0.0383495	0.0871733	0.331	0.832637
MTX2	370.248	0.0534487	0.0835422	0.189195	0.674786
LNPK	792.622	0.00256067	0.0662713	0.938954	0.999686
GYPC	2641.26	-0.0426294	0.114786	0.320295	0.823905
ATP5MC3	1743.17	0.0271662	0.0977836	0.48932	0.926504
ATF2	1189.57	0.165609	0.0734955	0.00202745	0.0401143
GLS	1269.34	0.181008	0.199406	0.0207237	0.198192
GLS.1	578.503	0.00110889	0.107064	0.97696	0.999686
STAT1	10765.3	2.0154	0.220999	8.50675e-21	4.30203e-18
WIPF1	8500.28	-0.0303148	0.093826	0.440172	0.902708
STAT4	4253.88	0.171342	0.191415	0.0230552	0.209947
GPR155	696.256	0.804362	0.246833	2.21857e-05	0.000973935
SCRN3	158.869	0.00767613	0.116739	0.845101	0.996264
CIR1	2112.14	-0.0120429	0.0770771	0.736305	0.985761
MYO1B	37.7482	-0.0586282	0.184261	0.240968	0.743426
OLA1	1452.72	0.0200416	0.0946848	0.600716	0.957102
SP3	2994.19	0.0550368	0.0618054	0.108523	0.519917
LOC107132247	19.0301	-0.0492116	0.167494	0.299687	0.806501
NABP1	1431.72	0.269558	0.302931	0.0120605	0.142773
CDCA7	1971	-0.424188	0.327731	0.00292217	0.0527785
MAP3K20	375.596	-0.391283	0.260411	0.00209179	0.0410023
SLC39A10	403.585	-0.000181049	0.0809914	0.995989	0.999857
PDK1	4253.29	-0.495717	0.133198	4.7855e-06	0.00025746
ITGA6	1731.16	0.0400335	0.0925166	0.321064	0.824541
DNAH7	63.5255	-0.0384455	0.163122	0.394118	0.877511
STK17B	4093.27	-0.0378189	0.101035	0.355621	0.853693
METAP1D	272.238	-0.0520244	0.102155	0.228124	0.730037
HECW2	9.0585	0.0068818	0.176903	0.864548	0.999532
HAT1	1137.74	0.0421706	0.0893141	0.294402	0.803579
CCDC150	769.142	-0.00018004	0.124944	0.996381	0.999857
GTF3C3	1156.08	-0.00692325	0.106769	0.857247	0.999095
SLC25A12	759.502	-0.0041254	0.056012	0.891729	0.999686
DYNC1I2	4105.92	0.0139973	0.0725576	0.689744	0.975454
ANKRD44	1891.98	-0.0323341	0.107092	0.427463	0.896473
LOC784052	12.0849	0.0140058	0.15705	0.734517	0.985007
CYBRD1	20.5632	-0.0210532	0.146058	0.61535	0.959297
DCAF17	596.212	-0.0558326	0.0878009	0.181711	0.663789
METTL8	395.62	-0.0812888	0.108486	0.0954395	0.487138
TLK1	1418.93	-0.0234034	0.0485025	0.381859	0.868004
GORASP2	2236.54	0.0372249	0.0804547	0.330521	0.8322
SF3B1	41163.7	-0.00764276	0.118611	0.846284	0.996672
COQ10B	839.195	-0.0124619	0.0836312	0.733829	0.985007
LOC112443619	25.5386	-0.00543141	0.139889	0.893289	0.999686
HSPD1	3428.18	0.0385115	0.10522	0.352587	0.851633
HSPE1	1230.6	0.0221533	0.0998832	0.569529	0.946977
MOB4	835.832	-0.0491547	0.0826451	0.219161	0.717656
MARS2	117.84	0.0627606	0.106854	0.167031	0.637042
PLCL1	1784.07	0.0418849	0.0993495	0.311065	0.817114
FTCDNL1	7.19416	-0.029654	0.182867	0.493234	0.92756
C2H2orf69	246.33	-0.0436307	0.100416	0.295534	0.803579
TYW5	233.369	-0.0836639	0.0937738	0.0748876	0.429975
MAIP1	257.485	0.0145769	0.0620192	0.65294	0.966007
SPATS2L	65.8621	-0.00856204	0.136222	0.832501	0.994525
KCTD18	661.856	-0.0236807	0.0722749	0.504747	0.933634
SGO2	728.038	-0.0299781	0.105224	0.456785	0.912776
BZW1	13902.4	0.0115635	0.0787764	0.747986	0.988522
CLK1	4071.12	-0.00613066	0.117914	0.8761	0.99962
UBR3	1701.06	-0.0264016	0.0870345	0.488469	0.92631
PPIL3	518.946	0.0128762	0.0904689	0.730477	0.984001
NIF3L1	404.416	-0.00926116	0.074944	0.793152	0.991382
METTL5	1226.86	-0.063421	0.0875798	0.138563	0.586492
SSB	2436.8	0.0207344	0.0719562	0.556542	0.941949
KLHL23	24.2612	0.0771073	0.181208	0.155919	0.621466
ORC2	1400.48	-0.0359928	0.0865253	0.357081	0.853902
PHOSPHO2	402.537	-0.0109548	0.0962131	0.771879	0.99102
PPIG	3351.37	-0.00377634	0.0767391	0.91522	0.999686
FASTKD1	436.711	-0.0168483	0.0841423	0.648591	0.96529
HYCC2	244.851	0.150666	0.178903	0.031036	0.256966
NDUFB3	463.694	0.0148191	0.0870694	0.690049	0.975454
CFLAR	3035.63	0.151499	0.108269	0.011747	0.139979
LOC101906273	7.38261	0.00151856	0.152729	0.970183	0.999686
KLHL41	26.3898	0.0838386	0.200997	0.139658	0.587392
BBS5	151.747	0.0141507	0.0838931	0.700367	0.977182
CASP8	2197.8	0.437904	0.0957972	9.23406e-08	7.77131e-06
TRAK2	1977.99	0.186367	0.185562	0.0162788	0.170385
STRADB	230.882	0.735785	0.186355	3.84545e-06	0.000213237
DHRS9	47.8142	0.00154881	0.145339	0.969529	0.999686
C2CD6	12.1883	0.0276602	0.204576	0.511562	0.934919
TMEM237	255.463	-0.0860002	0.100272	0.0756393	0.432132
SPC25	57.5304	-0.0327994	0.129304	0.441082	0.903276
MPP4	7.88242	-0.00457753	0.167217	0.910079	0.999686
CERS6	18.8609	0.646445	0.948511	0.00306881	0.0543557
ALS2	671.883	0.0151733	0.102166	0.693884	0.975719
SCN9A	37.0755	0.0460416	0.209956	0.32183	0.824652
FZD7	8.90214	0.870633	0.808982	0.00112907	0.0254454
KIAA2012	13.458	0.0919934	0.216123	0.120649	0.54889
SUMO1	1282.27	0.0272674	0.0933006	0.483061	0.922574
LOC112443644	7.55513	0.00842406	0.165433	0.836279	0.994717
NOP58	3955.01	0.0776241	0.0926157	0.0903252	0.472747
TTC21B	705.391	0.0258266	0.0696208	0.4604	0.913084
LOC112443674	62.0934	-0.0287936	0.123912	0.489307	0.926504
BMPR2	1234.12	0.00320194	0.0959607	0.931955	0.999686
FAM117B	1277.88	-0.0146419	0.101821	0.703605	0.978824
ICA1L	7.40776	-0.0229529	0.176125	0.586631	0.951724
GALNT3	673.668	0.000478654	0.0876392	0.989602	0.999686
WDR12	1179.36	0.047561	0.0778985	0.220298	0.719064
CARF	322.272	-0.0121763	0.101535	0.750568	0.98868
NBEAL1	351.471	0.014633	0.0911943	0.696799	0.975768
SCN3A	220.721	-0.00979954	0.120089	0.804669	0.992104
CYP20A1	1508.21	-0.0818757	0.158889	0.12873	0.568024
SLC38A11	18.0615	-0.0127237	0.19956	0.749508	0.988522
ABI2	619.771	-0.1159	0.163065	0.0583669	0.376363
COBLL1	305.113	-0.0307264	0.170257	0.481747	0.922204
RAPH1	58.1549	-0.0526294	0.186726	0.278223	0.786931
CD28	15.1259	0.00450807	0.183712	0.910163	0.999686
CTLA4	11.4653	0.0703362	0.24887	0.181682	0.663789
ICOS	1831.04	1.79634	0.281437	4.18639e-12	7.89978e-10
LOC101903301	1273.43	-0.0191556	0.268877
PARD3B	12.175	-0.024199	0.175217	0.56856	0.946551
NRP2	23.2614	0.0593669	0.246203	0.228863	0.731164
INO80D	236.799	0.0166669	0.108272	0.670441	0.971806
NDUFS1	1808.12	-7.76996e-05	0.0750842	0.998238	0.999857
EEF1B2	8504.75	-0.0109805	0.106446	0.77628	0.99102
LOC112443651	17.4269	0.0163444	0.172341	0.692668	0.975719
MDH1B	31.5708	-0.0127941	0.143751	0.755077	0.988853
FASTKD2	361.246	0.0574795	0.100458	0.189741	0.675365
KLF7	248.984	-0.104518	0.202878	0.0918131	0.4773
CREB1	844.027	0.128702	0.15549	0.0407711	0.303959
METTL21A	222.545	0.0149407	0.0904657	0.690368	0.975454
CCNYL1	110.779	-0.000667082	0.0944477	0.985749	0.999686
FZD5	98.8551	-0.00790938	0.138024	0.845251	0.996264
PLEKHM3	222.894	-0.0328456	0.121896	0.434545	0.901002
IDH1	97.8753	-0.614818	0.378189	0.000887009	0.0208835
PIKFYVE	832.156	-0.0214564	0.0907268	0.572744	0.948066
MAP2	11.1874	-0.0427113	0.229702	0.341839	0.843756
RPE	519.399	0.0130699	0.0824118	0.720553	0.982199
KANSL1L	203.482	0.0953125	0.133935	0.0785007	0.439881
LANCL1	1552.95	-0.0236821	0.10679	0.550755	0.940485
IKZF2	98.6374	0.0228181	0.11812	0.57326	0.948066
SPAG16	41.6031	-0.0890567	0.180077	0.118303	0.542706
BARD1	49.595	-0.0223653	0.114239	0.577611	0.948901
ATIC	3031.37	-0.00580944	0.0915106	0.875794	0.99962
FN1	282.41	0.000532118	0.0836554	0.988311	0.999686
MREG	321.922	-0.0399093	0.143818	0.371133	0.861526
TMEM169	33.6852	-0.251932	0.298668	0.0144853	0.161179
PECR	321.463	-0.0421602	0.127072	0.336176	0.837745
XRCC5	1050.69	-0.038484	0.103261	0.350781	0.850303
SMARCAL1	1748.95	-0.0268036	0.0714163	0.450132	0.907702
RPL37A	29919	-0.00501501	0.0984392	0.894303	0.999686
TNS1	8.2504	-0.00318532	0.163011	0.937429	0.999686
ARPC2	21884.3	-0.0625313	0.110257	0.171649	0.645896
LOC112443653	6.58143	-0.0362961	0.159414	0.415987	0.88964
GPBAR1	8.46492	0.0258825	0.182448	0.543126	0.940483
AAMP	2348.72	0.0364308	0.0746769	0.324492	0.82756
PNKD	195.362	-0.00619524	0.0845503	0.865225	0.999532
TMBIM1	337.84	0.211354	0.385679	0.0257237	0.226622
PNKD.1	162.359	-0.041436	0.0922601	0.30626	0.813214
SLC11A1	317.766	0.0342586	0.192117	0.436465	0.901086
CTDSP1	4255.36	-0.0613299	0.127602	0.193843	0.681714
VIL1	30.955	-0.111873	0.238412	0.0858685	0.462366
USP37	1102.9	0.243016	0.0881115	0.000183064	0.00584463
CNOT9	2453.36	0.0763995	0.105809	0.108389	0.51947
PLCD4	115.229	-0.00853785	0.150379	0.83445	0.994525
ZNF142	1828.8	-0.00681979	0.094108	0.855418	0.998781
BCS1L	275.225	0.383167	0.14519	0.000110366	0.003827
RNF25	876.065	-0.00834571	0.0836421	0.818993	0.994274
STK36	96.0178	-0.0187595	0.108948	0.633939	0.962666
TTLL4	821.352	-0.00788103	0.0869474	0.830433	0.994425
CYP27A1	49.9354	-0.0207324	0.165403	0.622021	0.961505
WNT10A	127.601	0.125595	0.232639	0.0673343	0.406352
NHEJ1	390.186	-0.00939238	0.0965973	0.803476	0.991864
SLC23A3	50.9124	-0.0152879	0.160524	0.712048	0.980241
CNPPD1	1850.89	-0.0548133	0.0985363	0.204378	0.700257
RETREG2	4326.57	-0.0321125	0.094382	0.416742	0.88964
ZFAND2B	1816.75	-0.0261427	0.114596	0.519669	0.936009
ABCB6	866.872	-0.500446	0.338832	0.00163196	0.0334406
ATG9A	2456.6	-0.266399	0.191023	0.0040879	0.0675599
ANKZF1	1793.75	-0.016164	0.116484	0.684441	0.974177
GLB1L	59.2063	-0.0168505	0.136093	0.681591	0.97399
STK16	790.557	0.0117136	0.0561285	0.699481	0.977168
TUBA4A	1553.19	-0.135079	0.194051	0.0477739	0.336724
DNAJB2	1884.17	-0.0131583	0.0996391	0.730527	0.984001
PTPRN	11.5789	0.0130266	0.137949	0.749704	0.988522
DNPEP	1608.48	0.278575	0.0911113	4.43219e-05	0.00172951
SPEG	308.898	-0.0472793	0.185169	0.316728	0.821342
GMPPA	1448.89	-0.000866012	0.0979069	0.981645	0.999686
CHPF	838.341	-0.0116816	0.101877	0.760386	0.988853
TMEM198	63.5209	-0.039496	0.106516	0.343435	0.844906
OBSL1	188.997	-0.25346	0.32035	0.0154466	0.166489
STK11IP	1231.71	-0.0466745	0.110629	0.279488	0.788039
SGPP2	10.844	-0.0194227	0.192411	0.636509	0.963415
FARSB	962.907	0.0438709	0.115735	0.309516	0.815499
ACSL3	397.422	-0.323172	0.186788	0.0014448	0.0309603
AP1S3	304.566	0.028865	0.0960797	0.462954	0.914191
WDFY1	836.395	0.0400842	0.0793071	0.295654	0.803579
MRPL44	479.22	0.0065181	0.060107	0.837191	0.994717
SERPINE2	3263.23	-0.103711	0.21769	0.0966735	0.490074
CUL3	2647.29	0.0201957	0.0662302	0.550384	0.940485
DOCK10	5226.98	0.0245454	0.081497	0.509608	0.934919
RHBDD1	372.509	0.189914	0.16954	0.0124856	0.145432
MFF	1821.69	0.0138237	0.0449559	0.58494	0.951158
TM4SF20	6.88988	0.00587731	0.166031	0.884931	0.999686
AGFG1	1587.41	0.0537661	0.097239	0.209789	0.704195
VANGL2	25.11	-0.0265996	0.142295	0.531141	0.939454
NCSTN	3040.41	-0.00985073	0.0584283	0.752036	0.988767
BEND5	335.752	-0.01771	0.0689729	0.607072	0.958475
COPA	7465.92	0.0111878	0.0615355	0.728372	0.983896
SPATA6	91.1634	0.00405032	0.0879608	0.912353	0.999686
PEX19	1016.92	0.0696028	0.121326	0.147979	0.605075
DCAF8	4215.54	-0.0276786	0.0689299	0.427762	0.896473
TRABD2B	21.2113	-0.0903334	0.26528	0.123319	0.555074
FOXD2	26.3201	0.0232508	0.138369	0.578594	0.949528
PEA15	314.25	-0.00160723	0.088517	0.965181	0.999686
FOXE3	10.9998	-0.247284	0.360808	0.0178711	0.180467
CMPK1	1320.35	-0.0334339	0.102068	0.408448	0.884336
STIL	46.9196	-0.0047498	0.110585	0.902391	0.999686
TAL1	11.9278	-0.0922727	0.319868	0.113459	0.531085
ADORA3	8.33744	-0.0131159	0.206638	0.74013	0.986387
C3H1orf162	386.95	1.62579	0.369427	8.90474e-08	7.55588e-06
ATP5PB	3557.97	0.0578619	0.114734	0.202459	0.697189
WDR77	472.417	0.207135	0.268874	0.0222127	0.205601
OVGP1	131.868	0.0110089	0.152646	0.788469	0.99102
EFCAB14	3497.96	0.0127093	0.0842672	0.729357	0.984001
ATPAF1	968.393	0.0476103	0.0866094	0.23998	0.741826
LOC112444971.1	13.8521	0.0824755	0.219249	0.145527	0.600357
LOC112444970.1	11.4043	-0.0210565	0.160508	0.617148	0.959297
MOB3C	413.558	0.0916239	0.102743	0.0652581	0.400319
MKNK1	1962.31	0.195892	0.0763632	0.000648548	0.0163665
IGSF8	63.4676	-0.355579	0.335467	0.00582559	0.0863985
KCNJ10	9.94656	0.0093946	0.161564	0.818286	0.994274
PIGM	593.731	0.177646	0.162243	0.0146807	0.162258
IGSF9	6.46341	0.00378449	0.179863	0.924788	0.999686
DENND2D	2134.49	-0.471441	0.161512	5.56687e-05	0.00210838
TAGLN2	7444.14	-0.0552717	0.130107	0.232842	0.734568
MIR1584	5.46583	-0.190084	0.419354	0.0318229	0.260751
FAAH	229.368	0.000143916	0.132182	0.997136	0.999857
CFAP45	8.59923	-0.548026	0.745161	0.00390086	0.0650008
SLAMF8	8.02377	0.0457502	0.233718	0.316301	0.821342
NSUN4	275.434	0.0160919	0.0777051	0.655408	0.966812
DUSP23	32.7338	-0.0100576	0.111684	0.796551	0.991587
CEPT1	1478.52	-0.0585844	0.0677818	0.112689	0.529794
UQCRH	4884.85	-0.00253681	0.090452	0.945349	0.999686
LRRC41	1748.73	-0.0094479	0.061921	0.769985	0.990131
DRAM2	632.267	-0.0045916	0.0779689	0.897555	0.999686
LRIF1	1296.72	0.00425852	0.0688125	0.900442	0.999686
RAD54L	141.268	-0.0043718	0.128813	0.912905	0.999686
CD53	13354.3	0.149056	0.184838	0.0337418	0.270512
KCNA3	2294.98	-0.00455885	0.105058	0.905208	0.999686
POMGNT1	916.769	-0.0380898	0.093063	0.342828	0.844544
LURAP1	56.44	-0.134999	0.285228	0.061338	0.385438
TSPAN1	19.5387	-0.0242076	0.149597	0.568113	0.946513
PIK3R3	89.804	-0.102382	0.182404	0.0887474	0.46932
IFI16	5324.01	0.821289	0.11382	6.12796e-14	1.58114e-11
LAMTOR5	933.152	0.054807	0.074708	0.157205	0.62286
SLC16A4	29.4487	-0.0372682	0.150393	0.402287	0.879933
MAST2	526.869	0.00181108	0.107696	0.962433	0.999686
RBM15	774.529	0.0276291	0.0696725	0.431189	0.898832
SLC6A17	50.2873	-0.0215644	0.165751	0.609096	0.958712
IPP	314.679	0.0011353	0.0665436	0.972962	0.999686
TMEM69	168.398	0.063741	0.108452	0.163625	0.632769
STRIP1	1171.57	0.0410396	0.0664313	0.239553	0.741772
GPBP1L1	2953.66	0.0139143	0.0512	0.622824	0.961579
CCDC17	372.643	-0.000503232	0.140598	0.990067	0.999686
LOC515418	1114.24	-0.0401842	0.188197	0.377004	0.865686
NASP	1608.51	0.0729612	0.0826565	0.0905896	0.473079
AHCYL1	2165.48	0.0124836	0.0582632	0.688425	0.975453
AKR1A1	1333.7	-0.00283339	0.0839081	0.937896	0.999686
CSF1	318.614	2.73831	0.37519	2.32868e-14	6.54255e-12
PRDX1	3143.2	0.0277275	0.115463	0.497397	0.92999
MMACHC	53.3754	0.0507968	0.142473	0.274454	0.783985
GSTM3	57.4707	-0.0136143	0.127555	0.735778	0.985761
GSTM1	331.719	-0.413025	0.33304	0.00335816	0.0581195
TESK2	147.87	0.0389919	0.0971287	0.338217	0.840327
TOE1	397.167	0.209501	0.104419	0.00175652	0.0354755
MUTYH	703.587	-0.0136153	0.119175	0.732185	0.984163
CD1D	1483.96	-0.0502628	0.13676	0.274177	0.783774
ZSWIM5	7.82499	0.0105622	0.168014	0.796045	0.991587
AMPD2	1180.51	-9.44349e-05	0.0854366	0.997936	0.999857
LOC512286	460.849	-0.117524	0.14474	0.0484518	0.340083
UROD	585.708	0.00521077	0.0651381	0.875173	0.99962
GNAT2	248.825	-0.0239291	0.106381	0.546527	0.940485
HECTD3	1623.01	-0.0442508	0.124092	0.313858	0.819472
MIR197	30.3904	-0.0086008	0.114759	0.826244	0.99428
GNAI3	3075.58	0.00577276	0.0917397	0.876637	0.99962
CD5L	7.39752	-0.328883	0.82838	0.00936069	0.120272
AMIGO1	208.751	-0.0775073	0.120093	0.116752	0.53951
CYB561D1	424.573	-0.0534854	0.111782	0.228081	0.730037
ATXN7L2	516.861	0.00600873	0.10761	0.876062	0.99962
EIF2B3	358.962	0.0289043	0.0942383	0.460353	0.913084
FCRL1	487.287	-0.0461269	0.143116	0.312532	0.818786
PSMA5	1618.05	0.254201	0.163665	0.0030438	0.0542775
LOC112445935	50.5905	-0.0361178	0.173007	0.419443	0.891113
FCRL3	358.808	0.117426	0.263874	0.0793219	0.440821
FCRL5	522.604	-0.00793733	0.154205	0.845903	0.996456
PTCH2	16.5772	-0.0127766	0.147178	0.75587	0.988853
LOC100849046	3719.06	-0.095655	0.151742	0.0879078	0.468163
BTBD19	89.1301	0.00894745	0.099679	0.813775	0.992478
SORT1	26.8439	-0.0825831	0.275109	0.140265	0.588769
LOC784007	151.344	-0.0606294	0.199031	0.230864	0.73302
DYNLT4	6.78423	0.0343505	0.193901	0.43493	0.901002
PLK3	1457.82	-0.0733081	0.168584	0.164852	0.635347
PSRC1	13.5537	-0.127279	0.296033	0.0681908	0.408595
RPS8	64539.8	-0.00340491	0.0967466	0.927788	0.999686
LOC112446104	49.7222	0.00394927	0.12295	0.920577	0.999686
KIF2C	19.6604	-0.00298454	0.161797	0.941388	0.999686
CELSR2	479.316	-0.125939	0.199104	0.0589806	0.378332
ARMH1	15.8288	0.0963096	0.200791	0.107813	0.518871
TMEM53	82.6583	-0.0414517	0.133309	0.348274	0.848471
SARS1	4551.2	0.147477	0.153077	0.0257399	0.226622
ETV3	1951.69	-0.30836	0.214119	0.00306968	0.0543557
RNF220	4861.92	-0.00740822	0.0656855	0.824153	0.99428
LOC112446127	37.8968	0.00763422	0.124197	0.847894	0.997203
TMEM167B	1243.6	0.0370376	0.103809	0.367408	0.859734
TAF13	367.275	0.0674354	0.105385	0.142932	0.59558
WDR47	621.179	-0.0240227	0.0979278	0.537568	0.940328
ARHGEF11	884.544	-0.121287	0.210139	0.0678757	0.408224
CLCC1	673.31	-0.0171571	0.0748042	0.630171	0.962316
ERI3	572.672	0.00393284	0.0672515	0.907047	0.999686
GPSM2	230.244	-0.0279961	0.0810796	0.454874	0.910863
STXBP3	1716.95	-0.0266499	0.065403	0.430641	0.898481
DMAP1	851.265	0.111228	0.0774747	0.0192407	0.1891
PRPF38B	4914.74	-0.00687987	0.129628	0.863755	0.999532
HENMT1	29.4523	-0.0256071	0.120516	0.532277	0.939796
SLC6A9	525.18	-0.0196567	0.098631	0.610676	0.959297
EEIG2	125.477	-0.0372061	0.101489	0.362982	0.857468
SLC25A24	1121.03	-0.0455916	0.11019	0.288429	0.79855
CCDC24	17.1115	0.0343114	0.19553	0.434859	0.901002
B4GALT2	506.356	0.170851	0.157113	0.0159277	0.16912
ATP6V0B	1742.69	-0.000272964	0.0683391	0.993578	0.999686
DPH2	579.213	0.0724368	0.0964475	0.112587	0.529551
IPO13	1204.76	-0.0032634	0.0805514	0.927735	0.999686
ST3GAL3	938.465	0.0030628	0.0536573	0.917077	0.999686
VAV3	403.33	0.0382901	0.114983	0.364807	0.858253
KDM4A	3460.7	-0.0509819	0.0860943	0.212204	0.707681
PTPRF	1355.43	-0.119871	0.186359	0.0622342	0.388941
HYI	347.808	-0.068644	0.153993	0.176574	0.653594
NTRK1	7.79831	0.0369097	0.19506	0.407472	0.883479
SZT2	2121.11	0.00320352	0.121967	0.93541	0.999686
ELOVL1	1643.01	-0.024177	0.0598442	0.447359	0.905909
INSRR	57.2486	-0.82994	0.532094	0.000537909	0.0140512
SH2D2A	1633.4	-0.0783986	0.108174	0.103982	0.508961
PRCC	1503.69	0.0289357	0.0814589	0.441645	0.903305
CDC20	52.0016	-0.0199648	0.160962	0.634331	0.962666
HDGF	3716.86	-0.0061578	0.0774534	0.862756	0.999532
TIE1	490.434	-0.0644872	0.120977	0.171474	0.645857
METTL25B	723.539	0.0220784	0.0912444	0.562778	0.944592
ISG20L2	784.91	0.358889	0.11413	2.07974e-05	0.000925848
PRMT6	477.817	0.0067183	0.10093	0.859679	0.999532
GPATCH4	578.732	0.196069	0.153194	0.00858908	0.112828
NAXE	822.111	-0.0430935	0.0821684	0.271682	0.782077
AMY2B	40.8199	-0.00244897	0.184246	0.951018	0.999686
EBNA1BP2	807.351	0.0546703	0.114913	0.223067	0.724079
RNPC3	546.489	-0.0318959	0.143301	0.461247	0.913606
LOC786728	26.8848	-0.0145726	0.138509	0.722115	0.982199
MEF2D	2490.39	-0.0519737	0.0946944	0.219009	0.717656
SLC2A1	543.001	0.0995513	0.156482	0.0822649	0.45037
ZNF691	151.256	0.0150617	0.0946624	0.691064	0.975454
TSACC	27.9185	-0.00370385	0.10896	0.923514	0.999686
SVBP	465.226	-0.0532552	0.127842	0.244691	0.748519
C3H1orf50	625.475	0.00208113	0.0597128	0.947453	0.999686
CCT3	4099.76	0.0464737	0.114392	0.284989	0.794316
P3H1	1788.53	-0.0249223	0.132745	0.550613	0.940485
GLMP	599.475	-0.00175396	0.114397	0.964104	0.999686
TMEM79	246.406	-0.0230986	0.108105	0.56109	0.943961
SMG5	2204.39	0.00345088	0.0821139	0.923996	0.999686
YBX1	16672.7	0.011986	0.0966053	0.751656	0.98868
PAQR6	166.185	-0.0260775	0.13016	0.532103	0.939796
PPIH	390.918	-0.00206356	0.0641133	0.949953	0.999686
BGLAP	18.403	0.0537854	0.183045	0.270386	0.780515
PMF1	605.104	0.0501176	0.108429	0.249284	0.754537
S1PR1	6792.46	-0.124166	0.169899	0.0508817	0.349298
SLC25A44	1157.85	0.188303	0.082967	0.00139125	0.030119
PPCS	327.322	-0.0170649	0.0728194	0.628337	0.962316
ZMYND12	12.6666	-0.435178	0.474796	0.00480046	0.0753733
SEMA4A	904.954	0.129974	0.125266	0.0285533	0.242898
DPH5	591.756	0.0998036	0.113679	0.0577976	0.375553
LMNA	121.022	0.0116606	0.158077	0.776578	0.99102
SLC30A7	306.413	0.0215936	0.0786563	0.554783	0.941115
EXTL2	304.303	-0.0198646	0.111447	0.61678	0.959297
FOXJ3	2108.67	-0.0127634	0.0440205	0.607912	0.958475
MEX3A	26.759	-0.0501576	0.156524	0.288058	0.798229
RAB25	13.3921	-0.0433285	0.176047	0.349329	0.84946
LAMTOR2	586.408	0.00741447	0.0934923	0.842828	0.995807
LOC534578	88.2108	-0.00966371	0.274614	0.777598	0.99102
SSR2	9855.38	-0.0118037	0.104157	0.759151	0.988853
ARHGEF2	4072.54	-0.286421	0.192325	0.00297778	0.0534774
CDC14A	1766.35	-0.0109764	0.106285	0.776286	0.99102
HIVEP3	457.148	-0.0237531	0.123839	0.56269	0.944592
KHDC4	2780.89	-0.0191376	0.135591	0.642819	0.964475
LOC112446111	12.2702	0.00613707	0.159942	0.880211	0.999686
RIT1	3768.21	-0.0360624	0.103947	0.378737	0.866557
RTCA	621.029	-0.0105816	0.0783307	0.768098	0.990007
DBT	801.869	-0.0289613	0.10549	0.471074	0.917637
SYT11	206.863	-0.0503056	0.152435	0.284709	0.794082
TRMT13	2545.55	-0.0123146	0.149394	0.764443	0.989812
GON4L	2689.64	-0.0100698	0.094564	0.788835	0.99102
SASS6	846.906	-0.0222416	0.127425	0.588537	0.95274
SCMH1	165.761	0.0231233	0.0853738	0.538647	0.940328
MFSD14A	2254.18	0.0180681	0.0788276	0.61913	0.960026
CTPS1	454.141	0.0773911	0.136032	0.129002	0.568548
MSTO1	336.742	-0.00509549	0.064513	0.877303	0.99962
DAP3	834.351	0.030341	0.0788713	0.416075	0.88964
CITED4	8.93874	-0.0731149	0.233279	0.174231	0.649886
SLC35A3	914.426	0.00285703	0.0727784	0.934597	0.999686
AGL	368.846	-0.00154954	0.0900265	0.966558	0.999686
KCNQ4	57.344	-0.229018	0.412809	0.0219757	0.204761
ASH1L	3387.05	0.027363	0.0932379	0.481575	0.922204
RUSC1	398.741	-0.109265	0.231625	0.0891957	0.470857
NFYC	2121.27	-0.0604696	0.0823206	0.143603	0.596444
FDPS	1121.21	-0.026787	0.0828949	0.476414	0.921135
PKLR	50.4733	-0.00392627	0.130391	0.921896	0.999686
RIMS3	9.48065	0.0269772	0.165868	0.53063	0.939226
ZNF684	62.5457	-0.0269907	0.141581	0.525325	0.93743
HCN3	38.9211	0.00995616	0.138629	0.806533	0.992114
CLK2	3404.5	0.0130586	0.114006	0.740074	0.986387
SCAMP3	2104.74	0.0294385	0.0683549	0.398074	0.879715
ENTREP3	349.334	-0.0259073	0.0870524	0.496121	0.929088
EXO5	112.936	-0.0188214	0.0960579	0.623237	0.961592
ZFP69	339.68	0.035069	0.0848806	0.365407	0.858288
GBA1	736.736	-0.0253219	0.0602003	0.428371	0.896969
SMAP2	1523.48	-0.00593666	0.0903952	0.872765	0.99962
MTX1	441.758	0.0775774	0.0881964	0.0846557	0.45852
ZMPSTE24	660.856	0.0960291	0.100388	0.0550574	0.366557
TMCO2	21.452	-0.00256468	0.129657	0.948854	0.999686
THBS3	27.996	-0.0125298	0.150727	0.760651	0.988853
TRIM46	38.083	-0.327953	0.378213	0.00881597	0.115026
KRTCAP2	619.265	0.0649922	0.108158	0.157131	0.62286
DPM3	321.595	0.00799139	0.0917968	0.830197	0.994425
SLC50A1	211.824	-0.0380631	0.0920389	0.341705	0.843737
RLF	1465.24	0.0063112	0.0528933	0.828303	0.994425
PPT1	1989.25	-0.0638763	0.140763	0.19067	0.676834
LOC112446123	11.2766	-0.0561029	0.214241	0.253788	0.760343
CAP1	13548.6	0.000625708	0.0896804	0.986479	0.999686
EFNA1	173.557	-0.0615381	0.128316	0.193293	0.681486
ADAM15	69.375	-0.0429484	0.126396	0.328034	0.830178
MYCL	15.3369	0.0264078	0.172655	0.537869	0.940328
TRIT1	932.849	-0.00441583	0.0679128	0.896178	0.999686
ZBTB7B	784.918	-0.154042	0.182293	0.0298443	0.250816
FLAD1	367.375	0.0165704	0.0608791	0.605434	0.958475
PPIE	787.882	0.012476	0.0814137	0.731669	0.984133
CKS1B	87.8869	0.0362979	0.129067	0.399391	0.879933
HPCAL4	31.6297	-0.0740911	0.203639	0.171977	0.646234
SHC1	2838.58	0.127541	0.0705913	0.00783911	0.106
PBXIP1	11597	-0.0475496	0.0814109	0.229482	0.731185
LOC112446115	26.8162	-0.11868	0.22209	0.0740721	0.426649
PMVK	57.1622	-0.00263788	0.113137	0.945918	0.999686
PABPC4	3947.1	0.0750215	0.0830968	0.0846614	0.45852
LOC112446114	6.07949	-0.0146494	0.169702	0.722279	0.982199
KCNN3	158.831	-0.00049038	0.15213	0.990367	0.999686
MACF1	17550.2	6.24335e-05	0.12886	0.998752	0.999857
ADAR	2938.61	0.0776189	0.170934	0.149656	0.609903
DPYD	13.6964	0.0225339	0.18308	0.591178	0.953959
UBE2Q1	4720.33	-0.040094	0.0504699	0.15223	0.6151
IL6R	10702.3	0.158091	0.194835	0.0306245	0.254728
ATP8B2	10667.9	-0.00891966	0.0736613	0.799335	0.991587
HAX1	418.783	-0.0231817	0.106869	0.558754	0.942841
NDUFS5	930.335	0.00835972	0.09221	0.822738	0.99428
UBAP2L	4421.86	0.0339278	0.0479427	0.199906	0.692102
AKIRIN1	3998.9	0.0829519	0.0817217	0.0613059	0.385438
GJA9	12.5984	-0.0291797	0.151669	0.499347	0.931164
MYCBP	415.905	-0.00672929	0.0854287	0.85416	0.998441
RRAGC	1227.05	-0.00433602	0.0835673	0.905054	0.999686
UTP11	825.968	-0.00805716	0.0696666	0.814216	0.992478
FHL3	110.036	-0.0584155	0.147436	0.226284	0.728067
C3H1orf43	2294.09	0.0516817	0.0959272	0.222841	0.723889
SF3A3	2482.4	0.0386724	0.0780141	0.307837	0.814733
CFAP141	14.2519	0.000299487	0.128939	0.994015	0.999788
TPM3	29372	-0.00115505	0.0891195	0.97501	0.999686
PTBP2	667.06	-0.00679692	0.11153	0.86116	0.999532
NUP210L	1333.1	-0.00968403	0.128309	0.809385	0.992118
RWDD3	143.448	-0.00802755	0.0788661	0.822919	0.99428
INPP5B	4035.81	0.0447815	0.114806	0.300287	0.80715
RPS27	24444.4	-0.00424659	0.0979104	0.910277	0.999686
JTB	1208.8	0.116192	0.0927711	0.0250528	0.222119
CREB3L4	75.7594	0.000677704	0.148609	0.986679	0.999686
SLC39A1	966.131	0.863019	0.179493	8.78383e-08	7.50364e-06
ALG14	291.867	0.0107463	0.108907	0.781951	0.99102
CRTC2	4279.29	0.148832	0.191106	0.0356224	0.280559
CNN3	28.1207	0.0779165	0.218061	0.159343	0.627204
DENND4B	4455.88	-0.0337361	0.137729	0.435553	0.901086
GATAD2B	2270.47	-0.0449947	0.0924549	0.272522	0.782633
SLC27A3	45.8036	-0.00461075	0.143238	0.909493	0.999686
MTF1	411.529	0.0117535	0.0693311	0.73192	0.984163
INTS3	1680.74	0.0166291	0.0610278	0.604727	0.958475
F3	9.07576	1.4638	0.952638	0.000249712	0.00759037
YRDC	784.501	0.0333636	0.0675045	0.337616	0.839615
CDCA8	44.9923	-0.00443771	0.158468	0.913115	0.999686
ABCD3	1050.75	-0.0324447	0.0862703	0.401195	0.879933
C3H1orf109	481.518	-0.0392578	0.0813576	0.309545	0.815499
ILF2	2638.2	0.0520418	0.0995533	0.224889	0.72603
SNAPIN	804.768	0.00514484	0.0656039	0.877178	0.99962
GNL2	1332.25	0.0461193	0.084426	0.248503	0.754251
CHTOP	6829.92	0.0608485	0.0966077	0.165453	0.6362
ARHGAP29	14.585	0.000798869	0.146918	0.984289	0.999686
S100A13	911.184	0.0161178	0.0918915	0.669176	0.971789
SNIP1	669.185	0.0170552	0.0681651	0.618148	0.959397
S100A14	25.5371	0.00122642	0.14441	0.975856	0.999686
MEAF6	974.797	-0.0204921	0.0898647	0.588439	0.95274
ZC3H12A	890.393	0.204736	0.260576	0.0220369	0.20491
S100A4	5351.1	-0.0943162	0.192928	0.109973	0.522508
LOC618256	44.6037	-0.211398	0.272217	0.0213016	0.201735
S100A8	91.3817	0.0428941	0.210498	0.347059	0.848471
S100A12	621.156	0.0366157	0.215163	0.403499	0.88065
GCLM	164.332	0.0606144	0.0992871	0.170108	0.643336
S100A9	156.338	0.0131582	0.185322	0.745525	0.988094
DNTTIP2	1958.94	0.00103786	0.0514652	0.970989	0.999686
MRPS15	1298.84	-0.0907313	0.150715	0.0988482	0.496204
OSCP1	23.8124	-0.636473	0.429356	0.00103963	0.0238549
LSM10	220.574	-0.0571243	0.119471	0.211459	0.706808
BCAR3	141.129	-0.0442694	0.151654	0.334037	0.836017
STK40	3225.15	-0.0837229	0.130524	0.104945	0.511979
EVA1B	1004.63	-0.164629	0.299372	0.0416667	0.308425
SH3D21	34.1047	-0.801654	0.544057	0.000663021	0.0166984
FNBP1L	177.695	-0.0312189	0.0735784	0.38983	0.875358
DR1	4301.8	0.0867012	0.146544	0.106937	0.517024
THRAP3	8418.68	0.0969987	0.0826998	0.0377377	0.290227
CCDC18	225.44	-0.0348231	0.112076	0.401502	0.879933
MAP7D1	1818.65	-0.0813408	0.0846659	0.0693685	0.41233
TMED5	843.572	0.0554586	0.102815	0.205252	0.700406
TRAPPC3	1224.78	0.0576544	0.095385	0.18221	0.664458
COL8A2	7.22978	0.516952	0.600888	0.00369437	0.0622773
ADPRS	435.98	-0.103197	0.109706	0.0499546	0.346259
TEKT2	104.043	-0.057135	0.14506	0.23254	0.734201
MTF2	596.154	0.0083052	0.062878	0.798807	0.991587
DIPK1A	210.697	0.0223351	0.0838686	0.54989	0.940485
AGO3	251.373	0.0251419	0.10148	0.523375	0.936461
RPL5	66042.6	-0.00848164	0.0996603	0.823208	0.99428
EVI5	63.1407	-0.0539736	0.167408	0.265592	0.774963
GFI1	729.036	0.162969	0.253345	0.0392347	0.297654
AGO1	3565.01	-0.0397398	0.0625538	0.233728	0.735446
S100A11	4041.1	-0.0266597	0.131895	0.524803	0.937031
S100A10	5386.91	-0.0125335	0.103497	0.744688	0.988019
AGO4	612.414	-0.353063	0.137483	0.000139321	0.00463534
RPAP2	481.137	-0.00913451	0.101183	0.810609	0.992118
THEM4	159.91	-0.0874194	0.181214	0.123251	0.555074
RORC	226.423	-0.0593667	0.181409	0.236284	0.739258
CLSPN	89.212	-0.0459593	0.156163	0.321552	0.824629
LINGO4	10.9131	-0.00910751	0.164497	0.823476	0.99428
MRPL9	2170.92	-0.00209329	0.0743218	0.952411	0.999686
GLMN	649.376	-0.0357606	0.0860408	0.359036	0.854873
C3H1orf146	13.7383	-0.0891108	0.201971	0.125346	0.559983
BTBD8	967.887	-0.0487293	0.132809	0.283016	0.791807
SNX27	1700.58	-0.0912444	0.0967487	0.0609041	0.38462
EPHX4	119.236	-0.038327	0.143284	0.387213	0.872955
TUFT1	40.1636	-0.0577961	0.152933	0.233699	0.735446
C3H1orf216	31.2457	-0.0127583	0.0984201	0.737568	0.986328
BRDT	17.2485	-0.0901142	0.23493	0.125831	0.561157
PSMB2	1263.41	0.0610121	0.113089	0.182586	0.665233
CGN	129.19	-0.081519	0.160037	0.130539	0.571515
NCDN	1152.58	0.00134423	0.0693577	0.968589	0.999686
KIAA0319L	956.786	-0.026081	0.073004	0.466464	0.915761
POGZ	3068.58	-0.0422143	0.10564	0.31495	0.820393
PSMB4	3785.66	0.169976	0.0825044	0.00277858	0.051089
TGFBR3	671.842	0.0585977	0.159194	0.232478	0.734201
ZMYM4	479.184	-0.0167563	0.070322	0.629291	0.962316
CDC7	927.605	0.0186035	0.100391	0.630459	0.962316
SFPQ	9192.12	0.131901	0.0935119	0.0152938	0.165257
ZMYM1	1228.64	-0.00653642	0.0510488	0.817548	0.994062
RFX5	1368.33	0.169515	0.162261	0.0175033	0.178176
PI4KB	3197.35	0.0344825	0.0747752	0.349219	0.84946
ZNF687	914.98	0.0248873	0.0854217	0.509978	0.934919
PSMD4	3248.09	0.055325	0.0834072	0.176351	0.653269
PIP5K1A	2303.83	-0.0206876	0.062892	0.528493	0.938676
ZMYM6	1469.04	-0.0445517	0.103125	0.290153	0.799566
TMEM35B	131.861	-0.010906	0.117771	0.782561	0.99102
DLGAP3	11.5465	-0.13441	0.272158	0.061667	0.386734
ZNF644	2019.15	-0.0067236	0.0766678	0.849862	0.997629
SMIM12	478.967	0.0309077	0.107354	0.446324	0.905341
VPS72	1746.73	0.0188326	0.059822	0.552941	0.940902
TMOD4	161.227	0.0026674	0.141993	0.947466	0.999686
SCNM1	473.129	-0.0231091	0.0771725	0.525809	0.9377
LYSMD1	306.641	-0.0593963	0.095732	0.17242	0.647047
TNFAIP8L2	560.113	-0.112556	0.18508	0.0721532	0.4207
SEMA6C	8.32072	-0.480243	0.56042	0.00424445	0.0695171
GABPB2	258.556	-0.102883	0.162489	0.078825	0.439881
ZNF326	3334.47	0.0200476	0.0752694	0.576378	0.94867
MLLT11	713.663	-0.0955723	0.141363	0.0822677	0.45037
LRRC8D	3658.94	0.46078	0.224202	0.000521513	0.0137386
CDC42SE1	10711.6	-0.146154	0.152911	0.0264901	0.230182
C3H1orf56	17.3584	0.0153983	0.156469	0.710187	0.980241
BNIPL	32.7416	-0.0447392	0.169945	0.33641	0.838074
PRUNE1	712.871	-0.0482362	0.0668288	0.175095	0.650905
LRRC8C	1932.28	-0.156905	0.173946	0.0260276	0.227947
LRRC8B	795.128	0.021996	0.100216	0.572407	0.947966
MINDY1	200.989	-0.0734529	0.144216	0.149492	0.609883
ANXA9	7.87492	-0.254873	0.464276	0.0179411	0.180854
CERS2	3467.42	0.0299759	0.076453	0.415624	0.88964
LOC513659	253.513	1.65309	0.54185	1.00857e-05	0.000496164
LOC786372	1738.06	0.0371466	0.135976	0.395144	0.877825
SETDB1	2175.58	-0.00561288	0.0983584	0.881817	0.999686
ARNT	1366	-0.0504826	0.0907065	0.224123	0.725114
GBP5	1272.94	1.72642	0.536786	6.76474e-06	0.000347669
LOC512486	6334.25	2.3146	0.223385	5.86426e-26	5.70322e-23
CTSK	508.869	-0.0358934	0.150594	0.417454	0.88964
CTSS	3988.92	0.0400453	0.114503	0.345759	0.846685
HORMAD1	11.0388	-0.0277065	0.176641	0.519706	0.936009
GOLPH3L	597.845	0.0300958	0.0959585	0.445627	0.905216
ENSA	2006.23	0.058748	0.112305	0.194786	0.683107
MCL1	10498.1	0.890498	0.0909848	9.06038e-24	6.02897e-21
ADAMTSL4	655.763	0.838365	0.535143	0.000521594	0.0137386
GBP4	1278.12	1.06911	0.186243	1.30875e-10	2.12135e-08
ZSCAN20	165.795	-0.00726732	0.106568	0.850219	0.997629
LOC781710	912.549	2.53895	0.641358	1.21057e-06	7.61453e-05
GBP4.1	798.32	0.45587	0.333693	0.00229994	0.0442618
ECM1	178.068	0.0504758	0.129239	0.266307	0.7759
TARS2	2241.85	0.00677256	0.124566	0.864855	0.999532
GBP6	213.414	-0.0370001	0.106749	0.370916	0.861526
GIGYF2	4519.44	-0.0111932	0.0982657	0.768176	0.990007
LOC507055	3764.87	1.74432	0.242499	1.41875e-14	4.07666e-12
RPRD2	1814.65	-0.0488099	0.0707057	0.186344	0.672551
PRPF3	3438.76	-0.0177481	0.128991	0.663305	0.970377
LOC783604	1795.23	0.0875861	0.124529	0.0903858	0.472747
LOC511531	3099.83	3.05863	0.317456	2.77672e-23	1.59573e-20
INPP5D	4814	-0.215421	0.136435	0.00392163	0.0652383
KYAT3	459.612	0.0439643	0.0988289	0.290511	0.800097
GTF2B	1154.03	0.0353866	0.078804	0.34873	0.8487
MRPS21	564.616	0.00691041	0.090977	0.852444	0.998287
CIART	13.7544	-0.0267176	0.142927	0.529746	0.938676
C3H1orf54	112.499	0.0609304	0.1374	0.204078	0.699421
APH1A	2322.57	0.0220539	0.0821114	0.552232	0.940902
CA14	8.95838	0.00745175	0.131692	0.853028	0.998287
PKN2	719.477	-0.0538326	0.0755336	0.166078	0.63699
ANP32E	4783.73	0.0250983	0.0962229	0.519051	0.936009
ATG16L1	1784.22	0.0134211	0.122884	0.737426	0.986277
PLEKHO1	1083.68	-0.0350448	0.105128	0.391956	0.876966
VPS45	437.376	-0.0584599	0.0864924	0.16325	0.632211
LOC112446116	9.55409	-0.00567698	0.169662	0.888558	0.999686
LOC112446117	40.2753	0.00393413	0.121892	0.920741	0.999686
OTUD7B	372.224	0.00377532	0.0665841	0.910326	0.999686
SAG	20.8224	0.0420992	0.175102	0.360281	0.855593
SF3B4	2255.68	0.0396763	0.0735003	0.282995	0.791807
DGKD	3946.04	-0.0972584	0.182288	0.0993059	0.497041
LMO4	1508.62	-0.0824639	0.125059	0.104794	0.511674
SV2A	2681.39	-0.147825	0.263919	0.0503676	0.346651
BOLA1	313.103	0.0325629	0.0862761	0.39965	0.879933
H2AC21	11.584	-0.0195289	0.146307	0.639801	0.964475
HS2ST1	92.1787	0.0026633	0.120863	0.946172	0.999686
FCGR1A	43.1403	0.151072	0.451456	0.0463484	0.331159
LOC788142	204.622	-0.0210592	0.10893	0.594914	0.955408
SELENOF	3263.52	0.0207334	0.106728	0.598666	0.957102
SH3GLB1	1284.25	0.00699602	0.080235	0.846001	0.996459
USP40	2889.17	0.00184787	0.0960135	0.960686	0.999686
LOC107132278	9.4588	-0.0276901	0.190925	0.516209	0.935483
TXNIP	5631.81	-0.0398908	0.154944	0.376994	0.865686
CLCA3	19.244	-0.0833373	0.204733	0.141791	0.593008
POLR3GL	286.799	-0.030883	0.0728077	0.392257	0.87709
PEX11B	445.992	0.024701	0.0816313	0.5073	0.934919
ITGA10	533.139	0.00184363	0.148681	0.963781	0.999686
HJURP	37.4964	-0.00981999	0.168565	0.809768	0.992118
PIAS3	427.429	-0.0714195	0.0774288	0.0857516	0.46213
NUDT17	459.706	-0.00269228	0.12961	0.946312	0.999686
POLR3C	1422.35	-0.0658287	0.0810313	0.114848	0.534817
RNF115	704.986	-0.0229343	0.0827029	0.538134	0.940328
LOC107132283	503.706	-0.0277171	0.165592	0.520641	0.936009
GPR89A	956.247	0.0215822	0.0627433	0.510473	0.934919
ODF2L	618.437	-0.0104126	0.105712	0.787086	0.99102
ACP6	588.798	0.0559748	0.144091	0.239281	0.741772
BCL9	190.413	0.207445	0.205046	0.0136805	0.155402
AGAP1	55.9506	-0.0282626	0.147818	0.510337	0.934919
CHD1L	1161.22	0.00430013	0.121661	0.913379	0.999686
FMO5	372.429	-0.00516139	0.0709302	0.881056	0.999686
ZNHIT6	429.539	0.0295215	0.085265	0.439699	0.902708
PRKAB2	268.754	0.0166496	0.0868519	0.654981	0.966812
ACKR3	578.791	1.51685	0.192892	2.1785e-17	7.86937e-15
BCL10	1175.38	0.00871737	0.0741577	0.804234	0.992048
C3H1orf52	533.217	-0.0288182	0.0832965	0.446634	0.90566
COPS8	1650.73	0.0270821	0.0786246	0.464009	0.914349
PDE4DIP	851	-0.041216	0.0798863	0.285152	0.794347
MCOLN2	681.132	-0.18388	0.172247	0.0146296	0.162106
MLPH	15.2497	-0.0332672	0.194757	0.446744	0.905738
LPAR3	79.2489	-0.301111	0.280322	0.00724711	0.100356
SSX2IP	821.012	-0.0302659	0.127484	0.472163	0.91797
SEC22B	1665.97	-0.00373842	0.089448	0.919374	0.999686
PRLH	8.15106	-0.0344817	0.236271	0.416448	0.88964
RAB17	378.451	-0.0165331	0.194308
NOTCH2	2748.58	-0.00197771	0.100688	0.958363	0.999686
GNG5	2455.59	-0.0183588	0.0880114	0.624506	0.961827
LRRFIP1	7913.37	-0.0527413	0.0838436	0.194789	0.683107
RPF1	1261.68	-0.0153732	0.0642154	0.64231	0.964475
HMGCS2	9.93177	0.0464409	0.209345	0.318941	0.822497
PHGDH	19526.3	-0.00441226	0.0923671	0.905611	0.999686
SAMD13	11.8824	-0.0625042	0.221757	0.219075	0.717656
RBM44	72.1441	0.00676765	0.233672
PRKACB	4501.67	0.00472015	0.100448	0.900904	0.999686
UBE2F	357.645	-0.0120798	0.0692085	0.72464	0.982199
WARS2	519.5	-0.0283328	0.0853132	0.456991	0.912956
SCLY	1413.37	-0.141573	0.181437	0.0382643	0.292488
ESPNL	1157.7	-0.0485461	0.1688	0.305163	0.811971
ILKAP	2270.01	-0.0139189	0.086998	0.707512	0.979716
LOC101905228	723.701	0.00544861	0.0865103	0.881929	0.999686
PER2	68.7092	0.0706131	0.176082	0.179367	0.659801
TRAF3IP1	333.653	-0.00885632	0.0813098	0.806805	0.992114
ASB1	69.8959	-0.0463676	0.140239	0.308424	0.815093
WDR3	1226.58	0.0571503	0.108188	0.200329	0.692957
GDAP2	314.497	0.0421489	0.0865163	0.2898	0.799446
TWIST2	185.45	-0.349966	0.358545	0.0068135	0.0958209
HDAC4	569.126	0.494797	0.427075	0.00276118	0.0508886
TENT5C	111.873	-0.604295	0.428106	0.00128635	0.028284
MAN1A2	346.379	-0.0266433	0.101698	0.500886	0.932256
NDUFA10	1624.32	0.00591809	0.0624791	0.855256	0.998781
TRIM45	211.746	-0.0252367	0.121419	0.53847	0.940328
TTF2	825.393	0.0377256	0.0700955	0.292757	0.803053
IL3RA	30.6629	0.0945413	0.157901	0.0937426	0.482961
P2RY8	920.08	0.0355628	0.150232	0.421007	0.891628
PTGFRN	26.1537	0.0139817	0.166078	0.73445	0.985007
AKAP17A	1774.47	0.0123861	0.0822644	0.734235	0.985007
COPS9	1015.71	0.0095488	0.0879195	0.796154	0.991587
CD2	152.015	-0.031071	0.146179	0.472961	0.918391
IGSF3	36.4767	0.100205	0.178275	0.0913585	0.475523
GPC1	93.0439	0.107849	0.171891	0.0743507	0.42728
CD58	1132.46	-0.0280131	0.0939014	0.472786	0.918362
DUSP28	637.837	-0.024485	0.0807525	0.509352	0.934919
RNPEPL1	3961.9	-0.102714	0.156076	0.075983	0.432594
CAPN10	1605.72	-0.0817402	0.158822	0.129126	0.568829
ATP1A1	4029.41	0.0591047	0.124627	0.204038	0.699421
GPR35	6318.31	-0.046552	0.117516	0.287359	0.797253
SLC22A15	8.46442	-0.0225581	0.171233	0.593393	0.954972
IFI44	947.92	0.201439	0.307026	0.0268909	0.23243
VANGL1	15.345	-0.0235557	0.181259	0.576547	0.94867
IFI44L	1871.56	0.194693	0.224534	0.0202828	0.195488
MTERF4	996.645	0.0357563	0.0918683	0.368022	0.860608
PASK	298.089	0.0215066	0.107036	0.586051	0.951269
PPP1R7	1454.17	0.000156168	0.0510235	0.995606	0.999857
HDLBP	6070.32	-0.0429488	0.0728433	0.246465	0.751196
SEPTIN2	7579.42	-0.00169356	0.0767998	0.961908	0.999686
DNAJB4	241.54	0.02753	0.0921284	0.477839	0.922047
FUBP1	2925.6	0.171793	0.0989356	0.00492947	0.0766585
TSPAN2	38.9794	-0.034691	0.181308	0.43418	0.901002
FARP2	189.747	-0.300119	0.253607	0.00574964	0.0860868
TBX19	8.18475	-0.0187046	0.183087	0.650993	0.965728
STK25	1294.36	-0.0400781	0.0911587	0.318626	0.822288
BOK	72.6835	-0.0157925	0.130632	0.697952	0.976197
SFT2D2	371.698	-0.0569561	0.114759	0.208083	0.702564
THAP4	557.684	0.0166737	0.0766057	0.642484	0.964475
TIPRL	715.947	-0.0194634	0.0675406	0.568686	0.946551
ATG4B	1368.57	0.00433722	0.0917485	0.907068	0.999686
DTYMK	224.126	0.0172257	0.0983818	0.653603	0.966378
ING5	797.179	-0.0180752	0.0919909	0.633233	0.962666
D2HGDH	229.464	-0.041305	0.122306	0.340334	0.842867
PDCD1	58.5099	0.0752284	0.197459	0.167078	0.637042
DCAF6	630.076	-0.00428481	0.0853787	0.906662	0.999686
SIKE1	353.093	-0.0477772	0.100693	0.259326	0.765863
MIGA1	492.813	-0.0422474	0.114951	0.324143	0.827072
USP33	1989.16	-0.0306634	0.131183	0.469617	0.916339
CSDE1	11292.4	0.0141828	0.0760061	0.691076	0.975454
MPC2	363.654	0.0319884	0.107994	0.432786	0.9001
NRAS	4408.03	0.00936857	0.0871024	0.799447	0.991587
AMPD1	8.54788	-0.00962614	0.159268	0.814063	0.992478
DENND2C	35.5991	-0.0449285	0.192535	0.334674	0.836068
ZZZ3	1706.86	0.0469347	0.0672631	0.187611	0.673663
BCAS2	628.765	0.00200792	0.0699675	0.953273	0.999686
MPZL1	46.713	0.0180269	0.135163	0.661214	0.969872
LOC112445968	25.3559	-0.0823679	0.222902	0.145859	0.601076
AK5	21.0374	-0.000882924	0.135928	0.982503	0.999686
TRIM33	1019.71	-0.0396035	0.0770975	0.294964	0.803579
RCSD1	14631.2	-0.226608	0.246909	0.0147687	0.162508
CREG1	1102.59	-0.00373586	0.130179	0.925644	0.999686
CD247	26143	-0.0376366	0.10622	0.363238	0.857468
PIGK	659.636	0.00234066	0.0993116	0.950587	0.999686
POU2F1	155.801	-0.0660221	0.13233	0.17334	0.648358
OLFML3	64.6146	-0.00363239	0.145134	0.928669	0.999686
HIPK1	1536.34	-0.0317882	0.0914219	0.417309	0.88964
DCLRE1B	59.3095	-0.0206244	0.106392	0.600237	0.957102
AP4B1	606.264	-0.0243185	0.113083	0.545986	0.940485
BCL2L15	135.566	0.160152	0.313707	0.0442869	0.321283
PTPN22	167.002	-0.0138836	0.108919	0.721952	0.982199
RSBN1	682.411	-0.0223614	0.0849863	0.550916	0.940485
MAEL	9.46778	-0.0307394	0.201784	0.473848	0.918984
ILDR2	72.6656	-0.687849	0.207141	2.40895e-05	0.00103947
PHTF1	706.519	-0.00514782	0.0563304	0.865636	0.999532
TADA1	942.35	-0.0451331	0.0969927	0.277527	0.786646
[truncated: 10,652 more rows]

## Sheet: 3) WC1.1+ Comparison with P-val
Gene Symbol	baseMean	log2FoldChange	lfcSE	pvalue	padj
C1QTNF6	20.273	-1.72917	0.600279	1.54989e-05	0.000720416
RBFOX3	78.4235	-1.25359	0.363136	3.27666e-06	0.000188303
NUMBL	162.589	-1.10572	0.235255	2.95939e-08	2.96949e-06
FAM131B	1070.81	-1.04138	0.381382	3.63335e-05	0.00145369
CCR8	59.6716	-1.0385	0.396545	4.67181e-05	0.00181183
CNNM2	174.513	-0.977012	0.271461	4.71996e-06	0.000255019
RAB33A	196.672	-0.937002	0.218035	5.01181e-07	3.48155e-05
SGSH	999.214	-0.860323	0.152001	1.1281e-09	1.58473e-07
INSRR	57.2486	-0.82994	0.532094	0.000537909	0.0140512
SUFU	678.798	-0.809307	0.165853	8.42018e-08	7.24193e-06
ATOSB	862.901	-0.807753	0.181543	5.33004e-07	3.68239e-05
GIPC3	42.9381	-0.804794	0.350442	0.000162336	0.00528973
SH3D21	34.1047	-0.801654	0.544057	0.000663021	0.0166984
SCRN1	961.13	-0.79892	0.253797	2.92841e-05	0.00120599
CBX8	125.156	-0.792478	0.169818	2.31994e-07	1.70529e-05
CCR4	423.323	-0.773354	0.408012	0.000356302	0.0101687
LINGO3	62.0925	-0.771441	0.218215	1.19862e-05	0.000580621
CRACR2B	162.214	-0.759408	0.281113	8.50611e-05	0.00303793
TRIB3	2176.65	-0.748831	0.148997	5.37123e-08	4.95682e-06
PLA2G15	270.307	-0.74117	0.255829	5.91963e-05	0.00220772
RNF125	2038.18	-0.735161	0.149646	9.37777e-08	7.8002e-06
DBP	623.235	-0.72837	0.340484	0.000266149	0.00799268
TOGARAM2	19.5061	-0.72689	0.741317	0.00174387	0.0352763
BFSP2	29.1778	-0.726303	0.747619	0.00177104	0.0356549
DNMT3B	300.415	-0.723215	0.445802	0.000641961	0.0162326
ADCY7	5497.78	-0.71347	0.219529	2.78359e-05	0.00116045
ARRB2	2289.91	-0.702368	0.252558	8.21871e-05	0.00294719
SMIM32	27.076	-0.697837	0.842548	0.00233095	0.0446519
ILDR2	72.6656	-0.687849	0.207141	2.40895e-05	0.00103947
RNFT2	102.769	-0.673532	0.344971	0.000429659	0.011758
TCFL5	222.799	-0.673513	0.183551	9.4191e-06	0.000468841
PDLIM2	804.528	-0.662139	0.137258	1.45367e-07	1.12066e-05
INSIG1	453.516	-0.659496	0.165191	3.45328e-06	0.000194044
ARHGAP39	671.27	-0.657139	0.271755	0.000188023	0.00595782
NYNRIN	283.785	-0.652152	0.332335	0.000447712	0.0120949
NXPE3	1708.39	-0.649607	0.15628	1.9564e-06	0.000116126
OSCP1	23.8124	-0.636473	0.429356	0.00103963	0.0238549
MAP2K6	263.3	-0.619762	0.49468	0.00154331	0.032412
PSD4	3111.37	-0.616017	0.191754	3.2181e-05	0.00129989
IDH1	97.8753	-0.614818	0.378189	0.000887009	0.0208835
SLC26A11	234.419	-0.611009	0.260377	0.00023525	0.0072543
LOC517016	17.2578	-0.609591	0.474409	0.00152337	0.0322073
MKNK2	3581.34	-0.608891	0.130628	2.55857e-07	1.86982e-05
SMOX	90.2573	-0.606772	0.352943	0.000776822	0.0188872
PIK3R6	700.225	-0.605048	0.338425	0.000692798	0.0173104
TENT5C	111.873	-0.604295	0.428106	0.00128635	0.028284
NXN	1040.9	-0.604212	0.35804	0.000826138	0.0197855
DEF6	4381.34	-0.603067	0.140535	1.07601e-06	6.97e-05
SLC35E4	46.5259	-0.602346	0.373545	0.000942181	0.021938
RASAL3	2597.47	-0.601837	0.167258	1.08385e-05	0.000531128
EPPK1	67.1749	-0.598646	0.461776	0.00155423	0.0324796
NIPAL1	1531.6	-0.592154	0.204096	6.93748e-05	0.00253499
CNTN2	134.007	-0.58792	0.429417	0.00144882	0.0309939
RAB11FIP1	525.252	-0.586771	0.169176	1.53832e-05	0.000717674
RCOR2	88.77	-0.585702	0.375832	0.00108514	0.024631
NLRC3	1398.12	-0.581457	0.354963	0.000962052	0.022277
VCL	2251.17	-0.574916	0.31553	0.000705378	0.0175465
TLR6	473.336	-0.572495	0.153281	6.5752e-06	0.0003421
C1QL3	25.8255	-0.572459	0.343726	0.000942208	0.021938
PAK3	9.88381	-0.571066	0.70828	0.00333394	0.0579375
SPEF2	8.02406	-0.566045	0.620603	0.00293785	0.0529106
ABCD1	325.825	-0.561926	0.3025	0.000680647	0.0170566
N4BP2L1	2553.62	-0.560726	0.131749	1.0155e-06	6.61804e-05
RAB11FIP4	812.293	-0.558642	0.355046	0.00115167	0.0259086
GTPBP2	1108.23	-0.555351	0.177941	3.81774e-05	0.00150367
ABHD14B	1301.4	-0.551576	0.185283	5.56113e-05	0.00210838
CFAP45	8.59923	-0.548026	0.745161	0.00390086	0.0650008
TET1	381.002	-0.545558	0.23566	0.000271238	0.00810699
INPP5F	1682.33	-0.544398	0.164001	2.13501e-05	0.000947119
DOK2	1480.43	-0.539249	0.148704	8.20897e-06	0.00041349
AXL	10.9688	-0.535461	0.559561	0.00306557	0.0543557
ABHD14A	97.5527	-0.534849	0.432973	0.00212669	0.0414934
SLC7A6	5420.66	-0.533266	0.379519	0.00165488	0.0338006
PIANP	66.3004	-0.529657	0.285153	0.00073015	0.0179947
HIP1R	4554	-0.529494	0.188124	8.22872e-05	0.00294719
TNFSF13	60.9306	-0.529057	0.323517	0.00112444	0.0253862
BAG3	321.246	-0.520357	0.226258	0.000285104	0.00846144
ZFPM1	243.989	-0.517524	0.255738	0.000527305	0.0138601
ABCB9	79.2981	-0.517438	0.355743	0.00160786	0.0330002
MARCHF2	277.572	-0.506025	0.239453	0.000439115	0.0118881
LCAT	744.485	-0.505627	0.348107	0.00167641	0.0341853
PTGDR	625.888	-0.503102	0.188775	0.000117297	0.00401894
ABCB6	866.872	-0.500446	0.338832	0.00163196	0.0334406
ARHGAP4	10178	-0.499062	0.245728	0.000531182	0.0139331
WNK4	111.239	-0.497547	0.368989	0.00205466	0.0404628
TMEM134	199.144	-0.496395	0.251677	0.000606346	0.0154557
PDK1	4253.29	-0.495717	0.133198	4.7855e-06	0.00025746
ARHGAP9	1425.76	-0.495226	0.125859	2.21535e-06	0.000129072
LRP4	1004.61	-0.493566	0.53367	0.00372152	0.0626513
RGS14	6096.64	-0.486995	0.369111	0.00223715	0.0431821
KLHL3	79.5787	-0.484429	0.270826	0.000918511	0.021545
ABCA13	19.7461	-0.480541	0.562957	0.00425603	0.0695207
SEMA6C	8.32072	-0.480243	0.56042	0.00424445	0.0695171
PTPN7	2149.33	-0.475949	0.329664	0.00187053	0.0373604
CHAD	98.1813	-0.472712	0.401278	0.00293617	0.0529106
FRMD6	568.021	-0.472594	0.184093	0.000146649	0.00485361
DENND2D	2134.49	-0.471441	0.161512	5.56687e-05	0.00210838
PLEKHA7	21.525	-0.470696	0.487114	0.00388701	0.0650008
UAP1L1	249.879	-0.464586	0.442981	0.00361251	0.0612239
TGFBI	131.638	-0.462933	0.744942	0.00581483	0.0863985
EPHB4	21.1842	-0.458633	0.661321	0.00553793	0.0838516
GALNT6	1044.06	-0.454946	0.277837	0.00134429	0.0293032
MAN1C1	1617.76	-0.453416	0.316281	0.00204258	0.0403505
CEP250	2044.64	-0.452438	0.174745	0.000135441	0.00453012
SLC27A1	573.261	-0.449495	0.167328	0.000103236	0.00365605
DUSP2	460.036	-0.448855	0.294615	0.00173015	0.0351112
MANBA	1196.08	-0.448212	0.402498	0.00356007	0.0604973
FAM78A	4694.97	-0.446069	0.166555	0.000105065	0.00368981
B3GNT3	434.656	-0.445827	0.270071	0.00133226	0.0291414
SNX30	171.574	-0.445285	0.38842	0.00344022	0.059257
FAM241B	154.518	-0.444894	0.238664	0.000827853	0.0197855
RAMP2	17.9373	-0.441785	0.794244	0.00649094	0.0928337
CDC25B	22944.2	-0.441491	0.270888	0.00140714	0.0302957
RBPMS2	25.1914	-0.437754	0.439738	0.00433819	0.0702275
EHMT2	3569.71	-0.437128	0.138518	2.41832e-05	0.00103996
ZMYND12	12.6666	-0.435178	0.474796	0.00480046	0.0753733
IER5L	74.5076	-0.434041	0.324363	0.00260422	0.0487059
FMNL1	11635.6	-0.428947	0.160991	0.00010663	0.0037241
CDCA7	1971	-0.424188	0.327731	0.00292217	0.0527785
NR1D1	284.69	-0.421752	0.355156	0.00355543	0.0604973
DENND3	3543.9	-0.421515	0.226159	0.000854807	0.0202764
CAPN5	56.1763	-0.42035	0.403715	0.0044385	0.0713797
SH2D3C	2953.41	-0.420186	0.282056	0.00199999	0.0396331
YPEL3	2052.22	-0.418145	0.247018	0.00128103	0.0282162
CDKN1B	4495.98	-0.417099	0.0910701	6.98365e-08	6.17442e-06
RAP1GAP2	2266.74	-0.416502	0.467749	0.00538306	0.0820965
BUB1	397.163	-0.414794	0.28435	0.00216673	0.0420798
CENPV	706.292	-0.413996	0.320451	0.00304106	0.0542775
YPEL2	172.405	-0.413622	0.34427	0.00358673	0.0608684
HYCC1	636.029	-0.413363	0.134618	2.95688e-05	0.00121376
GSTM1	331.719	-0.413025	0.33304	0.00335816	0.0581195
KANK2	68.6715	-0.412941	0.548338	0.00628352	0.0909335
RRM2B	446.817	-0.41141	0.241755	0.00127045	0.028081
SRGAP3	909.336	-0.409976	0.448298	0.00541451	0.0823775
TCAF1	1156.07	-0.405772	0.271334	0.0020494	0.0404222
IMPDH1	296.513	-0.398739	0.240129	0.00143236	0.0307458
ABHD4	1658.05	-0.397789	0.126443	2.1944e-05	0.000968218
KIF3C	360.822	-0.397104	0.316265	0.0034577	0.0593973
LGALS12	305.928	-0.397039	0.442084	0.0058711	0.0867154
MAGEE2	79.0719	-0.395469	0.425481	0.00572136	0.0859088
CDC42BPG	772.983	-0.392663	0.400938	0.00547411	0.0830842
PPM1K	1264.64	-0.392054	0.181871	0.000425437	0.0116677
MAP3K20	375.596	-0.391283	0.260411	0.00209179	0.0410023
KCNT1	36.639	-0.389098	0.410355	0.00578309	0.0862213
HBQ1	13.3417	-0.38495	0.44016	0.00639482	0.0919702
WC-7	13191.8	-0.384075	0.29832	0.00339624	0.0585794
ADD3	22957.9	-0.381087	0.223747	0.00134032	0.0292672
CCDC69	2892.67	-0.380085	0.275403	0.00282809	0.0517447
ITPRIPL1	252.983	-0.379712	0.271606	0.00272231	0.0503927
GRAMD4	2722.38	-0.379045	0.297367	0.00354563	0.0604957
XG	1122.35	-0.378086	0.377624	0.00571765	0.0859088
PSTPIP1	5436.81	-0.377385	0.164094	0.000292729	0.00862698
P4HA1	298.662	-0.375912	0.13462	6.86203e-05	0.00251469
NCK2	878.899	-0.375152	0.241687	0.00194102	0.0386461
NLN	176.538	-0.372752	0.192893	0.000773384	0.0188399
RAB37	704.938	-0.371282	0.322738	0.00464593	0.0737921
AGFG2	876.921	-0.36671	0.198612	0.000970274	0.0223854
FAM171B	356.974	-0.364702	0.299038	0.00417031	0.0687863
ALDH3A2	1078.06	-0.362856	0.264625	0.00303473	0.0542689
JAZF1	263.124	-0.361876	0.278125	0.00355076	0.0604973
PTPN6	2958.38	-0.359383	0.310869	0.00482219	0.0753819
SLC7A6OS	3181.21	-0.359314	0.330109	0.00545745	0.0829309
MYO1F	9661.73	-0.358526	0.379121	0.00678704	0.0956617
SEMA4B	553.002	-0.358374	0.344423	0.00593556	0.0871583
TSC22D1.1	659.573	-0.358299	0.141722	0.00015574	0.00511433
PAK1	534.306	-0.355606	0.221335	0.00178808	0.0359406
IGSF8	63.4676	-0.355579	0.335467	0.00582559	0.0863985
TSEN54	894.962	-0.353529	0.212963	0.00157946	0.0328739
ZFP36L1	4628.42	-0.353147	0.183036	0.000808507	0.0195075
AGO4	612.414	-0.353063	0.137483	0.000139321	0.00463534
SGPL1	1415.24	-0.352619	0.228294	0.00208993	0.0410023
XYLT2	1130.89	-0.351722	0.0971933	3.33619e-06	0.000190479
E2F1	95.6258	-0.35089	0.269016	0.00365438	0.0617677
MYO1G	5921.82	-0.350238	0.287155	0.00439451	0.070867
TWIST2	185.45	-0.349966	0.358545	0.0068135	0.0958209
ANKLE1	387.623	-0.349266	0.30476	0.00511958	0.0786475
GALT	267.858	-0.349082	0.184739	0.000902691	0.0212132
GRK2	8317.36	-0.348025	0.137528	0.000157216	0.00513614
KIF13A	964.185	-0.347369	0.113393	2.79947e-05	0.00116045
CHST3	146.82	-0.347151	0.336706	0.00635513	0.091587
CELA1	111.835	-0.347069	0.348828	0.00672662	0.0954146
MARK2	6240.15	-0.347059	0.10258	8.56811e-06	0.000428168
PDXP	762.29	-0.346771	0.195512	0.00121416	0.0271307
KLF3	471.749	-0.345912	0.330278	0.00622141	0.0903069
ACOXL	429.088	-0.34406	0.356836	0.00714208	0.0991854
SPTBN1	10312.1	-0.343009	0.24171	0.00288489	0.0525154
DGKA	1026.65	-0.341664	0.339969	0.00680371	0.0957899
KDM1B	805.89	-0.341393	0.163806	0.000555924	0.0144111
LOC784451	718.375	-0.340435	0.129143	0.000116158	0.00399072
DBN1	3566.97	-0.338449	0.287011	0.00499598	0.0773124
PDK2	1282.01	-0.337959	0.267393	0.00417299	0.0687863
MAST3	5181.78	-0.335045	0.258673	0.00393027	0.0652962
GALNT7	3975.67	-0.332156	0.253672	0.00384362	0.0644495
DNMBP	695.977	-0.331608	0.143757	0.000312351	0.00911433
NLRX1	149.486	-0.32822	0.21988	0.00253459	0.0476858
PLEKHA6	221.294	-0.32685	0.31185	0.00678541	0.0956617
SALL2	378.999	-0.326495	0.291307	0.00590703	0.0869414
LACC1	223.449	-0.325972	0.165771	0.000789592	0.0191242
ATP23	524.634	-0.325417	0.193098	0.00160269	0.0329477
FNDC4	108.779	-0.32329	0.288114	0.00597043	0.0875686
ACSL3	397.422	-0.323172	0.186788	0.0014448	0.0309603
ING1	771.989	-0.322684	0.262659	0.00476588	0.075131
FAM89B	828.643	-0.320275	0.103733	2.79773e-05	0.00116045
MFSD12	331.281	-0.320099	0.230554	0.00333202	0.0579375
HABP4	732.288	-0.319778	0.290184	0.00631167	0.0910941
RGS10	1226.15	-0.317315	0.276459	0.00579922	0.0863598
CYBC1	1191	-0.314616	0.0902451	6.41329e-06	0.000337847
TTC39B	164.231	-0.313919	0.222471	0.00322552	0.0566393
CDC14B	862.192	-0.313216	0.283518	0.00645439	0.0926252
ZNF710	182.923	-0.312331	0.26262	0.00540624	0.0823508
ETV3	1951.69	-0.30836	0.214119	0.00306968	0.0543557
SLC25A23	121.253	-0.308303	0.271532	0.00617763	0.0898208
PGPEP1	1457.14	-0.306476	0.282896	0.0069443	0.0971203
CEP68	576.977	-0.302393	0.230324	0.00423568	0.0695171
CDK5	325.806	-0.300794	0.232553	0.00445909	0.0715434
FARP2	189.747	-0.300119	0.253607	0.00574964	0.0860868
P2RX5	1573.1	-0.297981	0.171055	0.00154128	0.032412
HDAC5	2200.71	-0.297411	0.149215	0.000827525	0.0197855
JADE2	7678.94	-0.295081	0.128833	0.000385407	0.0107565
GALNT12	624.188	-0.294171	0.197625	0.00288683	0.0525154
MVB12B	1358.97	-0.293799	0.150454	0.000933265	0.0218505
IL16	3342.33	-0.29293	0.127067	0.000375195	0.0105884
ARHGAP27	3938.43	-0.28938	0.189836	0.00270419	0.0501307
LIMK2	526.13	-0.288111	0.118819	0.000279492	0.00831439
DOC2G	508.946	-0.287234	0.2516	0.00666147	0.0948435
ARHGEF2	4072.54	-0.286421	0.192325	0.00297778	0.0534774
TOB1	1801.42	-0.28468	0.24572	0.00648534	0.0928337
GGTA1	531.292	-0.284231	0.248019	0.0066836	0.0950515
ST6GALNAC2	3619.08	-0.281466	0.227479	0.00549381	0.0832833
SCD	182.629	-0.280388	0.234766	0.0060926	0.0889726
CPT1A	3185.21	-0.279625	0.229363	0.00577501	0.0862024
PITPNM1	2363.31	-0.27635	0.219828	0.00536715	0.0819528
ACSF2	1430.4	-0.275718	0.238055	0.00675294	0.0955005
CALCOCO1	8660.23	-0.274433	0.107554	0.000220245	0.00684168
HDAC1	3980.48	-0.274274	0.15416	0.00158994	0.0329032
TBXA2R	2661.56	-0.273535	0.18916	0.00349951	0.0598704
SLC25A53	422.836	-0.273489	0.176544	0.00274928	0.0508174
CASP2	1239.18	-0.271574	0.122612	0.000556247	0.0144111
BBS7	256.286	-0.271386	0.144999	0.00129793	0.0284892
PMS2	987.489	-0.269397	0.221777	0.00610945	0.0890909
MTA2	7425.06	-0.269395	0.0552121	1.99751e-08	2.07004e-06
SLC12A4	1757.23	-0.266647	0.18197	0.00346469	0.0594356
ATG9A	2456.6	-0.266399	0.191023	0.0040879	0.0675599
POLD4	447.019	-0.266242	0.200651	0.00478624	0.0752642
STXBP5	1074.77	-0.265097	0.142743	0.00140191	0.0302464
CEP78	915.76	-0.258512	0.0925257	0.000131933	0.00443679
SESN1	478.628	-0.255912	0.189858	0.00481106	0.0753733
IVNS1ABP	4026.32	-0.255909	0.184611	0.0044077	0.0709892
FOXP1	2599.64	-0.254712	0.161986	0.00290392	0.0525992
MINDY2	295.78	-0.252169	0.184269	0.00468789	0.0742719
FAM219B	1147.67	-0.251641	0.155643	0.00268036	0.049835
CREB3	984.156	-0.250951	0.0963573	0.000249124	0.00759037
TAGAP	2156.01	-0.249012	0.193797	0.00577051	0.0862024
ACY1	133.163	-0.248832	0.194107	0.00581565	0.0863985
PHF20	1155.24	-0.247573	0.0794236	5.81214e-05	0.0021805
SLC30A1	277.334	-0.243246	0.171728	0.00444323	0.0713797
SMARCA2	4397.73	-0.242952	0.108602	0.000697364	0.0173901
RBL1	1610.78	-0.24069	0.148329	0.00286635	0.0522932
SPOCK2	36354.3	-0.240531	0.183767	0.00574728	0.0860868
AACS	309.382	-0.238866	0.172245	0.00488482	0.0761514
RPA1	2710.09	-0.238386	0.160849	0.00397234	0.0659086
RPS6KA1	3922.63	-0.237776	0.123042	0.00148456	0.0315981
ARL8A	550.032	-0.237478	0.17579	0.00533714	0.081593
CORO1B	532.797	-0.235226	0.186963	0.00665154	0.0948088
RFC5	2833.04	-0.231867	0.105327	0.000865041	0.0204807
RHOF	1189.13	-0.229613	0.169922	0.00562699	0.084895
NARF	2725.16	-0.226247	0.0687602	5.07162e-05	0.00195489
IMPACT	1648.53	-0.225455	0.170208	0.0061424	0.0894681
SYVN1	2325.3	-0.222639	0.155164	0.00496031	0.0769488
ZNF362	1457.65	-0.221703	0.0887608	0.000498313	0.0132915
KLHL6	330.72	-0.221289	0.154755	0.00506777	0.0781363
GIT2	2098.69	-0.220923	0.0882645	0.000498115	0.0132915
UBTF	6298.69	-0.216077	0.168313	0.00718846	0.0996532
INPP5D	4814	-0.215421	0.136435	0.00392163	0.0652383
COPG2	898.073	-0.212376	0.112224	0.00214037	0.0416959
ZBTB2	1043.75	-0.21075	0.141652	0.00493631	0.0766704
FBXL3	1179.6	-0.209886	0.112124	0.00230009	0.0442618
COMMD7	1680.66	-0.208331	0.0829373	0.00059625	0.0152599
SNRK	5292.76	-0.206439	0.139191	0.00519526	0.0796166
POLR2A	6714	-0.200941	0.0764359	0.000513496	0.0136185
ACADS	386.051	-0.199282	0.137827	0.00600863	0.0880267
SUN2	11478.1	-0.198661	0.143821	0.00686036	0.0961591
VPS26C	918.604	-0.197363	0.134095	0.00582915	0.0863985
TTC3	2176.05	-0.19557	0.0714485	0.000435185	0.0118323
POC1B	360.329	-0.195447	0.123003	0.00475653	0.0750771
TSPYL4	2638.97	-0.1922	0.13206	0.00636031	0.091587
ZNF654	651.001	-0.183725	0.0959	0.00299111	0.0536406
C11H2orf49	1233.03	-0.178991	0.108725	0.00525319	0.0804068
JMJD6	651.101	-0.178543	0.0794916	0.00169639	0.0344815
CASP9	718.593	-0.178488	0.101386	0.00429739	0.0700154
PIAS1	1408.42	-0.172409	0.0877744	0.00321638	0.0565572
TRIM37	888.2	-0.172249	0.0949114	0.00424937	0.0695171
ATP2B1	2969.26	-0.17138	0.111555	0.00707488	0.0984023
CHST10	420.708	-0.155146	0.0870361	0.00575364	0.0860868
EIF2AK3	2272.11	-0.148754	0.08661	0.00707325	0.0984023
DCAF5	4642.6	-0.147692	0.0595221	0.00159331	0.0329155
RABGAP1L	857.534	-0.144829	0.0732226	0.00460231	0.0732834
CUL1	2540.6	0.136307	0.0669853	0.00455207	0.0727583
STIP1	2000.52	0.137248	0.0752372	0.00677712	0.0956617
ZDHHC5	1683.17	0.139074	0.0774918	0.00700105	0.0976979
UBE2W	1549.26	0.139566	0.07753	0.00688676	0.0964223
OGDH	2355.26	0.145295	0.0708771	0.00397986	0.0659467
RIPK1	2966.45	0.150506	0.0785744	0.00480969	0.0753733
PITPNB	3731.73	0.15702	0.0690241	0.00218838	0.0424351
KAT2A	1566.86	0.159536	0.0973483	0.00696959	0.0973663
PSMB10	2844.24	0.161009	0.0982855	0.00683264	0.0959834
RCC2	3027.54	0.165179	0.0896979	0.00448076	0.0718001
RIPK2	1132.12	0.165585	0.0992829	0.00607958	0.0889632
ATF2	1189.57	0.165609	0.0734955	0.00202745	0.0401143
PSMB4	3785.66	0.169976	0.0825044	0.00277858	0.051089
FUBP1	2925.6	0.171793	0.0989356	0.00492947	0.0766585
PDCD6	1407.77	0.172341	0.0955935	0.0043375	0.0702275
PRDX3	1497.04	0.175762	0.109162	0.00585333	0.0866553
AMZ2	2546.93	0.175851	0.0844023	0.00243602	0.0463137
NMT1	1671.98	0.176078	0.0846205	0.0024404	0.0463272
HOMEZ	317.769	0.180026	0.105183	0.00460112	0.0732834
ROCK1	6234.98	0.181485	0.107204	0.00466813	0.0740516
FUS	13214.3	0.181525	0.0695975	0.000747083	0.0183762
RAB33B	1095.21	0.188215	0.118226	0.00515612	0.0791126
SLC25A44	1157.85	0.188303	0.082967	0.00139125	0.030119
STAMBP	828.555	0.190897	0.086491	0.0015197	0.0321836
RCE1	484.556	0.192297	0.119764	0.00478317	0.0752642
MKNK1	1962.31	0.195892	0.0763632	0.000648548	0.0163665
PLEKHA3	961.723	0.196756	0.119985	0.00425031	0.0695171
CYTH1	5438.5	0.198617	0.10032	0.00214467	0.0417155
RCN2	1207.25	0.200335	0.139784	0.00609431	0.0889726
RNF19A	2600.93	0.200559	0.117171	0.00353678	0.0604264
DDX27	2940.13	0.201032	0.0946612	0.00155076	0.0324607
SLA	8189.29	0.203367	0.138787	0.00554912	0.0839205
FIP1L1	1895.9	0.20522	0.0682934	0.00018259	0.00584463
TOE1	397.167	0.209501	0.104419	0.00175652	0.0354755
NAA15	1753.86	0.210613	0.100876	0.00146126	0.0312072
ZHX2	1708.68	0.215312	0.108996	0.00173934	0.0352412
PSMA3	1534.19	0.219329	0.0895195	0.000578659	0.0149059
MEPCE	1944.77	0.219505	0.115913	0.00196291	0.0389592
NFE2L2	634.661	0.222087	0.129588	0.00278013	0.051089
GEMIN6.1	225.688	0.22365	0.144783	0.00390221	0.0650008
CEP83	277.267	0.225508	0.15153	0.00432802	0.0702275
SLC25A33	184.717	0.226958	0.161609	0.00511641	0.0786475
SMC6	1947.32	0.233198	0.102397	0.000713512	0.0176881
PPP2R3C	961.678	0.233696	0.130219	0.00209072	0.0410023
DNAJC21	937.411	0.234817	0.121475	0.00152764	0.0322207
TCEAL1	235.397	0.236077	0.165783	0.00458666	0.0732187
UTP4	490.87	0.238236	0.189066	0.00650079	0.0928694
IFNAR1	5532.23	0.240454	0.159181	0.00367566	0.0620445
SERPINE3	107.804	0.240519	0.194197	0.00672895	0.0954146
INTS6	1710.35	0.241692	0.152893	0.00311972	0.0550597
USP37	1102.9	0.243016	0.0881115	0.000183064	0.00584463
RAB29	1485.67	0.244059	0.119506	0.00108755	0.0246413
RPF2	669.437	0.24539	0.17103	0.00420633	0.0691556
RIC1	895.089	0.246603	0.196867	0.00629335	0.0909335
SOS2	2159.78	0.248246	0.128605	0.00135161	0.029412
PSMA5	1618.05	0.254201	0.163665	0.0030438	0.0542775
ZNF18	519.588	0.254355	0.161496	0.00289367	0.0525641
EIF4G1	7122.99	0.256683	0.163952	0.00291267	0.0526823
TRIM38	1350.92	0.258523	0.180214	0.00388844	0.0650008
RNF8	822.499	0.262129	0.0811201	3.09818e-05	0.0012595
TRIM21	1230.79	0.269216	0.149893	0.00157575	0.0328739
DENND5A	4449.45	0.269532	0.149087	0.0015291	0.0322207
ZNF239	133.781	0.271398	0.207026	0.0048452	0.075627
CMPK2	326.834	0.273047	0.210573	0.00497012	0.0770064
DNPEP	1608.48	0.278575	0.0911113	4.43219e-05	0.00172951
AP4S1	198.312	0.280344	0.235956	0.00618082	0.0898208
MIR12002A	715.267	0.283374	0.108684	0.00017275	0.00557163
CHD1	4052.4	0.283427	0.17299	0.0021172	0.0414362
AP1AR	1688.65	0.283778	0.161755	0.00160031	0.0329477
MCM7	5528.6	0.284013	0.103547	0.000114617	0.0039485
ETF1	2039.73	0.290644	0.148951	0.000952336	0.0221331
SLC35B1	810.144	0.291352	0.229623	0.00490054	0.0763023
BZW2	1103.19	0.293431	0.253554	0.00626546	0.0908421
DNAJB11	1134.25	0.293781	0.248193	0.0058969	0.0869414
SUB1	9878.72	0.297852	0.226368	0.00428103	0.0698388
QTRT2	435.785	0.302979	0.195706	0.00241746	0.046169
HERC5	983.038	0.305268	0.118688	0.000163163	0.005303
NIFK	1584.35	0.307956	0.184284	0.00176097	0.0355087
UTP15	625.614	0.309083	0.155781	0.000802842	0.0194079
BTBD1	1459.94	0.309103	0.160711	0.000936983	0.021897
RBBP8	607.269	0.311277	0.203105	0.00243471	0.0463137
MOGS	590.45	0.311447	0.148138	0.000584978	0.0150018
GATA3	9012.5	0.315913	0.100335	2.30107e-05	0.000999741
SERTAD1	256.04	0.316601	0.226475	0.0032966	0.0576303
PPP5C	1542.58	0.316904	0.227088	0.00331218	0.0577599
MAX	1353.64	0.318429	0.118082	0.000103999	0.00367279
GABPB1	1501.58	0.320334	0.125138	0.000156691	0.00513223
BCL2A1	731.577	0.320827	0.297376	0.00657816	0.0938686
LSP1	16563.4	0.321628	0.213209	0.00249177	0.047119
CD72	833.323	0.321664	0.309061	0.00704414	0.0981908
NFKB1	6044	0.322027	0.179772	0.00124581	0.0276923
APOL3	3651	0.322708	0.296454	0.00640147	0.0919702
CBS	185.269	0.323195	0.230259	0.00318192	0.0560293
LMAN1	1319.44	0.324864	0.19209	0.00158207	0.0328739
MBOAT1	1625.57	0.326445	0.131038	0.000187471	0.00595527
IFI35	1267.44	0.327062	0.113232	5.39159e-05	0.00205939
SESN2	387.122	0.32716	0.230034	0.00300657	0.0538415
TBRG4	1681.96	0.327391	0.177389	0.00106896	0.024351
FNBP1	13925.4	0.329671	0.162673	0.000667892	0.0167876
PPP1R15A	1090.2	0.330241	0.3195	0.00685441	0.0961591
NFE2L3	599.536	0.332471	0.257225	0.00398901	0.0660119
PHB1	1359.68	0.332737	0.241682	0.00328577	0.057605
BCL2L12	646.669	0.33555	0.239223	0.00306613	0.0543557
THADA	1415.69	0.339272	0.279369	0.00462471	0.0735474
NFKBIE	773.729	0.339841	0.210151	0.00181575	0.0363813
GRAMD1A	5549.25	0.343318	0.278709	0.00439117	0.070867
GEMIN4	323.95	0.354491	0.17071	0.000550823	0.0143293
CASP4	1398.47	0.355455	0.159662	0.000368369	0.0104424
PINX1	312.286	0.356759	0.212952	0.00151031	0.0320383
FBXO36	191.578	0.356916	0.293202	0.00431027	0.0701347
ISG20L2	784.91	0.358889	0.11413	2.07974e-05	0.000925848
SDAD1	875.14	0.359727	0.162984	0.000385211	0.0107565
NUDT9	1933.83	0.362593	0.246134	0.00240786	0.0460554
IL26	11.1004	0.365445	0.906757	0.00714687	0.0991854
HM13	3089.23	0.366374	0.136566	9.68551e-05	0.00343972
GRAMD2B	2833.09	0.36926	0.138929	0.0001044	0.0036767
MAP2K3	1557.3	0.369803	0.123149	3.42466e-05	0.00137454
EVI2A	2188.79	0.370045	0.279717	0.00330019	0.0576303
NUCB1	12242.6	0.371909	0.214582	0.00126956	0.028081
TK1	1788.36	0.376013	0.225244	0.00146864	0.0313121
TREX1	125.925	0.380974	0.265278	0.00249329	0.047119
TBC1D2B	1414.01	0.382481	0.384303	0.00564017	0.0849924
BCS1L	275.225	0.383167	0.14519	0.000110366	0.003827
CEP43	880.806	0.383241	0.0994172	1.35622e-06	8.44662e-05
KIF22	296.942	0.38492	0.34665	0.00470364	0.0744282
YES1	39.9132	0.385352	0.470823	0.00673783	0.0954146
VEGFA	86.379	0.385406	0.335246	0.00439223	0.070867
PSMA2	1658.69	0.3861	0.111345	6.55385e-06	0.0003421
SUN1	4115.91	0.387964	0.458605	0.00647702	0.0928337
RAPGEF1	5671.45	0.389129	0.181147	0.000434986	0.0118323
RBMS1	3421.12	0.39039	0.216456	0.00103443	0.0237788
WDR25	259.209	0.390741	0.128367	3.05889e-05	0.00124753
RASGEF1B	1029.61	0.390908	0.202335	0.000753671	0.0184664
TIPARP	3952.03	0.391882	0.229952	0.00130971	0.028698
UBR7	3009.3	0.394554	0.309469	0.00336038	0.0581195
BTG2	131.776	0.395945	0.326272	0.00375757	0.0631742
ZMYND15	75.2161	0.396131	0.438306	0.00586278	0.0866937
IKBKE	1410.81	0.396216	0.384339	0.00503414	0.0777126
TNIP2	354.271	0.396229	0.343927	0.0041835	0.0688697
PARP12	4567.56	0.398351	0.188797	0.000476504	0.0127907
MRTO4	1044.01	0.398526	0.12537	1.96248e-05	0.000885274
ADSS2	2280.7	0.401007	0.177542	0.000322532	0.00930999
KIAA0513	218.54	0.401606	0.463745	0.00593137	0.0871583
AFDN	3415.35	0.402631	0.398244	0.00501318	0.0774836
ITGB3	3435.67	0.403413	0.31969	0.0033407	0.0579375
GPR65	379.98	0.406108	0.195441	0.000513804	0.0136185
EIF4A1	6317.23	0.407843	0.213688	0.000781092	0.0189546
MTDH	5686.87	0.409128	0.212732	0.000752538	0.0184664
GYG2	443.453	0.410779	0.426345	0.00510786	0.0786475
LMO7	14.4151	0.411222	0.499237	0.0059065	0.0869414
TRAF3IP2	2681.66	0.414743	0.155844	0.000105713	0.0037023
P2RY10	1902.19	0.415252	0.168252	0.00018299	0.00584463
RBM28	648.546	0.417824	0.120995	7.94024e-06	0.000401554
RORA	784.444	0.419622	0.31946	0.0028632	0.0522932
FITM2	272.205	0.420888	0.130083	1.74092e-05	0.0007946
PQBP1	1602.51	0.421775	0.105492	9.65869e-07	6.44912e-05
UBTD1	46.3977	0.42372	0.404201	0.00433048	0.0702275
PYCR1	74.3995	0.425413	0.311443	0.00253904	0.0476985
DDX3X	15238.9	0.430961	0.131158	1.52703e-05	0.000715047
PLAUR	160.517	0.431775	0.466092	0.00482354	0.0753819
RAB20	22.7923	0.433076	0.77124	0.00673932	0.0954146
CNTFR	13.6253	0.434745	0.659925	0.00629079	0.0909335
RND1	10.995	0.435056	0.566048	0.00561761	0.0848548
CASP8	2197.8	0.437904	0.0957972	9.23406e-08	7.77131e-06
PARP11	2817.37	0.438025	0.16783	0.000125801	0.00428707
TSSC4	519.83	0.439388	0.227846	0.000717586	0.0177543
CTSC	2887.87	0.445901	0.299834	0.00187774	0.0374451
CCDC181	211.498	0.446302	0.205043	0.000392446	0.0108571
PRKAA1	5337.07	0.446609	0.229372	0.000681293	0.0170566
IDH3A	635.716	0.447974	0.204525	0.000379192	0.0106536
RBM15B	3774.21	0.450206	0.201376	0.000338692	0.00970993
ANO6	1265.39	0.451833	0.335873	0.00242124	0.0461716
LDHA	4054.48	0.452003	0.271744	0.00127995	0.0282162
SYNGR2	3266.3	0.453001	0.280094	0.00140899	0.0302957
DCTPP1	100.665	0.453487	0.306156	0.0018606	0.0372207
TBC1D22A	813.682	0.454776	0.144626	2.67515e-05	0.00113496
POLD3	1990.96	0.455393	0.188273	0.000213064	0.00666773
TAP2	5963.42	0.455413	0.10193	1.78761e-07	1.34528e-05
GBP4.1	798.32	0.45587	0.333693	0.00229994	0.0442618
NUDC	5536.52	0.457071	0.104722	2.85163e-07	2.06018e-05
PLIN3	805.234	0.460242	0.19503	0.000248124	0.00759037
DENND4C	2408.67	0.46075	0.351735	0.00249759	0.0471298
LRRC8D	3658.94	0.46078	0.224202	0.000521513	0.0137386
CDK17	1150.38	0.461467	0.146749	2.73995e-05	0.00115822
CHRNE	144.484	0.462075	0.222979	0.000500442	0.0133202
LTA	487.567	0.46409	0.185976	0.000175577	0.00564838
MS4A3	11.1285	0.465566	0.895896	0.00569748	0.0857538
NLRC4	18.7907	0.469228	0.561761	0.00454287	0.0727032
IKBKB	4135.76	0.470128	0.368747	0.00255794	0.0479823
LAPTM4B	337.423	0.47081	0.379819	0.00269826	0.0500942
ZDHHC23	319.709	0.4731	0.355628	0.00230877	0.0443613
ETS2	283.425	0.474753	0.2873	0.0012463	0.0276923
TP53	4372.56	0.475403	0.0927855	1.06612e-08	1.18237e-06
RSL1D1	1837.1	0.47622	0.207792	0.000294084	0.00864676
SLC2A3	6633.2	0.48035	0.222502	0.000403378	0.0111352
NAB1	1386.87	0.482114	0.123202	2.18561e-06	0.000127929
MEX3B	791.017	0.483503	0.456099	0.00328963	0.057605
RRS1	716.697	0.484441	0.296765	0.00126897	0.028081
MYC	3679.82	0.486446	0.282658	0.00105445	0.0241512
PROKR1	136.759	0.487353	0.529174	0.00383041	0.0643133
GIMAP7.1	8612.4	0.488126	0.17189	7.21603e-05	0.00262162
SLC22A23	18.8802	0.48895	0.481112	0.00339615	0.0585794
NMI	1594.97	0.492702	0.168143	5.66633e-05	0.00213212
IKZF4	104.853	0.493229	0.332608	0.00165078	0.0337715
PRDX2	4883.58	0.493566	0.122998	1.63449e-06	0.000100315
HDAC4	569.126	0.494797	0.427075	0.00276118	0.0508886
MGLL	401.001	0.495065	0.410905	0.00258523	0.0484223
BBOF1	12.1107	0.495583	0.563597	0.00389926	0.0650008
FAM83D	34.334	0.4961	0.467446	0.00312037	0.0550597
CYTIP	4350.18	0.496745	0.262617	0.000722056	0.01783
IER3	125.383	0.497897	0.392594	0.00232875	0.0446519
BACH2	1370.56	0.498036	0.274696	0.00085066	0.020254
RELA	4616.82	0.505537	0.173206	6.01209e-05	0.00222906
QRICH2	106.69	0.507086	0.455529	0.00279426	0.0512741
IFNGR2	1668.48	0.508048	0.300316	0.00106552	0.0243165
BHLHE40	1305.13	0.508332	0.442058	0.00264821	0.0493098
GRWD1	567.401	0.510144	0.176017	6.41191e-05	0.00236343
BTG3	237.631	0.511603	0.190058	0.000110485	0.003827
ABCG1	352.74	0.516244	0.50766	0.00304874	0.0542891
COL8A2	7.22978	0.516952	0.600888	0.00369437	0.0622773
PAF1	3005.19	0.519523	0.0966774	5.15724e-09	5.98193e-07
UPP1	12.9737	0.519831	0.914322	0.00471041	0.0744422
GPX4	564.739	0.521669	0.218723	0.000234118	0.00723705
FAM241A	1909.15	0.524261	0.232468	0.000314747	0.00914217
ERBB3	117.53	0.525642	0.541892	0.0031225	0.0550597
PDIA6	4537.8	0.525721	0.164055	2.82683e-05	0.00116796
PTGDR2	1110.64	0.527718	0.463196	0.00249255	0.047119
TAB2	4075.05	0.529772	0.1096	7.51446e-08	6.59759e-06
SMIM13	131.441	0.530873	0.237161	0.000325123	0.00936339
STT3A	3619.88	0.531088	0.252731	0.000438387	0.0118881
SEC23B	2241.8	0.532835	0.108914	5.92732e-08	5.35279e-06
SLC66A2	407.79	0.535459	0.29808	0.000814053	0.0195667
TAPBPL	1799.75	0.537171	0.139756	3.95191e-06	0.000218183
RNASEL	889.041	0.537262	0.0929384	7.15319e-10	1.06397e-07
PSME2	2393.78	0.537715	0.161228	2.00035e-05	0.000896035
FAM217B	389.033	0.540088	0.231388	0.000260931	0.00789041
TASL	376.057	0.540848	0.249945	0.000378842	0.0106536
TFE3	2171.95	0.543507	0.0626916	9.2202e-19	3.60049e-16
PLGRKT	404.174	0.544153	0.190564	7.53428e-05	0.0027294
CNP	4902.86	0.544869	0.191649	7.78142e-05	0.0028108
GYG1	1346.33	0.546989	0.301841	0.00076884	0.0187653
ELK4	2104.36	0.548852	0.245241	0.000320049	0.00925945
NOLC1	2076.92	0.549074	0.189557	6.82036e-05	0.00250668
GADD45B	2885.22	0.549846	0.236138	0.000262417	0.00789938
NUAK1	53.6451	0.553058	0.680896	0.00349168	0.0598176
FASLG	51.6738	0.553567	0.442792	0.00194408	0.0386463
RHOU	495.983	0.554502	0.157126	1.17842e-05	0.000573029
UBA7	2695.03	0.56243	0.561475	0.00263707	0.0492378
SLC35A2	2211.37	0.562562	0.543795	0.00252354	0.0475485
CCR6	1053	0.563399	0.408027	0.00154887	0.0324607
GIMAP8	24709.8	0.563679	0.104418	6.70674e-09	7.70848e-07
LGALS3BP	2275.96	0.566891	0.210398	0.00011325	0.00391206
PCSK1N	22.8349	0.567035	0.601821	0.00281257	0.0515352
MKRN1	1458.94	0.568522	0.105651	7.56167e-09	8.61281e-07
TMEM268	1528.06	0.569274	0.247774	0.0002755	0.00821496
NLRC5	12639.4	0.56968	0.301856	0.000631769	0.0160069
HIVEP2	4375.26	0.571554	0.217611	0.000132654	0.00444866
IL23A	899.137	0.571784	0.329371	0.000832616	0.0198618
TPRKB	930.375	0.574987	0.170758	2.00568e-05	0.000896035
BCL2L11	1814.23	0.58229	0.454526	0.00168028	0.0342089
SOCS6	54.7769	0.583112	0.475422	0.00181051	0.0363337
CSF3	20.689	0.583219	0.826279	0.0036236	0.0613295
LOC617396	44.9642	0.588422	0.685256	0.00295478	0.0531397
RPS6KA5	2863.97	0.589674	0.224293	0.000131075	0.00443096
EPSTI1	2944.57	0.590694	0.160994	8.53173e-06	0.000428042
RYBP	1230.2	0.592105	0.155986	5.75248e-06	0.000305582
SLC37A3	3219.18	0.595707	0.407808	0.00122754	0.0273718
GABARAPL1	2231.87	0.598571	0.141173	1.27986e-06	8.01054e-05
TNFAIP6	8.94076	0.610873	0.954324	0.00345775	0.0593973
MX2	535.576	0.612452	0.687371	0.00264045	0.0492378
IRF8	1019.16	0.612952	0.493462	0.00160219	0.0329477
EDN1	17.2704	0.619525	0.922835	0.00333803	0.0579375
GKAP1	404.149	0.621458	0.124345	6.15375e-08	5.51786e-06
GPX3	106.826	0.623294	0.236688	0.000126542	0.00429244
POLB	813.714	0.624052	0.135368	3.3222e-07	2.37303e-05
CARD19	1230.59	0.624179	0.189545	2.61981e-05	0.001119
MMD	3556.44	0.62473	0.130599	1.60806e-07	1.22474e-05
TEX264	2172.52	0.626047	0.129016	1.19668e-07	9.51546e-06
SGPP1	996.897	0.629637	0.300721	0.000372711	0.0105418
RPP38	97.5999	0.632445	0.300611	0.000363349	0.0103451
GNPTAB	10228.8	0.634388	0.437398	0.00109917	0.0248602
CCDC102A	546.544	0.635096	0.65324	0.00220826	0.0427005
TRAF1	980.642	0.635461	0.185382	1.8369e-05	0.000832398
TANK	1698.07	0.6361	0.267613	0.000212245	0.0066586
DDX39A	11353.3	0.642386	0.206803	4.21579e-05	0.00165529
RAB19	621.901	0.643843	0.200936	3.3062e-05	0.00133122
ATF6	272.138	0.64495	0.2769	0.00022951	0.00711201
SURF6	484.146	0.645808	0.219824	6.27823e-05	0.00232093
CERS6	18.8609	0.646445	0.948511	0.00306881	0.0543557
ANKRD33B	208.627	0.654458	0.358969	0.000566392	0.014644
CHSY1	1445.93	0.658818	0.167748	4.26145e-06	0.000233236
TDRD7	1143.01	0.659554	0.218173	5.09382e-05	0.00195748
CD2AP	3005.46	0.663345	0.204629	2.99098e-05	0.00122379
ATP10D	436.254	0.664764	0.113261	7.52572e-10	1.09365e-07
CXCL3	208.365	0.666614	0.986748	0.00289919	0.0525888
RIN2	4243.79	0.670448	0.333432	0.000391193	0.0108571
SSH2	2699.39	0.670451	0.3105	0.00029929	0.00877939
ETV6	5331.53	0.671156	0.136388	9.54099e-08	7.8329e-06
CXCL2	759.513	0.673163	0.918286	0.00275608	0.0508688
TNIP1	4753.34	0.673288	0.0764217	3.16887e-19	1.32959e-16
CIB2	10.1151	0.6734	0.743063	0.00220882	0.0427005
ID2	532.58	0.67748	0.207097	2.75224e-05	0.00115822
STAT5B	7126.02	0.677609	0.302692	0.00025392	0.00769859
SORL1	10058.5	0.680556	0.14024	1.29631e-07	1.02433e-05
F2RL1	258.77	0.685412	0.306366	0.000249751	0.00759037
AVPI1	29.268	0.686143	0.362278	0.000458398	0.0123309
ABO	47.3676	0.686155	0.752864	0.00212662	0.0414934
NT5DC3	208.257	0.690246	0.346402	0.000382455	0.0107215
EPAS1	512.543	0.694505	0.323553	0.000287969	0.00852631
BCL6	1961.08	0.699515	0.327214	0.000288639	0.00852631
RIPOR1	3935.55	0.704312	0.480607	0.000867415	0.0204986
OTULINL	1835.91	0.705713	0.211749	2.29105e-05	0.00099882
ADGRE5	12613.8	0.707122	0.300303	0.000190104	0.0060087
LONRF1	382.238	0.71405	0.149173	1.69957e-07	1.28668e-05
FXYD4	8.46999	0.717389	0.630237	0.00138993	0.030119
STAT2	4153.24	0.718568	0.285832	0.000136345	0.00454832
TEAD3	55.3344	0.723436	0.591355	0.0011985	0.0268883
AP3M2	421.682	0.724634	0.421449	0.000546984	0.0142588
CD48	13896.8	0.725087	0.182844	3.69566e-06	0.000205834
SEMA7A	648.033	0.726366	0.643414	0.00138055	0.0299902
TRAF3	1324.09	0.733292	0.154977	2.09049e-07	1.54562e-05
ARID5B	2417.91	0.734757	0.18412	3.36182e-06	0.000190598
STRADB	230.882	0.735785	0.186355	3.84545e-06	0.000213237
TNF	197.426	0.738958	0.380821	0.000364121	0.0103451
SAMD9	4326.5	0.739129	0.176368	1.69845e-06	0.000103238
CYTH4	1039.69	0.745275	0.395122	0.000391726	0.0108571
REC8	558.358	0.748186	0.598379	0.00108073	0.0245749
TAF4B	244.46	0.748215	0.177505	1.532e-06	9.4483e-05
ASNS	759.764	0.750171	0.165777	4.73808e-07	3.32797e-05
HERC6	4344.87	0.750905	0.173299	9.92786e-07	6.57162e-05
PAK6	386.201	0.751354	0.32574	0.000185015	0.00589204
IFNAR2	3400.07	0.75509	0.0915099	2.7987e-17	9.82889e-15
DHX58	1446.02	0.75612	0.313087	0.000149501	0.0049351
TARS1	3304.39	0.757957	0.182669	1.88953e-06	0.000112686
GPR132	5797.55	0.763503	0.136128	2.5974e-09	3.38545e-07
NAMPT	1325.24	0.772459	0.128145	2.23839e-10	3.49382e-08
NCF1	491.539	0.776978	0.305321	0.000110467	0.003827
TRANK1	5393.8	0.777218	0.161548	1.31001e-07	1.02872e-05
MVP	6435.29	0.779013	0.120688	1.50712e-11	2.80213e-09
VMP1	1137.59	0.779835	0.152558	3.19745e-08	3.10964e-06
IFIH1	1954.37	0.792135	0.090194	2.34509e-19	1.05889e-16
ERN1	104.561	0.803136	0.646492	0.000967996	0.0223736
GPR155	696.256	0.804362	0.246833	2.21857e-05	0.000973935
PSMB9	4135.08	0.811643	0.185146	6.78083e-07	4.5852e-05
THA1	785.351	0.813571	0.458792	0.000392106	0.0108571
MANF	861.155	0.817963	0.379295	0.000200945	0.00633552
LOC506989	726.559	0.820265	0.166686	6.5941e-08	5.87107e-06
PLXNA1	162.567	0.820844	0.668617	0.000956726	0.0221943
IFI16	5324.01	0.821289	0.11382	6.12796e-14	1.58114e-11
PDE4D	9293.26	0.821897	0.339112	0.000122442	0.00418388
CXCL16	255.062	0.822749	0.492895	0.000455855	0.0122886
SAMSN1	17498.9	0.824438	0.194151	1.08053e-06	6.97e-05
CABP1	106.52	0.827951	0.643696	0.000854493	0.0202764
PRMT1	5030.08	0.830759	0.132126	3.21064e-11	5.6378e-09
SLC27A2	618.268	0.834597	0.203063	1.6886e-06	0.000103135
TGIF2	836.396	0.834647	0.137152	1.09953e-10	1.82913e-08
FUNDC1	441.255	0.834662	0.16146	1.8309e-08	1.91306e-06
DRAM1	232.306	0.837552	0.151925	2.97181e-09	3.75726e-07
ADAMTSL4	655.763	0.838365	0.535143	0.000521594	0.0137386
SATB1	8111.42	0.842704	0.202579	1.36894e-06	8.48408e-05
STK3	334.814	0.844776	0.177208	1.17232e-07	9.38082e-06
POLR1G	186.587	0.846993	0.419849	0.000237124	0.00729429
CYP3A74	31.4884	0.847246	0.96304	0.00159012	0.0329032
BCL2L1	238.757	0.851675	0.200693	9.69179e-07	6.44912e-05
SFXN4	454.426	0.859446	0.154898	2.11668e-09	2.84694e-07
RASD1	346.874	0.86159	0.290722	3.66809e-05	0.00146295
SLC39A1	966.131	0.863019	0.179493	8.78383e-08	7.50364e-06
DTX1	230.592	0.865119	0.562589	0.000516534	0.0136622
FZD7	8.90214	0.870633	0.808982	0.00112907	0.0254454
CANT1	612.812	0.871004	0.169924	1.8193e-08	1.91306e-06
GADD45G	22.1693	0.871377	0.529901	0.000424671	0.0116677
UBE2L6	629.369	0.872477	0.13756	1.67104e-11	3.06188e-09
BATF2	13.2581	0.879227	1.06872	0.0015835	0.0328739
NFKBIZ	2977.65	0.882584	0.437844	0.000217275	0.00676604
LOC784541	328.327	0.886236	0.732667	0.000874507	0.0206276
MCL1	10498.1	0.890498	0.0909848	9.06038e-24	6.02897e-21
MAN1A1	6545.73	0.894992	0.227935	2.41439e-06	0.000139384
LOC112449173	5.71004	0.89666	0.790328	0.000978618	0.0225367
IL1RN	507.196	0.89752	1.06351	0.00149774	0.0318251
SYNE3	2023.82	0.900836	0.504843	0.000312592	0.00911433
RNF19B	2584.46	0.901137	0.131312	4.08718e-13	9.5693e-11
NEK6	365.149	0.902103	0.241068	4.21715e-06	0.000231815
CD164	2765.05	0.902619	0.184221	4.45521e-08	4.23513e-06
CDHR5	9.72634	0.902775	0.904419	0.00121458	0.0271307
VCPIP1	2077.92	0.903669	0.168382	4.13791e-09	4.99846e-07
NOS2	21.2658	0.904681	0.900953	0.00119948	0.0268883
CDKN2AIP	3057.24	0.905858	0.100723	1.46523e-20	7.12494e-18
PELI1	2292.32	0.910184	0.170037	4.24466e-09	5.06275e-07
CCDC86	634.375	0.912311	0.239966	3.34465e-06	0.000190479
PTPN2	4782.31	0.914259	0.12744	3.97465e-14	1.09242e-11
RNF144B	2412.72	0.926332	0.200519	1.38059e-07	1.07085e-05
ADAMTS7	108.427	0.927058	1.08718	0.00140088	0.0302464
RALGDS	1072.52	0.932201	0.218799	5.96073e-07	4.0736e-05
CCND2	1152.38	0.937207	0.227646	1.00145e-06	6.59445e-05
KCTD12	8776.76	0.938741	0.353313	5.56988e-05	0.00210838
ABTB2	150.172	0.940041	0.629542	0.000483789	0.0129588
LRRC46	116.849	0.942306	0.455812	0.000172128	0.00556578
NFKBIA	7767.67	0.942968	0.209139	2.01352e-07	1.49746e-05
JAML	2065.84	0.947752	0.44079	0.000145966	0.00484368
SEH1L	4884.59	0.951382	0.202295	8.02308e-08	6.94766e-06
DTX3L	1737.37	0.954148	0.20283	7.82825e-08	6.8257e-06
ARAP2	4560.87	0.954869	0.264287	4.97026e-06	0.000266267
SYDE1	218.819	0.957505	0.199776	5.05326e-08	4.73002e-06
NEDD4	1297.45	0.958242	0.314016	2.19789e-05	0.000968218
RIPOR3	19.963	0.960073	0.759928	0.000706411	0.0175465
AGPAT4	302.682	0.962266	0.221683	3.62258e-07	2.57305e-05
LTB	26278.7	0.962341	0.295054	1.28747e-05	0.00061657
PDCD1LG2	105.712	0.969367	0.227887	4.93979e-07	3.45049e-05
L2HGDH	497.23	0.97121	0.250446	1.97042e-06	0.000116411
DIXDC1	2008.54	0.972294	0.2903	9.84401e-06	0.00048807
SPX	202.446	0.979285	0.281486	6.67129e-06	0.000344266
MEFV	51.5523	0.988571	0.822285	0.000755195	0.018468
ABHD2	1232.86	0.991842	0.307156	1.26371e-05	0.000607496
TIMELESS	880.73	0.9949	0.154372	2.98278e-12	5.71382e-10
IFI47	4071.29	0.996234	0.463778	0.000131949	0.00443679
MTHFD2	886.936	0.998441	0.190732	4.00061e-09	4.9588e-07
CRELD2	481.743	0.998707	0.257976	1.76426e-06	0.000106725
PTPN1	4621.04	0.999092	0.361457	3.7565e-05	0.0014884
NFKBIB	1089.03	1.0051	0.108422	4.30042e-22	2.36392e-19
AGO2	1036.2	1.00665	0.291433	6.44846e-06	0.00033829
NOCT	208.352	1.01297	0.200809	9.71267e-09	1.0867e-06
FAM167A	97.2609	1.01874	0.205291	1.41488e-08	1.55551e-06
PPP1R3D	57.6986	1.02118	0.211967	2.85888e-08	2.89158e-06
RSAD2	2571.49	1.02196	0.383643	4.40909e-05	0.00172583
STAT3	6515.67	1.02305	0.156694	1.31966e-12	2.69104e-10
VXN	118.468	1.02742	0.779317	0.000581268	0.0149369
ELL2	870.5	1.02958	0.156139	8.03263e-13	1.7213e-10
LPCAT2	717.614	1.0353	0.362363	2.7666e-05	0.00115822
PARP14	1874.37	1.03617	0.118589	4.02876e-20	1.8865e-17
MAF	6627.87	1.05277	0.198396	1.78479e-09	2.47969e-07
BAZ1A	5551.36	1.05498	0.31495	7.34495e-06	0.00037294
TNFAIP3	1683.83	1.05613	0.283538	2.25959e-06	0.000131046
PARP9	2398.07	1.0577	0.0949089	9.98069e-31	1.40206e-27
CHST11	309.192	1.05946	0.295238	3.50053e-06	0.000195828
NR4A3	266.456	1.06113	0.272409	1.20878e-06	7.61453e-05
TAP1	18607.1	1.06158	0.132871	1.8098e-17	6.7298e-15
PLEKHH2	15.5087	1.06305	0.73177	0.000433578	0.0118323
CCL2	1778.92	1.06555	1.27843	0.00106438	0.0243165
MOV10	5246.45	1.06745	0.229572	4.7412e-08	4.47336e-06
GBP4	1278.12	1.06911	0.186243	1.30875e-10	2.12135e-08
TMEM140	341.853	1.08096	0.184424	5.76037e-11	9.97648e-09
IRF9	3332.32	1.08931	0.120748	1.8368e-21	9.67613e-19
CARS1	2008.5	1.09075	0.139172	4.70786e-17	1.60869e-14
STAT5A	10467.8	1.09416	0.291904	1.79108e-06	0.00010732
LHFPL2	243.768	1.1089	0.277747	6.78187e-07	4.5852e-05
SLC16A14	466.062	1.12423	0.377647	1.67003e-05	0.00076779
BIRC3	30068	1.13699	0.0917822	1.72323e-37	4.35736e-34
PIM2	4901.5	1.14189	0.242366	2.30642e-08	2.35162e-06
F2R	18390.8	1.15518	0.248984	3.08867e-08	3.05079e-06
BEGAIN	272.316	1.15597	0.410567	2.34488e-05	0.00101529
TGM3	106.62	1.16229	1.50342	0.000812353	0.019563
GCNT4	250.578	1.16425	0.23185	4.15122e-09	4.99846e-07
CACNA2D2	13.9591	1.16691	0.969644	0.000597455	0.0152599
LPIN2	1708.05	1.17407	0.234052	4.07542e-09	4.99846e-07
MYBL1	623.303	1.17472	0.711106	0.000261495	0.00789041
CXCR5	1077.93	1.18142	0.310497	1.08824e-06	6.97945e-05
LGMN	9678.87	1.18304	0.384138	1.13225e-05	0.000552705
KYNU	455.815	1.19378	0.399548	1.42226e-05	0.000673468
SLC39A8	90.6835	1.19486	1.03611	0.000625138	0.0159027
JUNB	6203.67	1.20424	0.466294	3.76721e-05	0.0014884
UBD	58049.1	1.2062	0.230589	1.09245e-09	1.55189e-07
FNDC3B	172.333	1.20957	0.41315	1.62339e-05	0.000749069
VWA7	50.8777	1.21676	0.54316	7.80347e-05	0.0028108
TRAF4	1794.9	1.22584	0.539222	7.20945e-05	0.00262162
LOC529792	46.4773	1.23231	0.617894	0.000126638	0.00429244
DPF3	120.058	1.25224	0.527449	5.66197e-05	0.00213212
RUBCNL	5979.96	1.25335	0.201153	2.08881e-12	4.12639e-10
MPZL2	112.422	1.26304	0.512775	4.61195e-05	0.00179412
IL15RA	67.1517	1.26772	0.539771	5.89408e-05	0.0022047
TIFA	3169.97	1.27848	0.250857	1.86223e-09	2.55914e-07
OPTN	863.731	1.28818	0.26122	4.48043e-09	5.26026e-07
HIVEP1	1662.36	1.28862	0.435843	1.36721e-05	0.000649836
TXNDC5	3034.54	1.30777	0.53979	4.84895e-05	0.00187478
JAM2	106.305	1.30797	1.19014	0.000578882	0.0149059
IRF7	1672.85	1.309	0.394106	4.68086e-06	0.000253992
PPP1R16B	12946.1	1.31134	0.136189	1.5938e-24	1.33029e-21
PIM3	3636.15	1.31642	0.199312	1.4871e-13	3.68656e-11
LOC527744	45.3394	1.31741	1.3384	0.000630088	0.0159964
AEN	122.125	1.33367	0.284187	1.47941e-08	1.61243e-06
MARCKS	2565.27	1.3474	0.299099	3.75555e-08	3.59708e-06
IL2RA	10398.9	1.36717	0.30923	5.59865e-08	5.09235e-06
UBALD2	3961.76	1.37263	0.142542	1.68351e-24	1.33029e-21
MAFF	36.5658	1.38562	0.8664	0.000238314	0.00731313
THBS1	3697.58	1.4086	1.40081	0.00053459	0.0139934
LOC104968444	48.1941	1.43278	0.679529	8.66778e-05	0.00308695
CREM	2044.75	1.44157	0.308451	1.69747e-08	1.83429e-06
CGAS	261.583	1.46092	0.22249	2.4286e-13	5.90477e-11
IL7	55.3891	1.46104	0.56671	3.15095e-05	0.00127684
F3	9.07576	1.4638	0.952638	0.000249712	0.00759037
PDE7B	644.984	1.47096	0.290006	2.24063e-09	2.98193e-07
ZMIZ2	6632.28	1.47916	0.293874	2.80811e-09	3.58616e-07
FABP5	207.44	1.50927	0.543834	1.96759e-05	0.000885274
TNFSF10	840.953	1.51347	0.370121	2.7938e-07	2.03e-05
ACKR3	578.791	1.51685	0.192892	2.1785e-17	7.86937e-15
ARID5A	2899.69	1.5293	0.224065	5.47199e-14	1.4413e-11
MFSD4A	66.6072	1.5354	0.969517	0.00021687	0.00676604
CCL4	616.547	1.54305	1.14455	0.00031287	0.00911433
CSTB	60.4022	1.5482	1.24179	0.000355408	0.0101661
CSF2	9.49095	1.55963	1.58271	0.000408944	0.0112642
PALM2	4072.93	1.57591	0.293008	5.69379e-10	8.56984e-08
SOBP	1240.87	1.58155	0.598482	2.65571e-05	0.00113051
RNF157	739.74	1.58572	0.299944	9.75292e-10	1.40121e-07
LOC504548	4560.01	1.59389	0.493426	6.0918e-06	0.000322254
ACTA2	64.249	1.59616	0.415957	8.45754e-07	5.6877e-05
ARHGAP28	10.6739	1.59774	1.8375	0.000326345	0.00937722
CDKN1A	662.895	1.60837	0.280532	8.60567e-11	1.45069e-08
TNFRSF18	648.422	1.61526	0.409312	5.75961e-07	3.95754e-05
C3H1orf162	386.95	1.62579	0.369427	8.90474e-08	7.55588e-06
LOC513659	253.513	1.65309	0.54185	1.00857e-05	0.000496164
PLIN2	1580.37	1.66045	0.194929	2.62263e-19	1.14338e-16
IL17A	128.53	1.67622	1.76585	0.000315272	0.00914217
NFKB2	11810.5	1.68685	0.323125	2.01497e-09	2.73927e-07
SMIM1	141.044	1.6873	0.259541	1.12942e-12	2.34086e-10
TLR4	375.115	1.69848	0.231213	3.58705e-15	1.07979e-12
FCGR3A	1035.41	1.70015	0.3301	3.04202e-09	3.80795e-07
RNF182	146.47	1.72108	0.300238	1.42209e-10	2.27589e-08
BATF	830.197	1.72503	0.514461	4.65241e-06	0.000253537
GBP5	1272.94	1.72642	0.536786	6.76474e-06	0.000347669
WARS1	9045.85	1.73311	0.232654	2.07493e-15	6.55834e-13
PDPN	10.2999	1.74066	1.85618	0.000268828	0.008054
LOC507055	3764.87	1.74432	0.242499	1.41875e-14	4.07666e-12
EGLN3	2928.63	1.74768	0.181483	2.08688e-23	1.2564e-20
SBNO2	7572.66	1.75585	0.394985	1.00915e-07	8.17863e-06
APCDD1	148.761	1.75847	1.19227	0.000209307	0.00658276
TNFSF11	83.7723	1.76515	0.714093	3.70576e-05	0.00147333
PIM1	5875.07	1.79304	0.226357	8.17149e-17	2.71874e-14
ICOS	1831.04	1.79634	0.281437	4.18639e-12	7.89978e-10
IL12RB2	100.862	1.79935	0.621789	1.51798e-05	0.00071345
TNFRSF11A	26.5603	1.80033	0.559253	6.96499e-06	0.000356512
BCL3	6271.55	1.80924	0.150327	1.55624e-34	2.81079e-31
RTP4	553.917	1.83388	0.149862	1.54745e-35	3.26073e-32
RUNX3	15775.7	1.85831	0.159922	2.76152e-32	4.36424e-29
FOSL2	2797.1	1.87015	0.166684	2.82525e-30	3.57197e-27
CDA	69.0941	1.87594	1.19619	0.000163858	0.00531193
RELB	4493.77	1.88448	0.236229	8.43005e-17	2.73285e-14
LOC100140873	478.304	1.88981	1.17961	0.000154323	0.00508101
STARD13	354.341	1.89709	0.514784	2.05545e-06	0.00012087
FAS	1084.9	1.91175	0.268388	5.3377e-14	1.43584e-11
CDH20	1717.53	1.94164	0.285192	5.07991e-13	1.15078e-10
LAP3	5551.06	1.9567	0.179994	1.86894e-28	2.00734e-25
ISG15	528.315	1.96398	0.318623	3.11231e-11	5.62127e-09
STX11	749.928	1.98066	0.152233	1.55839e-39	4.9257e-36
STAT1	10765.3	2.0154	0.220999	8.50675e-21	4.30203e-18
PLAT	18.8209	2.02026	0.682261	1.32813e-05	0.000633645
PRDM1	751.271	2.05143	0.431897	5.42325e-08	4.96856e-06
ADM5	5390.76	2.05181	0.20896	1.2488e-23	7.89428e-21
TRIP10	109.918	2.05419	0.409957	1.71744e-08	1.84014e-06
STARD8	99.2906	2.12039	0.434658	3.50949e-08	3.38706e-06
CD274	312.217	2.1216	0.310704	7.27115e-13	1.61279e-10
OAS1Z	935.39	2.13745	0.315851	1.11942e-12	2.34086e-10
IRF4	3529.26	2.13867	0.367454	3.42503e-10	5.28081e-08
RHOC	31.3997	2.14422	0.394252	2.59232e-09	3.38545e-07
GINS2	178.936	2.22814	0.292957	3.36344e-15	1.03717e-12
RBM20	33.4785	2.25191	0.794546	1.62297e-05	0.000749069
METRNL	984.655	2.30573	0.30525	5.11556e-15	1.50409e-12
LOC512486	6334.25	2.3146	0.223385	5.86426e-26	5.70322e-23
GPR31	48.3565	2.31505	0.833558	1.75214e-05	0.000796845
MT2A	156.38	2.32139	0.494549	9.48412e-08	7.8329e-06
SOD2	1750.5	2.33761	0.435105	4.49346e-09	5.26026e-07
SOCS1	389.105	2.37227	0.478408	3.19427e-08	3.10964e-06
CCL3	300.836	2.38094	0.807323	1.24356e-05	0.000600087
CXCL5	325.165	2.39648	1.22562	5.96894e-05	0.00221957
LOC510798	669.569	2.41092	0.276012	3.26009e-19	1.32959e-16
ACTG2	24.1255	2.41666	0.474865	1.8053e-08	1.91306e-06
OSM	147.568	2.42349	0.281406	9.39778e-19	3.60049e-16
VDR	271.099	2.46643	0.393418	3.16589e-11	5.63751e-09
CFB	172.617	2.4784	0.761598	6.60382e-06	0.000342181
CISH	856.628	2.50861	0.36655	7.57404e-13	1.65101e-10
LOC781710	912.549	2.53895	0.641358	1.21057e-06	7.61453e-05
AHRR	36.0643	2.58659	0.472705	2.74473e-09	3.54098e-07
TH	129.807	2.59282	1.08715	2.76032e-05	0.00115822
GFRA3	25.4875	2.63656	0.543431	5.08805e-08	4.73002e-06
LOC404051	252.783	2.6569	0.457745	4.35168e-10	6.62871e-08
PTGS2	247.502	2.71241	0.825005	5.47287e-06	0.000291956
SERPINB2	92.9986	2.71697	1.03079	1.71038e-05	0.000783492
DCSTAMP	11.637	2.72215	1.54448	5.29682e-05	0.00202932
CSF1	318.614	2.73831	0.37519	2.32868e-14	6.54255e-12
CCL20	33.4121	2.73967	1.16062	2.52451e-05	0.00108195
SDS	615.68	2.75682	0.695234	1.09304e-06	6.97945e-05
ICAM1	574.764	2.77203	0.413513	1.45958e-12	2.92912e-10
BATF3	94.8579	2.78046	0.595381	1.0024e-07	8.17636e-06
PAMR1	14.5517	2.78815	1.04124	1.51431e-05	0.00071345
CD69	966.295	2.81619	0.411193	5.09719e-13	1.15078e-10
LOC616254	2119.32	2.83588	0.28952	8.69758e-24	6.02897e-21
ISG20	414.672	2.8713	0.216408	2.48434e-41	1.04698e-37
SH2D3A	14.3905	2.95094	0.858937	3.4527e-06	0.000194044
SOCS3	4708.16	2.95371	0.30202	8.13204e-24	6.02897e-21
CXCL8	827.974	2.95928	0.648238	1.32688e-07	1.03554e-05
LOC511531	3099.83	3.05863	0.317456	2.77672e-23	1.59573e-20
SERPINB9	201.458	3.09357	0.513745	7.12112e-11	1.21665e-08
CDC42EP1	24.0741	3.09571	0.55122	7.51067e-10	1.09365e-07
ADM	35.0038	3.16408	1.15603	1.00179e-05	0.000494753
IL6	55.5494	3.22448	1.10643	7.19727e-06	0.000366916
CXCL9	24.9636	3.23009	1.57717	2.25334e-05	0.000985779
RGS1	20681.8	3.25896	0.303009	1.90525e-28	2.00734e-25
MPP7	172.968	3.30184	0.473976	1.02894e-13	2.60179e-11
TNIP3	104.114	3.39245	0.664816	7.74155e-09	8.73897e-07
IRF1	19831.1	3.4061	0.229695	2.52616e-51	3.19383e-47
IL13	16.3186	3.416	0.897632	1.01482e-06	6.61804e-05
IL1B	910.921	3.48208	0.802932	1.90964e-07	1.42861e-05
PTX3	218.432	3.73694	0.652801	1.77788e-10	2.80971e-08
LOC101903126	4506.13	3.8588	0.383853	1.38227e-25	1.24829e-22
IFNG	44.143	3.89817	1.08944	1.13884e-06	7.23535e-05
CCL8	276.72	3.90591	1.16404	1.78679e-06	0.00010732
BMP6	82.2841	4.08112	0.712345	1.25118e-10	2.05438e-08
IL1A	39.4154	4.11193	0.869488	2.21308e-08	2.2748e-06
IL17F	99.9652	4.24417	0.915684	2.99646e-08	2.98301e-06
APOBEC3Z1	78.4997	4.33942	1.00274	9.28156e-08	7.77131e-06
GATA1	8.84183	4.35749	1.0468	1.60099e-07	1.22474e-05
TGM2	184.833	4.41556	0.697406	2.50587e-12	4.87412e-10
IL2	20.6352	4.50512	1.16022	3.17363e-07	2.27978e-05
LIF	49.4758	4.7511	0.714486	2.70073e-13	6.44252e-11
SAA3	22.1211	4.97495	1.37495	3.66491e-07	2.58857e-05
IL22	37.0149	5.47367	1.40143	1.12367e-07	9.04875e-06
CXCL10	1187.74	6.94632	0.479316	1.00505e-49	6.35343e-46

## Sheet: 4) WC1.1+ Comparison FC&P-val
Gene Symbol	baseMean	log2FoldChange	lfcSE	pvalue	padj
C1QTNF6	20.273	-1.72917	0.600279	1.54989e-05	0.000720416
FABP5	207.44	1.50927	0.543834	1.96759e-05	0.000885274
TNFSF10	840.953	1.51347	0.370121	2.7938e-07	2.03e-05
ACKR3	578.791	1.51685	0.192892	2.1785e-17	7.86937e-15
ARID5A	2899.69	1.5293	0.224065	5.47199e-14	1.4413e-11
MFSD4A	66.6072	1.5354	0.969517	0.00021687	0.00676604
CCL4	616.547	1.54305	1.14455	0.00031287	0.00911433
CSTB	60.4022	1.5482	1.24179	0.000355408	0.0101661
CSF2	9.49095	1.55963	1.58271	0.000408944	0.0112642
PALM2	4072.93	1.57591	0.293008	5.69379e-10	8.56984e-08
SOBP	1240.87	1.58155	0.598482	2.65571e-05	0.00113051
RNF157	739.74	1.58572	0.299944	9.75292e-10	1.40121e-07
LOC504548	4560.01	1.59389	0.493426	6.0918e-06	0.000322254
ACTA2	64.249	1.59616	0.415957	8.45754e-07	5.6877e-05
ARHGAP28	10.6739	1.59774	1.8375	0.000326345	0.00937722
CDKN1A	662.895	1.60837	0.280532	8.60567e-11	1.45069e-08
TNFRSF18	648.422	1.61526	0.409312	5.75961e-07	3.95754e-05
C3H1orf162	386.95	1.62579	0.369427	8.90474e-08	7.55588e-06
LOC513659	253.513	1.65309	0.54185	1.00857e-05	0.000496164
PLIN2	1580.37	1.66045	0.194929	2.62263e-19	1.14338e-16
IL17A	128.53	1.67622	1.76585	0.000315272	0.00914217
NFKB2	11810.5	1.68685	0.323125	2.01497e-09	2.73927e-07
SMIM1	141.044	1.6873	0.259541	1.12942e-12	2.34086e-10
TLR4	375.115	1.69848	0.231213	3.58705e-15	1.07979e-12
FCGR3A	1035.41	1.70015	0.3301	3.04202e-09	3.80795e-07
RNF182	146.47	1.72108	0.300238	1.42209e-10	2.27589e-08
BATF	830.197	1.72503	0.514461	4.65241e-06	0.000253537
GBP5	1272.94	1.72642	0.536786	6.76474e-06	0.000347669
WARS1	9045.85	1.73311	0.232654	2.07493e-15	6.55834e-13
PDPN	10.2999	1.74066	1.85618	0.000268828	0.008054
LOC507055	3764.87	1.74432	0.242499	1.41875e-14	4.07666e-12
EGLN3	2928.63	1.74768	0.181483	2.08688e-23	1.2564e-20
SBNO2	7572.66	1.75585	0.394985	1.00915e-07	8.17863e-06
APCDD1	148.761	1.75847	1.19227	0.000209307	0.00658276
TNFSF11	83.7723	1.76515	0.714093	3.70576e-05	0.00147333
PIM1	5875.07	1.79304	0.226357	8.17149e-17	2.71874e-14
ICOS	1831.04	1.79634	0.281437	4.18639e-12	7.89978e-10
IL12RB2	100.862	1.79935	0.621789	1.51798e-05	0.00071345
TNFRSF11A	26.5603	1.80033	0.559253	6.96499e-06	0.000356512
BCL3	6271.55	1.80924	0.150327	1.55624e-34	2.81079e-31
RTP4	553.917	1.83388	0.149862	1.54745e-35	3.26073e-32
RUNX3	15775.7	1.85831	0.159922	2.76152e-32	4.36424e-29
FOSL2	2797.1	1.87015	0.166684	2.82525e-30	3.57197e-27
CDA	69.0941	1.87594	1.19619	0.000163858	0.00531193
RELB	4493.77	1.88448	0.236229	8.43005e-17	2.73285e-14
LOC100140873	478.304	1.88981	1.17961	0.000154323	0.00508101
STARD13	354.341	1.89709	0.514784	2.05545e-06	0.00012087
FAS	1084.9	1.91175	0.268388	5.3377e-14	1.43584e-11
CDH20	1717.53	1.94164	0.285192	5.07991e-13	1.15078e-10
LAP3	5551.06	1.9567	0.179994	1.86894e-28	2.00734e-25
ISG15	528.315	1.96398	0.318623	3.11231e-11	5.62127e-09
STX11	749.928	1.98066	0.152233	1.55839e-39	4.9257e-36
STAT1	10765.3	2.0154	0.220999	8.50675e-21	4.30203e-18
PLAT	18.8209	2.02026	0.682261	1.32813e-05	0.000633645
PRDM1	751.271	2.05143	0.431897	5.42325e-08	4.96856e-06
ADM5	5390.76	2.05181	0.20896	1.2488e-23	7.89428e-21
TRIP10	109.918	2.05419	0.409957	1.71744e-08	1.84014e-06
STARD8	99.2906	2.12039	0.434658	3.50949e-08	3.38706e-06
CD274	312.217	2.1216	0.310704	7.27115e-13	1.61279e-10
OAS1Z	935.39	2.13745	0.315851	1.11942e-12	2.34086e-10
IRF4	3529.26	2.13867	0.367454	3.42503e-10	5.28081e-08
RHOC	31.3997	2.14422	0.394252	2.59232e-09	3.38545e-07
GINS2	178.936	2.22814	0.292957	3.36344e-15	1.03717e-12
RBM20	33.4785	2.25191	0.794546	1.62297e-05	0.000749069
METRNL	984.655	2.30573	0.30525	5.11556e-15	1.50409e-12
LOC512486	6334.25	2.3146	0.223385	5.86426e-26	5.70322e-23
GPR31	48.3565	2.31505	0.833558	1.75214e-05	0.000796845
MT2A	156.38	2.32139	0.494549	9.48412e-08	7.8329e-06
SOD2	1750.5	2.33761	0.435105	4.49346e-09	5.26026e-07
SOCS1	389.105	2.37227	0.478408	3.19427e-08	3.10964e-06
CCL3	300.836	2.38094	0.807323	1.24356e-05	0.000600087
CXCL5	325.165	2.39648	1.22562	5.96894e-05	0.00221957
LOC510798	669.569	2.41092	0.276012	3.26009e-19	1.32959e-16
ACTG2	24.1255	2.41666	0.474865	1.8053e-08	1.91306e-06
OSM	147.568	2.42349	0.281406	9.39778e-19	3.60049e-16
VDR	271.099	2.46643	0.393418	3.16589e-11	5.63751e-09
CFB	172.617	2.4784	0.761598	6.60382e-06	0.000342181
CISH	856.628	2.50861	0.36655	7.57404e-13	1.65101e-10
LOC781710	912.549	2.53895	0.641358	1.21057e-06	7.61453e-05
AHRR	36.0643	2.58659	0.472705	2.74473e-09	3.54098e-07
TH	129.807	2.59282	1.08715	2.76032e-05	0.00115822
GFRA3	25.4875	2.63656	0.543431	5.08805e-08	4.73002e-06
LOC404051	252.783	2.6569	0.457745	4.35168e-10	6.62871e-08
PTGS2	247.502	2.71241	0.825005	5.47287e-06	0.000291956
SERPINB2	92.9986	2.71697	1.03079	1.71038e-05	0.000783492
DCSTAMP	11.637	2.72215	1.54448	5.29682e-05	0.00202932
CSF1	318.614	2.73831	0.37519	2.32868e-14	6.54255e-12
CCL20	33.4121	2.73967	1.16062	2.52451e-05	0.00108195
SDS	615.68	2.75682	0.695234	1.09304e-06	6.97945e-05
ICAM1	574.764	2.77203	0.413513	1.45958e-12	2.92912e-10
BATF3	94.8579	2.78046	0.595381	1.0024e-07	8.17636e-06
PAMR1	14.5517	2.78815	1.04124	1.51431e-05	0.00071345
CD69	966.295	2.81619	0.411193	5.09719e-13	1.15078e-10
LOC616254	2119.32	2.83588	0.28952	8.69758e-24	6.02897e-21
ISG20	414.672	2.8713	0.216408	2.48434e-41	1.04698e-37
SH2D3A	14.3905	2.95094	0.858937	3.4527e-06	0.000194044
SOCS3	4708.16	2.95371	0.30202	8.13204e-24	6.02897e-21
CXCL8	827.974	2.95928	0.648238	1.32688e-07	1.03554e-05
LOC511531	3099.83	3.05863	0.317456	2.77672e-23	1.59573e-20
SERPINB9	201.458	3.09357	0.513745	7.12112e-11	1.21665e-08
CDC42EP1	24.0741	3.09571	0.55122	7.51067e-10	1.09365e-07
ADM	35.0038	3.16408	1.15603	1.00179e-05	0.000494753
IL6	55.5494	3.22448	1.10643	7.19727e-06	0.000366916
CXCL9	24.9636	3.23009	1.57717	2.25334e-05	0.000985779
RGS1	20681.8	3.25896	0.303009	1.90525e-28	2.00734e-25
MPP7	172.968	3.30184	0.473976	1.02894e-13	2.60179e-11
TNIP3	104.114	3.39245	0.664816	7.74155e-09	8.73897e-07
IRF1	19831.1	3.4061	0.229695	2.52616e-51	3.19383e-47
IL13	16.3186	3.416	0.897632	1.01482e-06	6.61804e-05
IL1B	910.921	3.48208	0.802932	1.90964e-07	1.42861e-05
PTX3	218.432	3.73694	0.652801	1.77788e-10	2.80971e-08
LOC101903126	4506.13	3.8588	0.383853	1.38227e-25	1.24829e-22
IFNG	44.143	3.89817	1.08944	1.13884e-06	7.23535e-05
CCL8	276.72	3.90591	1.16404	1.78679e-06	0.00010732
BMP6	82.2841	4.08112	0.712345	1.25118e-10	2.05438e-08
IL1A	39.4154	4.11193	0.869488	2.21308e-08	2.2748e-06
IL17F	99.9652	4.24417	0.915684	2.99646e-08	2.98301e-06
APOBEC3Z1	78.4997	4.33942	1.00274	9.28156e-08	7.77131e-06
GATA1	8.84183	4.35749	1.0468	1.60099e-07	1.22474e-05
TGM2	184.833	4.41556	0.697406	2.50587e-12	4.87412e-10
IL2	20.6352	4.50512	1.16022	3.17363e-07	2.27978e-05
LIF	49.4758	4.7511	0.714486	2.70073e-13	6.44252e-11
SAA3	22.1211	4.97495	1.37495	3.66491e-07	2.58857e-05
IL22	37.0149	5.47367	1.40143	1.12367e-07	9.04875e-06
CXCL10	1187.74	6.94632	0.479316	1.00505e-49	6.35343e-46
