# Supplementary material for: Comparative analysis of WC1.1+ and WC1.2+ γδ T cell subset responses from cattle naturally infected with Mycobacterium bovis to repeat stimulation with mycobacterial antigens
Source: PLoS One. 2024 Dec 12;19(12):e0311854. doi: 10.1371/journal.pone.0311854 (PMC11637235; doi:10.1371/journal.pone.0311854)
Supplement: S2 Table — WC1.2+ γδ T cells from bTB+ cattle (n = 5) in response to a 6-hour stimulation with 10 μg/ml PPDb compared to the non-stimulated control. The Content Sheet in the S2 Table represents all the summary information. (XLSX) [file pone.0311854.s003.xlsx]

## Sheet: Content
Comparative analysis of WC1.1+ and WC1.2+ γδ T cell subset responses from cattle naturally infected with Mycobacterium bovis to repeat stimulation with mycobacterial antigens.
Alia Parveen, Sajad A. Bhat, Mahmoud Elnaggar, and Kieran G. Meade*
* Corresponding author: Kieran Meade
Corresponding author email address: kieran.meade@ucd.ie
RNA-seq statistics and results
Worksheet 1		Summary sheet of DEGs
Worksheet 2		DEGs WC1.2+ Stimulated with PPDb v WC1.2+ Unstimulated
Worksheet 3		DEGs WC1.2+ Stimulated with PPDb v WC1.2+ Unstimulated (FDR-Padj. < 0.1)
Worksheet 4		DEGs WC1.2+ Stimulated with PPDb v WC1.2+ Unstimulated (|log2FC| ≥ 1.5 and FDR-Padj. < 0.1)

## Sheet: 1) Summary Sheet of DEG WC1.2+
		Infection Status		Differentially expressed genes (DEGs)
	Tab	bTB+ (Reactors) - Stimulated with PPDb	bTB+ (Reactors) - Unstimulated	Filter	Number
	1	WC1.2+ γδ T cell	WC1.2+ γδ T cell	None	12651
	2	WC1.2+ γδ T cell	WC1.2+ γδ T cell	FDR-Padj. < 0.1	913 (769 ↑ and 445 ↓)
	3	WC1.2+ γδ T cell	WC1.2+ γδ T cell	|log2FC| ≥ 1.5 and FDR-Padj. < 0.1	154 (152 ↑ and 2 ↓)
			Cell Subpopulations, n = 5
			P value adj < 0.1; |Fold Change| ≥ 1.5
			↑ = up-regulated and ↓ = down-regulated
		Term	Definition
	1	baseMean	Average expression of a gene across all samples or conditions in the dataset, calculated from normalized counts.
	2	log2FoldChange	Logarithmic (base 2) transformation of the ratio of expression levels between two conditions; indicates how many times a gene is upregulated or downregulated.
	3	lfcSE	Standard error of the log2FoldChange estimate; quantifies uncertainty in the fold change estimate.
	4	p-value	Statistical measure testing the null hypothesis of no difference in expression levels; lower values indicate stronger evidence against the null hypothesis.
	5	padj	Adjusted p-value that accounts for multiple testing, controlling the false discovery rate (FDR) to indicate statistical significance.

## Sheet: 2) WC1.2+ Comparison
Gene Symbol	baseMean	log2FoldChange	lfcSE	pvalue	padj
RCAN1	661.654	-0.00913519	0.102402	0.861963	0.977701
PRDM15	293.401	0.0159331	0.128478	0.773033	0.962333
SMIM11	260.241	0.0886459	0.140754	0.173021	0.559793
MRPS6	616.02	0.0563812	0.103995	0.311362	0.725632
C2CD2	39.428	-0.0954552	0.224635	0.178098	0.568467
ATP5PO	2190.23	0.0651338	0.0971991	0.234745	0.646598
ZBTB21	476.547	0.0759171	0.0932844	0.164131	0.547969
ITSN1	84.2532	-0.0100996	0.116008	0.851988	0.976314
CRYZL1	1103.68	-0.137574	0.0837449	0.0169925	0.144574
ABCG1	303.297	1.21666	0.555612	9.15574e-05	0.00267954
DONSON	481.172	0.00653536	0.136981	0.905888	0.984593
SON	14183.6	0.0506771	0.0848875	0.311775	0.725925
UBASH3A	1990.38	-0.18666	0.148905	0.0206896	0.165452
GART	1583	-0.00329184	0.0653566	0.937012	0.989478
DNAJC28	149.019	0.0300597	0.127919	0.592957	0.900544
TMEM50B	2042.61	0.019711	0.103798	0.710445	0.940245
IFNGR2	1572.22	0.790987	0.263309	4.08712e-05	0.00138164
IL1RAP	203.232	0.191139	0.281386	0.0464037	0.275696
SLC37A1	926.428	-0.00333433	0.111303	0.950358	0.99234
IFNAR1	5909.41	0.233667	0.142884	0.00631622	0.0729278
IL10RB	2143.19	0.228102	0.0796359	0.000410506	0.00887184
PDE9A	256.701	-0.0439046	0.127083	0.4458	0.826188
IFNAR2	3304.53	0.944662	0.0921058	9.6079e-26	1.01227e-22
LPP	108.356	-0.10446	0.16234	0.13472	0.496831
BCL6	2124.99	0.797645	0.308824	0.000106569	0.00301421
PAXBP1	6486.61	0.00674432	0.140287	0.903111	0.984593
NDUFV3	1009.05	0.0377435	0.0989494	0.478305	0.846583
RTP4	562.323	1.43117	0.153492	2.34915e-23	1.32983e-20
SYNJ1	2418.84	-0.010708	0.0968276	0.835701	0.97398
PKNOX1	294.389	0.00695527	0.0903362	0.889798	0.982393
CBS	190.685	0.261785	0.197385	0.00905883	0.0956816
U2AF1	3298.24	0.192977	0.125387	0.0116709	0.113213
CFAP298	1616.1	-0.0370719	0.0874784	0.461208	0.83663
ST6GAL1	3271.89	-0.0886576	0.13572	0.169079	0.554661
EVA1C	169.708	0.114332	0.189202	0.121805	0.475598
RFC4	308.266	0.043222	0.0906041	0.401439	0.795555
EIF4A2	14650.2	-0.0152377	0.0611538	0.700953	0.935495
LOC112448315	93.8535	0.0206109	0.112744	0.704092	0.937331
LOC112448304	31.3514	0.159015	0.24415	0.066968	0.344507
LOC112448336	20.7153	0.122124	0.239581	0.116322	0.463174
SIK1	869.216	-0.0485169	0.128141	0.404594	0.798596
URB1	899.193	-0.00558555	0.103973	0.9156	0.986561
MRAP	11.5987	0.0289523	0.179615	0.613128	0.907809
MIS18A	34.2733	0.00684597	0.158203	0.902233	0.984359
DNAJB11	1104.91	0.371157	0.244893	0.00323328	0.0446757
HSF2BP	302.695	-0.0879677	0.155686	0.185339	0.581072
TBCCD1	434.244	0.0251424	0.0842032	0.60722	0.906074
CRYGS	20.2831	-0.00173917	0.174469	0.974935	0.996452
RRP1B	2712.39	-0.000283353	0.135479	0.9959	0.999187
PDXK	549.32	0.0875508	0.197644	0.202679	0.608084
CSTB	76.1753	2.71498	1.09053	3.13439e-05	0.00111003
CSTB.1	1138.19	-0.0193604	0.143859	0.730223	0.947573
HUNK	4.57731	-0.0184658	0.264511	0.707217	0.939215
RRP1	975.491	0.197154	0.145548	0.0155122	0.135801
SCAF4	1869.94	0.0245733	0.0683626	0.567402	0.891106
AGPAT3	756.79	0.0112579	0.130033	0.838146	0.97398
SOD1	3875.14	0.105721	0.150185	0.124294	0.481405
TRAPPC10	2117.66	0.00318267	0.0972937	0.950831	0.992371
PWP2	565.717	0.22284	0.210249	0.0203131	0.163579
GATD3	1103.16	0.00355454	0.098475	0.945319	0.990771
ICOSLG	116.916	0.0457734	0.157786	0.442549	0.823846
ETV5	15.569	0.705073	0.976565	0.00347872	0.0471398
TIAM1	1071.82	-0.0484065	0.169393	0.42233	0.811147
TRA2B	4918.71	0.020645	0.0663268	0.623538	0.909753
SENP2	3433.08	0.0134648	0.135976	0.808279	0.96819
TMEM41A	889.212	0.0466183	0.0737761	0.307185	0.721083
MAP3K13	151.264	0.0346908	0.1185	0.534635	0.877615
PFKL	1243.99	-0.0285979	0.0950116	0.58151	0.894625
EHHADH	457.974	-0.267812	0.165376	0.00477303	0.059571
CFAP410	224.652	-0.102081	0.119585	0.109497	0.45035
TRPM2	129.071	-0.0650925	0.210565	0.304982	0.720185
C1H3orf70	136.868	-0.0321966	0.127107	0.567899	0.891185
VPS8	1116.66	0.0168857	0.0773014	0.71635	0.942058
UBE2G2	1443.87	0.0151046	0.0953321	0.76906	0.960888
SUMO3	985.63	-0.112629	0.138682	0.0994698	0.428337
BACH1	498.619	0.02974	0.105656	0.581213	0.894625
MAGEF1	494.509	-0.0512242	0.130323	0.383141	0.782419
PTTG1IP	6829.38	-0.0647276	0.132387	0.286284	0.69845
ITGB2	5359.26	-0.199786	0.201538	0.0279678	0.20148
CCT8	3054.54	0.122457	0.109996	0.0562092	0.310872
CHRD	7.65825	0.0327872	0.219299	0.554714	0.885959
USP16	2394.19	0.041714	0.0817366	0.390848	0.787015
POLR2H	748.984	0.0742843	0.0960268	0.178804	0.569139
SLX9	333.268	-0.0737863	0.114987	0.215194	0.625304
CLCN2	100.096	-0.0143069	0.158619	0.798633	0.966803
ADARB1	23.4628	-0.0782985	0.161049	0.229561	0.641222
POFUT2	2080.29	-0.111097	0.0864699	0.0458703	0.273169
RWDD2B	148.154	0.00189914	0.088703	0.96956	0.995991
LTN1	1265.16	-0.0235193	0.0767601	0.611937	0.907624
FAM131A	199.593	-0.0419213	0.0891868	0.411434	0.804433
LOC615183	10.1244	-0.06831	0.224369	0.283999	0.697283
N6AMT1	178.599	0.0687563	0.105225	0.228499	0.641125
EIF4G1	6746.46	0.257272	0.148064	0.00410139	0.0536789
PSMD2	3946.79	0.0727983	0.103379	0.202022	0.606689
COL18A1	3082.94	-0.342527	0.423086	0.0124734	0.117197
ECE2	20.327	0.383272	0.416766	0.00889614	0.0945159
SLC19A1	107.024	-0.107591	0.193848	0.139631	0.506682
ECE2.1	30.9509	0.150019	0.29997	0.0780925	0.373562
PCBP3	762.008	0.0205249	0.102737	0.698376	0.935216
ALG3	279.15	0.136312	0.182391	0.0784391	0.374794
VWA5B2	29.8414	0.00846495	0.14957	0.879201	0.980051
ABCF3	1120.43	0.123874	0.10026	0.044431	0.266988
AP2M1	5108.45	0.0206887	0.105575	0.698413	0.935216
APP	4330.7	0.0488761	0.154081	0.414739	0.806985
DVL3	1469.88	-0.0101736	0.121335	0.852045	0.976314
EIF2B5	3125.85	0.0179372	0.124369	0.744774	0.953064
LOC616094	133.246	-0.0584623	0.181843	0.348209	0.754484
COL6A2	9.03663	-0.00474953	0.202054	0.929443	0.989339
ABCC5	79.0712	-0.0815289	0.207966	0.226942	0.639457
PARL	1402.06	0.0817202	0.110345	0.169841	0.555462
LSS	620.428	-0.218856	0.239372	0.0268671	0.196347
MAP6D1	144.254	-0.00527876	0.168261	0.924348	0.989224
GABPA	952.124	-0.0218082	0.0841373	0.655006	0.922901
ATP5PF	1173.14	0.0546616	0.114298	0.340287	0.747301
MCM3AP	4789.79	-0.013747	0.113686	0.799204	0.966803
YEATS2	1964.62	0.0123224	0.114059	0.81958	0.971138
YBEY	400.969	-0.000389593	0.062635	0.992311	0.998194
JAM2	145.561	3.25644	0.893491	3.13299e-06	0.000146164
LOC782738	10.0603	0.0629178	0.205441	0.318541	0.731042
KLHL24	564.691	-0.138834	0.121427	0.0436859	0.264477
KLHL6	375.343	-0.598463	0.146636	1.05423e-06	5.84588e-05
MRPL39	652.465	0.0117219	0.0728163	0.793437	0.966163
PCNT	1341.37	-0.0143589	0.127184	0.794368	0.966249
DIP2A	512.484	-0.2546	0.211839	0.0121832	0.115887
MCF2L2	35.3197	-0.0486811	0.186112	0.42038	0.810455
B3GNT5	626.61	-0.262861	0.217931	0.0113825	0.112009
LAMP3	2532.9	-0.017212	0.125491	0.754897	0.956712
MCCC1	1156.93	-0.0654388	0.143129	0.289343	0.701104
S100B	30.6231	0.0611462	0.165246	0.32706	0.738924
PRMT2	1777.96	-0.119333	0.174758	0.105129	0.442018
DCUN1D1	846.214	0.032153	0.0669566	0.447964	0.82755
NCAM2	22.7654	-0.0458273	0.212185	0.435781	0.819756
FBXO25	752.425	-0.0624875	0.0901172	0.234268	0.646532
TDRP	8.5235	-0.115315	0.272953	0.126671	0.484129
ATP11B	2806.96	-0.00999769	0.118717	0.854048	0.976675
RUNX1	342.018	-0.063591	0.164498	0.311139	0.725513
SETD4	780.232	-0.0741379	0.0839599	0.147763	0.519658
CBR1	34.8325	-0.096892	0.22594	0.173848	0.560846
CBR3	153.753	-0.253774	0.192899	0.00983568	0.101678
DOP1B	1468.48	-0.041486	0.151248	0.480153	0.847964
MORC3	1360.65	0.0743414	0.136234	0.233874	0.646262
CHAF1B	273.506	0.0859258	0.141469	0.184317	0.579825
C1H21orf91	918.152	-0.0975397	0.132525	0.135359	0.497629
BTG3	249.474	0.429033	0.188452	0.000396882	0.00865133
CXADR	6.35979	0.0982132	0.282111	0.160406	0.541831
HLCS	198.614	-0.262074	0.269392	0.0176245	0.148298
PIGP	303.692	-0.0708214	0.113428	0.229424	0.641222
TTC3	2239.53	-0.328318	0.0725739	1.93731e-07	1.26909e-05
VPS26C	986.222	-0.184705	0.121905	0.013379	0.123558
USP25	1537.24	-0.0235217	0.0575398	0.534116	0.877615
LOC107132175	51.4485	0.0490959	0.167298	0.416313	0.807515
DYRK1A	5356.33	0.0190731	0.0529423	0.591167	0.899088
NRIP1	320.805	0.0773631	0.157195	0.232075	0.643707
SAMSN1	19214.5	0.829443	0.196807	1.00914e-06	5.64535e-05
HSPA13	1351.35	0.0320693	0.104134	0.551306	0.884757
ETS2	322.121	0.902795	0.235617	3.26021e-06	0.000150985
RBM11	30.1846	0.0307562	0.151794	0.592356	0.900248
DNAJC19	392.503	0.21419	0.142933	0.00999111	0.102614
FXR1	2670.48	0.0281072	0.0861361	0.570771	0.891299
PIK3R4	3498.2	0.0233369	0.0560064	0.528804	0.876302
TTC14	2308.78	-0.0355894	0.174113	0.541632	0.880033
USP13	151.99	-0.225344	0.224056	0.0218707	0.171713
CAPN7	2481.09	-0.0125738	0.085445	0.797515	0.966803
NDUFB5	1083.67	-0.0143301	0.118177	0.792466	0.96582
MRPL47	809.194	0.0144633	0.0820072	0.763248	0.959834
SH3BP5	213.523	0.173253	0.301447	0.0588583	0.319376
METTL6	929.933	0.336569	0.136747	0.00037678	0.00829901
EAF1	1793.92	0.11815	0.168244	0.104581	0.441487
ACTL6A	730.213	-0.0011787	0.07785	0.979807	0.996973
GNB4	91.9287	-0.00582737	0.14387	0.916363	0.986918
MFN1	1834.95	-0.020084	0.100167	0.702173	0.936119
HACL1	1256.16	0.0610953	0.191196	0.331271	0.741153
ZNF639	572.326	0.0569745	0.128136	0.336299	0.745034
BTD	86.8787	0.360129	0.255413	0.00429016	0.0551785
KCNMB3	29.0032	0.0424357	0.140724	0.467219	0.840106
PIK3CA	1135.37	0.084464	0.0821283	0.100055	0.429393
ZMAT3	162.565	-0.0506994	0.132139	0.388741	0.786164
ANKRD28	717.419	-0.0935479	0.0879533	0.085295	0.392711
GBE1	1085.16	0.00192411	0.113618	0.971456	0.996092
DPH3	717.937	0.0965489	0.137521	0.142594	0.511449
OXNAD1	346.022	0.0393697	0.0840958	0.424888	0.811734
RFTN1	3014.84	0.0329408	0.12197	0.556613	0.887013
PLCXD1	101.747	0.00846899	0.125817	0.87715	0.9795
GTPBP6	573.819	-0.00291589	0.0986969	0.955162	0.992827
PPP2R3B	205.421	0.00881837	0.151608	0.874303	0.97832
PLCL2	6675.93	-0.32052	0.201479	0.00350881	0.0473186
TBC1D5	1185.47	0.10315	0.147299	0.129543	0.48963
TBL1XR1	1559.71	-0.0510234	0.136985	0.389076	0.7863
SATB1	8993.94	0.85618	0.204139	1.04745e-06	5.83386e-05
CHMP2B	1071.06	0.0272726	0.094224	0.59747	0.90281
CGGBP1	4471.61	-0.081581	0.0908341	0.132697	0.494121
ZNF654	673.913	-0.151668	0.0915218	0.014513	0.130192
C1H3orf38	422.153	0.0130133	0.103889	0.805524	0.968007
KCNH8	10.9869	-0.00845736	0.228898	0.868881	0.977701
EFHB	92.1015	-0.0189121	0.130095	0.733324	0.948386
RAB5A	2319.25	0.0201224	0.0910577	0.691122	0.93368
KAT2B	2797.06	-0.335974	0.314401	0.00953263	0.0995061
ARL13B	379.821	0.200587	0.123423	0.00913652	0.0961007
NSUN3	522.796	-0.0517578	0.109123	0.357307	0.760939
ECT2	139.515	0.0968813	0.163697	0.158101	0.537846
NCEH1	384.137	0.000990917	0.101061	0.984866	0.997587
TNFSF10	906.809	1.54231	0.372254	1.46096e-07	9.98426e-06
GHSR	63.5472	0.0129295	0.19234	0.813691	0.970183
SGO1	22.3666	-0.0230987	0.166505	0.684205	0.932002
FNDC3B	186.774	1.21532	0.401913	1.27646e-05	0.000508775
ZNF596	197.537	0.0159264	0.0961655	0.757749	0.95783
ARL6	90.6303	-0.0100335	0.113383	0.852296	0.976314
CRYBG3	14.4293	0.00769832	0.153701	0.890134	0.982393
RIOX2	250.724	0.0259122	0.112617	0.634916	0.915307
PLD1	6.90256	0.0218695	0.217195	0.684366	0.932002
TXLNA	872.956	-0.0944168	0.134235	0.14703	0.519185
KPNA6	785.864	0.0483935	0.0855428	0.335144	0.74468
CLDND1	3572.92	-0.0165944	0.101966	0.752784	0.956222
LOC787484	76.9475	0.0783157	0.159367	0.228652	0.641222
TMEM39B	443.746	-0.0186593	0.0646249	0.651341	0.921312
GPR15	78.8068	-0.0575761	0.237973	0.338166	0.745971
CPOX	472.582	0.109097	0.130791	0.10175	0.434163
KHDRBS1	5525.91	-0.0273456	0.0979791	0.602092	0.904175
ST3GAL6	4286.08	0.0217861	0.11959	0.691895	0.93368
ASMT	102.641	-0.0370279	0.172695	0.527001	0.875656
DCBLD2	289.586	0.0368584	0.153134	0.526652	0.875515
CMSS1	96.2997	0.0113843	0.127884	0.836028	0.97398
TMEM30C	10.1525	-5.93306e-05	0.182209	0.999139	0.999896
TMSB4	662.109	-0.00141347	0.160021	0.979728	0.996973
TBC1D23	1363.79	0.0212428	0.104273	0.689856	0.93368
NIT2	558.351	0.0331602	0.0730528	0.461661	0.83686
TOMM70	2307.11	0.0186624	0.11121	0.729649	0.947573
LNP1	113.499	0.0307738	0.152628	0.592307	0.900248
TFG	909.623	0.0867986	0.0876626	0.105545	0.442737
IMPG2	629.582	0.0118081	0.148979	0.832479	0.97398
SENP7	1388.09	0.0247018	0.0823957	0.609287	0.906878
LOC524181	167.967	0.2538	0.2114	0.0122859	0.116121
TRMT10C	445.125	0.129581	0.171697	0.0846473	0.391154
PCNP	5337.46	0.019829	0.0939646	0.699117	0.935216
ZBTB11	3696.79	-0.00397806	0.148726	0.942927	0.990046
RPL24	16057.9	0.0155666	0.116189	0.774558	0.962481
CEP97	587.574	-0.0407385	0.110502	0.462497	0.837746
NXPE3	1835.29	-0.730559	0.155202	1.32346e-07	9.14549e-06
NFKBIZ	2987.17	1.10893	0.405587	3.38623e-05	0.00118922
ALCAM	156.931	0.616408	0.549688	0.00247948	0.0365788
EIF5A2	99.2484	-0.158378	0.232191	0.0654732	0.339303
RPL22L1	3534.46	0.0349277	0.131155	0.539467	0.879337
CBLB	302.309	-0.113378	0.182895	0.121595	0.475215
SKIL	1760.5	0.0403254	0.123488	0.478362	0.846583
PRKCI	464.306	-0.243333	0.291747	0.0248886	0.18719
PHC3	1010.98	-0.120138	0.187851	0.108844	0.448829
BBX	2165.05	-0.00284838	0.0516338	0.935083	0.989339
GPR160	188.254	-0.0834657	0.155852	0.203734	0.609383
SEC62	4768.27	0.0269432	0.104465	0.61495	0.909016
LRRC34	22.0411	-0.00177045	0.18638	0.974213	0.996452
MYNN	1437.47	-0.00295921	0.0552178	0.935943	0.989339
ACTRT3	48.0997	-0.0594962	0.168016	0.338851	0.746118
TERC	20.3699	0.0285771	0.194836	0.613264	0.907867
CD47	7877.21	0.0292055	0.108122	0.590229	0.898708
IFT57	278.939	-0.00370607	0.0894339	0.940859	0.990046
CIP2A	262.941	-0.0350837	0.110457	0.523357	0.873967
DZIP3	182.267	-0.0191235	0.127498	0.729813	0.947573
TRAT1	2822.98	-0.200059	0.167115	0.0197482	0.16005
LOC100337136	259.841	0.0354118	0.137589	0.537027	0.878604
GOLIM4	197.266	0.0460086	0.123529	0.423579	0.811356
SERPINI1	530.735	-0.090574	0.137891	0.163582	0.547567
PDCD10	1292.47	0.153214	0.143563	0.0411037	0.256123
CD96	254.996	0.0157663	0.176781	0.777933	0.963461
PLCXD2	64.3095	0.288279	0.387152	0.0189502	0.155576
ABHD10	499.211	-0.0238134	0.0741837	0.599787	0.903628
GCSAM	18.4094	-0.0249462	0.196638	0.655371	0.922901
SLC9C1	12.613	-0.0378753	0.198824	0.513139	0.86698
BTLA	25.3012	-0.0631467	0.232142	0.308299	0.722463
ATG3	1499.6	0.0594598	0.0933631	0.26472	0.678463
SLC35A5	2081.35	0.0289507	0.129886	0.606866	0.906071
LOC781650	40.0011	0.0272897	0.143741	0.630974	0.913687
CCDC80	13.9686	-0.0357607	0.176346	0.539708	0.879434
LOC100335828	13.7581	0.0657831	0.233156	0.293691	0.705977
CD200R1L	451.32	-0.00240344	0.098593	0.963021	0.99448
GTPBP8	138.776	-0.333275	0.287127	0.00817902	0.0886095
NEPRO	397.891	0.000119233	0.105452	0.9982	0.999465
NMD3	1224.47	-0.00054532	0.0714628	0.99016	0.998051
BOC	33.7734	-0.0576063	0.20087	0.352634	0.757581
PPM1L	11.9563	-0.0690998	0.231811	0.277473	0.690978
LOC784297	13.0425	-0.0170165	0.172132	0.761823	0.959622
SPICE1	1068.7	-0.027187	0.141677	0.631703	0.913905
SIDT1	4256.95	-0.0102334	0.149961	0.854417	0.976675
KPNA4	1392.15	-0.00057749	0.0999413	0.991149	0.998072
LOC112448335	12.9086	-0.0044864	0.164268	0.935731	0.989339
TRIM59	292.589	-0.0204816	0.0972076	0.693641	0.934463
LOC112448360	12.7487	0.096075	0.266715	0.169468	0.55526
SMC4	2313.14	0.0107319	0.106006	0.839776	0.974184
USF3	509.521	-0.0389009	0.140273	0.501757	0.860671
NAA50	1761.54	0.0819132	0.153304	0.209005	0.616387
IFT80	384.629	0.0566821	0.0880473	0.270984	0.68414
ATP6V1A	1681.66	0.131881	0.155029	0.072933	0.359629
LOC511229	4464.9	-0.145171	0.211396	0.0757331	0.366282
IL12A	8.39911	0.136184	0.294148	0.093448	0.413112
GRAMD1C	285.553	0.00655291	0.0968868	0.898889	0.984153
ZDHHC23	319.178	0.62125	0.349068	0.000841934	0.0158637
CCDC191	113.188	0.0102438	0.110336	0.848388	0.975319
QTRT2	409.109	0.33347	0.182176	0.00187945	0.0298516
TIGIT	53.094	0.0032848	0.184629	0.952286	0.99256
MFSD1	1205.68	-0.0196987	0.111798	0.715859	0.941968
RARRES1	45.4683	0.0457325	0.158796	0.443168	0.823846
GFM1	714.714	0.0492904	0.0873345	0.332325	0.741806
LXN	413.075	0.0206751	0.12927	0.709884	0.940121
MLF1	26.9714	-0.0213812	0.13582	0.702456	0.936119
RSRC1	325.623	-0.00459097	0.114693	0.932115	0.989339
PTX3	224.331	4.59837	0.643345	2.52813e-14	6.03077e-12
CCNL1	6248.05	0.0542141	0.163583	0.375265	0.77566
B4GALT4	609.279	-0.0387205	0.0870252	0.440916	0.822197
ARHGAP31	838.665	-0.0715335	0.180261	0.270135	0.683181
TMEM39A	924.733	0.0966008	0.0843535	0.0701622	0.351868
TIPARP	4403.73	0.454642	0.216503	0.000593116	0.0118719
SSR3	1543.72	0.0938407	0.15098	0.161033	0.542546
POGLUT1	300.143	0.0459809	0.122589	0.423081	0.811356
TIMMDC1	386.619	-0.0214628	0.143283	0.702959	0.936431
CD80	480.742	0.0108044	0.0909802	0.830263	0.97398
PLA1A	361.514	-0.0499469	0.0996742	0.357116	0.760927
KCNAB1	11.101	-0.0381194	0.195632	0.51193	0.866327
COX17	357.411	0.18911	0.215177	0.0369377	0.239612
CFAP91	108.462	-0.224404	0.18901	0.0159664	0.138357
GMPS	2063.2	0.0603477	0.133375	0.316122	0.728548
SLC33A1	810.183	0.0229947	0.097706	0.659524	0.924178
C1H3orf33	90.5857	-0.0550386	0.113212	0.335937	0.745034
GSK3B	967.736	-0.0463092	0.108888	0.405673	0.798781
LRRC58	474.431	-0.0817357	0.144543	0.204306	0.609927
FSTL1	820.5	0.0162392	0.127646	0.768666	0.960882
NDUFB4	600.695	0.16717	0.159237	0.0357483	0.235207
RABL3	326.981	0.0520367	0.117982	0.365807	0.767881
GTF2E1	552.986	0.0448773	0.0699559	0.306994	0.721083
DHX36	1401.63	0.0475997	0.0708681	0.283843	0.697283
LOC100299503	10.5003	0.038319	0.182816	0.513233	0.867023
RAP2B	5755.16	0.0102815	0.0980997	0.842833	0.974728
POLQ	128.363	0.0139037	0.124094	0.799991	0.96687
P2RY1	10.8136	-0.0813249	0.271223	0.212417	0.622096
MBNL1	9185.91	-0.05928	0.0958436	0.27224	0.684552
FBXO40	109.326	-0.0322683	0.155523	0.576094	0.892725
HCLS1	6718.99	-0.00684362	0.120692	0.899911	0.984153
IGSF10	13.003	-0.130654	0.257608	0.102848	0.436702
GOLGB1	3140.34	0.0126298	0.135304	0.81974	0.971138
IQCB1	119.68	-0.0271681	0.103715	0.611304	0.907624
MED12L	104.549	-0.0677935	0.153491	0.280988	0.694063
EAF2	38.2402	-0.00963234	0.199517	0.858649	0.976963
CD86	90.6898	0.0260876	0.191023	0.643649	0.917661
GPR171	3054.04	0.0380823	0.0958248	0.468795	0.840745
SIAH2	672.874	0.00114171	0.0932149	0.98207	0.996973
MIX23	271.292	0.211718	0.153831	0.0128104	0.119612
SELENOT	2313.32	0.0460124	0.13533	0.431358	0.816711
FAM162A	290.957	0.019302	0.114465	0.722589	0.944356
EIF2A	3717.4	0.00376225	0.0856725	0.938776	0.989889
WDR5B	308.354	-0.117331	0.11223	0.0670439	0.344708
KPNA1	1218.32	0.234497	0.128014	0.00423628	0.0547641
PARP9	2390.26	0.952723	0.0937712	2.43903e-25	2.20262e-22
DTX3L	1768.67	0.873177	0.203198	6.91549e-07	3.99235e-05
SERP1	1393.89	0.0244624	0.12671	0.660462	0.924515
PARP14	1669.27	0.878472	0.116641	5.67235e-15	1.40619e-12
TSC22D2	972.791	0.0054458	0.0732286	0.903476	0.984593
HSPBAP1	239.722	0.00625371	0.110265	0.906923	0.985071
PFN2	134.817	0.0615183	0.210587	0.325626	0.737563
SLC49A4	43.5144	0.0296119	0.139017	0.602341	0.904334
RNF13	1442.79	-0.0123616	0.10451	0.815317	0.970269
PDIA5	73.6283	0.0252763	0.183227	0.65549	0.922901
COMMD2	613.916	-0.00267555	0.0816729	0.955375	0.992827
SEC22A	82.4132	-0.0108345	0.119789	0.842298	0.974723
ADCY5	11.2893	0.00479296	0.184905	0.93045	0.989339
HACD2	399.332	0.00656732	0.124405	0.904353	0.984593
CP	119.654	-0.0280106	0.150806	0.623854	0.909753
CCDC14	777.659	0.034627	0.15075	0.549537	0.883931
HPS3	2851.05	-0.199598	0.173297	0.0214312	0.169346
HLTF	2027.72	0.0164541	0.0844296	0.735895	0.9492
KALRN	14.6257	-0.0979294	0.235529	0.170328	0.55616
GYG1	1296.9	0.598602	0.289504	0.00048698	0.0101098
UMPS	448.213	0.0735607	0.118719	0.22113	0.633523
ITGB5	24.1038	-0.400631	0.404306	0.00749111	0.083079
PLSCR2	1122.12	0.164732	0.131922	0.0268318	0.196347
HEG1	3831.58	-0.286408	0.259454	0.0118877	0.114207
PLSCR4	28.118	-0.0112644	0.209507	0.83267	0.97398
ZNF148	1160.07	-0.0542161	0.079193	0.260326	0.67348
SNX4	1556.05	-0.0463654	0.12289	0.4198	0.810434
OSBPL11	839.836	-0.0215387	0.119677	0.695173	0.935201
LMLN	186.095	-0.0428585	0.148887	0.466392	0.839492
RPL35A	34051.8	0.0272842	0.121314	0.623028	0.909753
IQCG	109.183	0.00455725	0.139468	0.934354	0.989339
LRCH3	1212.39	-0.0262411	0.0898805	0.603704	0.904904
DIPK2A	1333.33	0.0384815	0.090037	0.45153	0.83001
LOC112444970	14.0127	0.00520454	0.195714	0.923477	0.989008
LOC112444971	31.7834	0.0279176	0.186679	0.623459	0.909753
FYTTD1	1160.34	0.0133764	0.103433	0.800008	0.96687
SLC9A9	567.244	-0.0714982	0.133462	0.246939	0.659357
RUBCN	446.927	-0.0814758	0.13702	0.199984	0.605106
CHST2	262.616	0.0552875	0.168999	0.368638	0.770235
TRPC1	194.105	-0.0191437	0.138224	0.732089	0.94766
PLS1	7.71436	-0.0802108	0.229263	0.229626	0.641222
TNK2	2214.52	0.0366448	0.097285	0.487756	0.851928
TFRC	1122.96	0.129618	0.192616	0.0929326	0.411407
ZDHHC19	50.7401	0.0136495	0.104032	0.796373	0.966642
SLC51A	16.9505	0.0356872	0.168385	0.540712	0.879696
PCYT1A	198.009	-0.0597733	0.118041	0.306131	0.720749
ATR	1120.78	-0.013304	0.141994	0.811257	0.969444
DYNLT2B	133.904	-0.0508962	0.124307	0.381257	0.780478
TM4SF19	29.694	0.0522256	0.174508	0.392452	0.788458
UBXN7	735.824	-0.0821444	0.125561	0.186791	0.58412
RNF168	1839.31	-0.0139084	0.0820846	0.772151	0.962333
WDR53	430.806	0.0375856	0.0740211	0.409051	0.802067
FBXO45	166.807	0.0157028	0.107734	0.768979	0.960882
NRROS	2186.86	-0.248985	0.21327	0.0135648	0.124908
CEP19	102.802	-0.0519187	0.136125	0.38125	0.780478
PAK2	6020.82	0.0157348	0.112091	0.770601	0.961689
SENP5	741.636	-0.0131084	0.0900317	0.794073	0.966249
NCBP2	1613.13	0.0327148	0.121378	0.558821	0.887761
NCBP2AS2	127.477	0.045269	0.106914	0.412828	0.805584
PIGZ	16.9901	0.00454039	0.177339	0.93455	0.989339
XRN1	811.213	-0.00983708	0.0884938	0.843356	0.974728
GK5	201.409	0.0372561	0.132369	0.515182	0.868153
TFDP2	437.887	0.0137742	0.113818	0.798865	0.966803
ATP1B3	819.723	0.241508	0.272116	0.023432	0.179003
RNF7	711.887	0.0641276	0.10782	0.262102	0.675214
RASA2	918.914	0.0892575	0.18102	0.192024	0.592533
ZBTB38	1295.18	-0.18727	0.181466	0.0295691	0.208967
PXYLP1	16.767	0.161291	0.274149	0.0677996	0.34662
SLC25A36	3045.4	-0.0407205	0.135019	0.481215	0.849054
COPB2	2870.7	0.0523925	0.0976284	0.331405	0.741323
MRPS22	720.586	0.054644	0.0819928	0.267296	0.680721
PIK3CB	250.792	0.360559	0.335638	0.00827632	0.0892812
FAIM	387.614	0.0228961	0.0928526	0.654486	0.922894
CEP70	1027.39	-0.0488361	0.0772321	0.300417	0.71448
MRAS	9.52418	0.0224735	0.222275	0.674015	0.929998
ARMC8	1371.8	-0.0390658	0.0837832	0.427389	0.812916
DBR1	736.942	-0.000810397	0.100587	0.987605	0.997957
DLG1	271.898	-0.114004	0.147106	0.101989	0.434597
IL20RB	30.2367	0.0913288	0.201204	0.189802	0.589025
NCK1	1268.47	0.130752	0.0883997	0.025537	0.189758
STAG1	1111.01	0.0448664	0.0830586	0.36183	0.764858
PCCB	181.636	-0.0361239	0.126956	0.524362	0.874732
MSL2	1456.71	-0.0110469	0.111519	0.83711	0.97398
PPP2R3A	204.64	-0.00412489	0.226827	0.93582	0.989339
EPHB1	110.919	0.444001	0.363309	0.0043567	0.0556381
CEP63	406.539	-0.135417	0.128261	0.0523272	0.297738
ANAPC13	359.015	-0.0108435	0.101241	0.836052	0.97398
RYK	454.18	0.0519282	0.0651911	0.215492	0.625883
RAB6B	41.4558	0.0747514	0.193777	0.256208	0.669542
TOPBP1	2301.14	0.00462698	0.0589475	0.904756	0.984593
CDV3	6052.67	-0.10782	0.0984435	0.0689348	0.349394
BFSP2	25.5824	-0.200261	0.363403	0.0430712	0.262003
NPHP3	366.431	-0.0370174	0.153595	0.52512	0.874831
UBA5	1908.1	0.0331051	0.0697496	0.448047	0.82755
ACAD11	729.837	-0.0117162	0.100918	0.822967	0.971456
ACKR4	10.1325	-0.027332	0.169334	0.633004	0.91503
DNAJC13	2767.43	0.00721907	0.0717869	0.870696	0.977701
MRPL3	1462.47	0.00937982	0.115349	0.86223	0.977701
NUDT16	232.873	0.00818522	0.107634	0.877777	0.9795
NEK11	35.784	-0.027905	0.133689	0.620742	0.909753
ASTE1	179.034	0.0168608	0.0906395	0.738229	0.949647
ATP2C1	2966.04	-0.0769004	0.10543	0.184457	0.579946
PSMG1	1202.11	0.00671814	0.0985817	0.896964	0.984153
BRWD1	2413.79	-0.111451	0.10915	0.0751194	0.364862
LOC613664	6.81851	0.221447	0.425343	0.0345178	0.230029
HMGN1	5725.19	0.0704462	0.114608	0.233187	0.645824
LOC534913	333.418	-0.0742959	0.111069	0.20694	0.613731
GET1	151.85	-0.021832	0.104341	0.681935	0.932002
FAM3B	14.8143	0.163535	0.276135	0.065912	0.341247
MX2	296.085	0.500508	0.595921	0.00538275	0.0649371
MX1	1360.83	0.040132	0.158469	0.495004	0.856679
TMPRSS2	30.6702	0.00703445	0.178982	0.898769	0.984153
LOC507784	24.5881	0.0667964	0.185394	0.296889	0.710499
BDH1	22.6667	-0.0161037	0.16386	0.774441	0.962481
PPP1R2	1463.44	0.0146394	0.0875153	0.767924	0.960882
ACAP2	585.673	-0.0686544	0.151499	0.274957	0.687904
XXYLT1	232.237	0.0960705	0.170977	0.164265	0.547969
FAM43A	34.1167	-0.0591205	0.193591	0.34377	0.750261
LSG1	1351.52	0.0554011	0.113204	0.333069	0.742288
ATP13A3	1083.26	0.25219	0.275195	0.0207107	0.165515
HES1	13.3504	-0.0697767	0.23218	0.274059	0.687568
OPA1	1168.36	0.102237	0.085764	0.060394	0.325173
MB21D2	10.4377	0.00150785	0.165708	0.978354	0.996452
CCDC50	231.922	0.0505313	0.175883	0.405776	0.798851
DIAPH2	73.1231	-0.0110135	0.132687	0.841959	0.974723
DIAPH2.1	283.486	-0.0938811	0.142043	0.154902	0.531459
MSN	26697	-0.0131745	0.118589	0.808814	0.968413
LAS1L	6843.97	0.00529655	0.134918	0.923514	0.989008
ZC4H2	158.056	-0.100513	0.150098	0.139021	0.505358
ASB12	131.521	-0.0809169	0.1328	0.199048	0.604071
ASB12.1	31.9465	-0.0498352	0.159129	0.40837	0.801587
AMER1	287.229	-0.297317	0.269906	0.0111783	0.1105
ARHGEF9	82.9679	-0.0669851	0.133799	0.273371	0.686441
TSPAN6	228.424	0.212008	0.216174	0.0255129	0.189758
SPIN4	41.8846	-0.161326	0.20913	0.0569807	0.313485
ZXDB	99.6642	-0.00907755	0.146254	0.870421	0.977701
ZNF674	202.527	-0.0277947	0.13992	0.623985	0.909753
MIR221	16.5986	0.256397	0.356831	0.0247729	0.186876
LOC107131311	132.626	-0.129821	0.151829	0.0745149	0.362761
GPRASP1	499.974	-0.335817	0.217547	0.00358404	0.0481541
ARMCX5	1468.42	-0.108443	0.138076	0.10903	0.449013
BEX5	125.769	-0.0147706	0.121498	0.787283	0.96488
KDM6A	2058.87	0.0170711	0.104501	0.747772	0.953766
ZMAT1	82.2544	0.00626297	0.209143	0.906016	0.984593
ARMCX2	536.21	0.091216	0.121838	0.146478	0.518385
ARMCX3	2213.71	0.0261607	0.0830181	0.590124	0.898708
ARMCX4	307.397	-0.0167377	0.0928615	0.742594	0.951355
HNRNPH2	2651.79	0.380565	0.250891	0.00309968	0.0435437
GLA	399.996	0.0239345	0.127068	0.667254	0.928582
RPL36A	8496.38	0.029448	0.119908	0.596068	0.90177
FUNDC1	467.886	0.728327	0.168372	6.34271e-07	3.69543e-05
BTK	299.304	-0.0273628	0.176845	0.631934	0.914134
EFHC2	44.9375	-0.0513498	0.204716	0.395521	0.790605
TIMM8A	238.651	0.175697	0.233524	0.0502599	0.291101
CENPI	752.207	-0.0735893	0.106784	0.203849	0.609426
MAOA	11.0445	-0.0242497	0.224017	0.65066	0.921312
TMEM35A	18.3877	-0.0425169	0.193384	0.471501	0.842333
ARL13A	21.1598	0.0186709	0.191459	0.736336	0.949368
XKRX	24.1553	-0.0563423	0.156801	0.357328	0.760939
NOX1	11.9024	0.0110381	0.183322	0.841743	0.974723
CASK	269.253	0.0311093	0.155551	0.588996	0.898371
CSTF2	921.474	0.0545118	0.0758337	0.244254	0.656584
SYTL4	204.643	-0.0727234	0.141403	0.246194	0.658533
GPR82	5.32794	0.0415201	0.203339	0.47703	0.846113
GPR34	5.1728	0.06311	0.271817	0.2901	0.701985
DDX3X	16098.6	0.460071	0.126311	4.04738e-06	0.000178296
BEX3	127.891	-0.0359523	0.150129	0.535348	0.87833
BEX2	429.027	-0.0381323	0.113201	0.492659	0.855641
TCEAL8	236.676	0.00642967	0.102303	0.902481	0.984359
TCEAL4	975.19	0.089955	0.125646	0.155077	0.531701
TCEAL1	216.991	0.314766	0.162313	0.00164417	0.0268568
USP9X	4300.83	0.0388579	0.0745411	0.395879	0.790775
MORF4L2	2289.06	0.106788	0.100073	0.073414	0.360596
TMSB15B	249.214	-0.00172139	0.108812	0.974225	0.996452
SLC25A53	452.704	-0.304323	0.163236	0.00210787	0.0324207
FAM199X	148.954	-0.176879	0.194584	0.0398233	0.251492
MED14	1461.86	-0.0134457	0.132522	0.808009	0.96819
CXHXorf38	504.028	-0.0765326	0.127025	0.2147	0.625237
MPC1L	6.64046	-0.0173492	0.225681	0.740555	0.950253
ATP6AP2	3006.72	-0.0023563	0.0998564	0.963893	0.994689
BCOR	3564.89	-0.0479133	0.0865238	0.342843	0.749277
MID1IP1	2835.66	-0.014213	0.133257	0.797544	0.966803
TSPAN7	10.8084	-0.0408759	0.210774	0.47948	0.847485
RPGR	208.062	0.00258873	0.0897494	0.958729	0.993297
SRPX	23.0342	0.0119463	0.17448	0.830216	0.97398
RADX	177.868	-0.0173785	0.221663	0.741955	0.950987
RNF128	6.89051	0.0546982	0.225867	0.362845	0.765322
TBC1D8B	24.2844	0.00861381	0.160907	0.877295	0.9795
DYNLT3	2937.83	-0.0348755	0.114057	0.529052	0.876302
RBM41	372.032	-0.0322396	0.131977	0.569652	0.891185
CYBB	422.002	0.0120762	0.18429	0.827132	0.973112
LANCL3	10.7658	0.0517155	0.241814	0.374847	0.775517
PRPS1	1972.24	0.0978314	0.161919	0.154136	0.52998
SLC6A14	11.1713	-0.174112	0.317535	0.0580916	0.316887
TSC22D3	22445.1	-0.209466	0.249353	0.032571	0.222592
MID2	34.6977	-0.00864992	0.132818	0.87539	0.978938
PSMD10	298.295	-0.0251586	0.13298	0.653944	0.92285
ATG4A	310.187	-0.00138847	0.078574	0.976339	0.996452
WDR44	845.73	-0.0193974	0.0641585	0.636739	0.916055
DOCK11	6797.05	-0.068006	0.134478	0.26777	0.681426
IL13RA1	49.032	0.0517984	0.245783	0.372044	0.773056
LONRF3	20.9324	-0.130094	0.226908	0.101226	0.432221
PGRMC1	2594.27	-0.153539	0.208831	0.0650008	0.338377
NXT2	669.674	0.0652754	0.132909	0.283232	0.697048
KCNE5	11.9252	-0.0548473	0.236835	0.356214	0.76084
ACSL4	1615.64	0.0278849	0.106614	0.605174	0.905162
SLC25A43	18.3973	-0.0605213	0.208561	0.332224	0.74173
SLC25A5	1295.96	0.0396516	0.126949	0.48747	0.851725
STEEP1	938.231	0.215458	0.0935137	0.00190007	0.0300659
UBE2A	1051.64	0.118975	0.133939	0.0826389	0.385821
NKRF	442.315	0.35198	0.122877	0.000103438	0.00294205
TMEM164	2034.79	-0.293743	0.19885	0.00530686	0.0643285
SEPTIN6	12819.6	-0.0734783	0.118619	0.221453	0.633875
SOWAHD	69.1978	-0.425877	0.503257	0.00750943	0.0832021
RPL39	14215.9	0.0495952	0.131205	0.397421	0.792647
LOC112445246	14.7019	-0.0241289	0.167172	0.67149	0.929685
AMMECR1	116.365	0.0118847	0.113175	0.825566	0.972453
UPF3B	1421.81	-0.0254105	0.100043	0.629953	0.913284
RNF113A	1239.38	-0.0559485	0.132498	0.347317	0.753977
NDUFA1	907.355	0.0662068	0.130557	0.275516	0.688141
AKAP14	43.1533	-0.434695	0.406784	0.00571534	0.067595
NKAP	419.954	0.0166937	0.103049	0.752133	0.956061
PAK3	8.15622	-0.123084	0.288627	0.111731	0.454654
ZBTB33	1361.04	0.0291834	0.0587987	0.447693	0.827369
LOC107132045	1072.73	-0.0429231	0.145974	0.46474	0.838429
ALG13	287.202	-0.0394716	0.207685	0.494004	0.85631
LAMP2	2359.42	0.0929834	0.146845	0.16135	0.542684
CUL4B	2436.85	-0.0460911	0.0817127	0.34464	0.750997
MCTS1	430.208	0.00345118	0.0700329	0.936972	0.989478
C1GALT1C1	576.388	0.190495	0.171661	0.0252138	0.18885
AMOT	86.1645	-0.556163	0.335233	0.00128726	0.0222942
LOC534630	456.232	0.0197695	0.0835423	0.68406	0.932002
THOC2	3492.67	0.00775452	0.0827615	0.872113	0.978187
XIAP	514.235	-0.00978972	0.0994714	0.850909	0.976052
STAG2	4168.81	0.0158546	0.0732912	0.724423	0.94514
TAB3	830.198	-0.0684712	0.124645	0.256377	0.669704
GK	128.827	0.0963007	0.191443	0.171161	0.557448
SH2D1A	23.5382	0.087552	0.255613	0.19678	0.600649
TASL	358.399	0.572521	0.241444	0.000246182	0.00591726
CHM	572.603	-0.00504256	0.0879299	0.919003	0.987659
LOC786015	9.75625	-0.00263883	0.169168	0.96209	0.994475
ZNF711	1287.98	0.0129801	0.107042	0.807523	0.96819
SMARCA1	200.159	0.132466	0.144979	0.0666214	0.343513
APOOL	392.563	-0.106172	0.158959	0.128235	0.487162
OCRL	56.3149	0.0327677	0.130791	0.563183	0.889373
XPNPEP2	31.2455	0.0714234	0.14824	0.257587	0.670832
SASH3	7411.66	0.0766004	0.114685	0.200229	0.605106
ZDHHC9	384.35	0.0830224	0.124909	0.182269	0.576232
POLA1	1140.08	0.00162647	0.106516	0.97552	0.996452
UTP14A	9946.05	-0.0056221	0.113634	0.916793	0.986918
PCYT1B	94.9329	-0.162168	0.283313	0.0673266	0.344899
BCORL1	577.984	-0.419155	0.332432	0.00452821	0.0570221
PDK3	524.573	-0.0172441	0.117598	0.751921	0.956007
ELF4	4467.99	-0.152337	0.169354	0.0529526	0.300472
AIFM1	915.054	-0.0616138	0.101733	0.268256	0.681467
RAB33A	212.596	-1.24691	0.223748	1.88933e-10	2.34185e-08
SLC25A14	234.883	0.00364723	0.119652	0.946432	0.99128
ZFX	2064.25	-0.0102981	0.0615119	0.796213	0.966547
RBMX2	2755.35	-0.028684	0.175739	0.616774	0.909585
RPS6KA6	1304.79	-0.0178459	0.146038	0.750425	0.955511
EIF2S3	7022.14	-0.0114294	0.122305	0.834363	0.97398
KLHL15	255.456	0.254625	0.206277	0.0114408	0.112069
CXHXorf58	21.9173	-0.00679202	0.154163	0.902959	0.984593
ENOX2	432.994	-0.0269868	0.0960807	0.604067	0.905046
APOO	67.9265	-0.118228	0.138344	0.087232	0.397839
SAT1	4118.77	0.427594	0.219386	0.00093635	0.0173198
ACOT9	783.689	-0.0699296	0.117267	0.239603	0.652941
PRDX4	827.382	-0.0133469	0.116416	0.805754	0.968007
SH3BGRL	264.635	-0.051522	0.149203	0.391155	0.787148
HMGN5	486.163	-0.0497373	0.125726	0.392236	0.78822
STK26	4814.01	-0.0790852	0.10732	0.177126	0.566432
FRMD7	15.5227	-0.0229731	0.199192	0.678627	0.931988
RAP2C	2218.92	0.137962	0.115782	0.0407728	0.255067
BRWD3	733.395	0.00466549	0.0942091	0.927151	0.989339
SMS	502.354	0.0094244	0.112186	0.860826	0.977701
MBNL3	5.55227	0.00625653	0.190168	0.90882	0.985378
MBTPS2	419.375	-0.0263775	0.103793	0.621502	0.909753
LOC619061	21.8113	0.087861	0.227701	0.202004	0.606689
GPR174	2007.81	0.195596	0.316218	0.0455387	0.272092
GPC3	11.6201	-0.00269598	0.196718	0.960211	0.994165
CCDC160	4.37905	0.918106	1.12647	0.00202296	0.0314124
P2RY10	2061.06	0.596667	0.149436	1.48298e-06	7.81223e-05
PHF6	651.673	-0.0502602	0.0797659	0.297211	0.710929
HPRT1	498.777	0.124629	0.22056	0.10947	0.45035
CYSLTR1	63.8445	-0.0721845	0.186955	0.268053	0.681467
PABIR2	3676.03	0.203941	0.275831	0.0388441	0.246539
RPS6KA3	2134.67	-0.237178	0.141624	0.00564577	0.0671491
LOC112445273	23.7901	0.277261	0.468602	0.0215194	0.169873
MOSPD1	464.875	0.31414	0.292038	0.0106343	0.107046
TAF9B	360.951	-0.106329	0.149085	0.121982	0.476141
PGK1	3012.75	0.013123	0.111793	0.807393	0.96819
EIF1AX	1597.37	0.120975	0.139778	0.0828312	0.386434
ZNF75D	673.635	0.133268	0.134245	0.0590588	0.320052
LOC101902838	616.074	0.100652	0.14882	0.137794	0.502198
ZNF75D.1	453.507	-0.0810006	0.134855	0.200389	0.605106
ATP7A	617.445	-0.00101189	0.102583	0.984614	0.997587
BCLAF3	1320.17	-0.00865745	0.133509	0.875354	0.978938
COX7B	1358.18	0.0921007	0.13586	0.156425	0.534219
MAGT1	5545.74	0.0492394	0.120532	0.392116	0.78822
ATRX	4537.31	-0.00122032	0.0662627	0.97685	0.996452
SH3KBP1	2954.14	-0.174358	0.238111	0.0522115	0.297347
PBDC1	1184.5	0.0450038	0.101418	0.406701	0.799713
MAGEE2	92.6057	-0.597077	0.462546	0.00210657	0.0324207
LOC112445177	447.441	0.0163382	0.0885469	0.74343	0.952009
ZDHHC15	9.28454	-0.172939	0.325875	0.0586409	0.31847
UPRT	316.49	0.104108	0.150744	0.129049	0.488787
ARHGEF6	3710.22	-0.193601	0.157066	0.0198818	0.160926
ABCB7	1378.32	-0.0244313	0.0705512	0.57795	0.893825
LOC112441455	16.3141	-0.0745801	0.201117	0.25738	0.670662
NEXMIF	10.4312	-0.0372098	0.207514	0.515833	0.868566
RLIM	1160.83	-0.0473104	0.0669926	0.267108	0.680444
SLC16A2	12.7859	0.0508116	0.193871	0.402467	0.796159
PDHA1	2079.96	0.00289805	0.0760121	0.949689	0.992143
ZCCHC13	38.8317	-0.0404682	0.14982	0.489559	0.852875
MIR374B	30.6696	0.0171168	0.19054	0.757134	0.957403
MIR421	116.049	-0.00929006	0.191664	0.86506	0.977701
CHIC1	107.32	-0.0660047	0.155682	0.292684	0.70513
PHKA2	83.8202	0.14402	0.176094	0.0653151	0.338989
PPEF1	6.39139	-0.000769377	0.181146	0.988851	0.998007
PHKA1	487.063	-0.0505784	0.0748379	0.274004	0.687568
HDAC8	470.328	0.0481057	0.109277	0.389604	0.78636
SCML2	13.7445	0.0684142	0.222647	0.284023	0.697283
ATP11C	524.898	0.0201607	0.0762156	0.661989	0.926037
SCML1	5.64882	-0.0268548	0.214654	0.624127	0.909753
RPS4X	61858.6	0.0118323	0.121994	0.828594	0.973613
ERCC6L	75.818	0.0232095	0.111719	0.669085	0.929383
PIN4	362.632	0.116852	0.151929	0.0986836	0.426403
NHSL2	12.0464	-0.0403808	0.227	0.474953	0.845155
RTL5	618.59	-0.154001	0.147054	0.0419488	0.258461
CXCR3	19.1991	7.28171e-05	0.193298	0.99893	0.999896
OGT	5708.64	-0.0532296	0.178637	0.385181	0.783311
RBBP7	2570.58	0.0130265	0.0494581	0.699415	0.935216
TXLNG	628.974	0.00084781	0.056096	0.98185	0.996973
SYAP1	1430.52	0.0647249	0.114423	0.267913	0.681426
TAF1	1607.56	-0.0677283	0.117476	0.252928	0.665877
CTPS2	1066.38	0.0206396	0.121291	0.707663	0.939295
FMR1	2806.26	-0.0231732	0.127426	0.677049	0.931312
AP1S2	1091.09	-0.0366337	0.125119	0.517826	0.870479
CA5B	800.075	-0.457254	0.326732	0.00298559	0.0425004
CLTRN	193.682	-0.00127816	0.0912344	0.979755	0.996973
ACE2	19.5884	-0.0131078	0.164481	0.814899	0.970269
PIR	8.30362	-0.053096	0.231751	0.370742	0.772466
PIGA	265.913	0.0117099	0.145972	0.833634	0.97398
AFF2	346.63	-0.08586	0.193929	0.208398	0.615602
ASB11	283.302	0.0299581	0.183496	0.600973	0.903761
ASB9	8.06611	0.0763428	0.247134	0.239603	0.652941
IDS	228.782	-0.0295041	0.151104	0.606524	0.905684
TMEM185A	500.27	0.00940541	0.0788209	0.841157	0.974325
MOSPD2	604.271	0.0196262	0.0922329	0.699841	0.935216
FANCB	17.9015	-0.162681	0.314344	0.0664181	0.342885
LOC112445230	5.76262	-0.0129593	0.202413	0.810632	0.969064
ITGB1BP2	76.1795	-0.00880543	0.181552	0.873376	0.978193
MTM1	227.343	-0.0858611	0.119119	0.163928	0.547857
NONO	22386.6	-0.0135334	0.103539	0.797787	0.966803
GEMIN8	444.65	0.030278	0.0960606	0.561859	0.888593
ZMYM3	1691.54	-0.0930867	0.141433	0.157217	0.53591
MTMR1	1127	-0.0285391	0.0884878	0.57018	0.891185
GPM6B	12.5824	-0.0806278	0.238607	0.225611	0.638041
CD99L2	476.302	-0.0542211	0.104105	0.328824	0.739731
NLGN3	331.255	0.00311261	0.167959	0.955317	0.992827
HMGB3	161.01	-0.00777324	0.0910164	0.877344	0.9795
OFD1	822.914	-0.0858039	0.110814	0.153258	0.527909
MED12	6400.75	0.0170737	0.126694	0.757092	0.957403
VMA21	2408.83	0.0149281	0.1192	0.784433	0.964298
IL2RG	25656	0.194605	0.177353	0.0246824	0.186638
CXHXorf65	341.09	-0.00328435	0.179823	0.952512	0.992632
FOXO4	1530.88	-0.0744217	0.136819	0.233908	0.646262
SNX12	810.13	0.0186751	0.0977514	0.719656	0.943139
TRAPPC2	310.612	-0.019463	0.0933318	0.703573	0.937034
RAB9A	395.91	0.00399517	0.067813	0.925491	0.989339
TCEANC	125.977	-0.0461491	0.100088	0.39318	0.788805
DLG3	228.328	-0.0883592	0.129094	0.164469	0.548214
TMSB4X	41386	-0.0472606	0.124468	0.412955	0.805584
TLR8	32.6883	0.0308994	0.199212	0.585433	0.896406
TLR7	74.1989	0.00918472	0.128955	0.867336	0.977701
KIF4A	42.7839	0.0134869	0.194362	0.805473	0.968007
PRPS2	274.611	-0.0256064	0.103182	0.630841	0.913687
PDZD11	843.251	0.0423842	0.123163	0.457656	0.83458
CETN2	1180.69	0.000892104	0.0784993	0.984788	0.997587
NSDHL	549.011	0.0204746	0.105028	0.700915	0.935495
ZNF185	18.7764	-0.0437278	0.216655	0.451202	0.829783
DGAT2L6	16.4328	0.0279787	0.15074	0.624218	0.909753
IGBP1	1399.74	-0.011662	0.0909433	0.817044	0.970786
VAMP7	153.454	0.0319304	0.132315	0.573296	0.891842
MSL3	2923.75	-0.0300658	0.061572	0.45013	0.828746
TMLHE	95.5093	-0.203856	0.166	0.0180222	0.150399
EDA	8.56538	-0.0235446	0.223635	0.659697	0.924178
LOC786430	6116.66	-0.0410418	0.13192	0.476429	0.84583
CLIC2	9.14977	0.0507539	0.301684	0.350493	0.756836
LOC617475	93.6117	0.0459469	0.146168	0.437124	0.820464
RAB39B	99.0823	0.0419893	0.137595	0.470075	0.841858
VBP1	780.295	0.121721	0.126437	0.0718416	0.356753
NALF2	117.715	0.0550815	0.123049	0.346299	0.753505
PJA1	659.883	-0.0268643	0.107853	0.619157	0.909753
CLCN4	36.5977	-0.0309797	0.155367	0.590424	0.898708
BRCC3	219.129	-0.292212	0.153998	0.00214722	0.0328263
CMC4	167.812	-0.011086	0.150663	0.84258	0.974723
MTCP1	432.848	-0.0204441	0.17175	0.717275	0.942379
FUNDC2	1534.13	0.0492055	0.131283	0.400803	0.795447
EFNB1	147.031	-0.0336226	0.115578	0.544441	0.881918
F8	192.927	0.0362462	0.114609	0.514352	0.867755
STARD8	60.069	3.08445	0.43982	3.84046e-13	7.70714e-11
WWC3	98.313	-0.0445261	0.102267	0.412849	0.805584
F8A1	100.454	-0.0332246	0.13488	0.559814	0.887934
MPP1	607.084	-0.0513742	0.127627	0.379923	0.779768
YIPF6	1502.45	0.066398	0.0948444	0.221066	0.633523
DKC1	2970.84	0.0885995	0.100905	0.126436	0.484121
GAB3	31.918	-0.320118	0.366993	0.013745	0.125743
ZNF275	118.619	-0.0715649	0.134497	0.247401	0.659621
SHROOM2	25.4053	0.00749405	0.135261	0.892075	0.983133
GPR143	7.58438	-0.0229302	0.227868	0.665202	0.927828
HAUS7	847.449	0.0244526	0.0959738	0.637579	0.916112
TBL1X	3884.25	0.141621	0.152047	0.0577836	0.316396
CCNQ	392	0.0299277	0.0886344	0.552293	0.885112
SLC6A8	82.725	0.0300085	0.118558	0.58857	0.898371
BCAP31	1867.08	-0.0398989	0.128974	0.486177	0.851025
PNPLA4	44.674	0.0287574	0.15708	0.616009	0.909438
ABCD1	278.937	-0.539746	0.294821	0.000937018	0.0173198
PLXNB3	9.56202	0.012055	0.197411	0.824696	0.971968
STS	14.4613	0.0716852	0.217007	0.269408	0.682317
CHST7	129.875	-0.180848	0.243134	0.0482338	0.282586
PUDP	458.052	0.00759905	0.0663987	0.856791	0.976963
SLC9A7	179.156	-0.116019	0.223389	0.126651	0.484129
RP2	691.616	-0.0825782	0.142047	0.198861	0.603793
JADE3	22.8369	0.0291776	0.162781	0.611602	0.907624
RGN	94.7349	-0.12328	0.229835	0.11337	0.457786
NDUFB11	1579.52	0.0339479	0.120663	0.544427	0.881918
RBM10	5666.99	0.00829553	0.105603	0.875556	0.978938
UBA1	7747.45	0.138227	0.0823299	0.0156266	0.136536
CDK16	2185.79	-0.0286616	0.158417	0.617253	0.909753
USP11	3999.46	-0.0250517	0.109267	0.643453	0.917661
PRKX	1061.22	0.163258	0.210172	0.0554171	0.308379
SRPK3	10.2065	-0.0265333	0.211026	0.629844	0.913284
ARSH	132.114	0.0167968	0.171189	0.76482	0.960144
ARSL	15.8723	0.0278547	0.206604	0.616528	0.909576
ARAF	5428.51	0.100994	0.105638	0.0952929	0.418806
IDH3G	1995.75	-0.0847354	0.0850126	0.106385	0.444342
LOC516494	25.7153	-0.224022	0.310732	0.0328405	0.223542
SSR4	8320.97	0.0258336	0.124667	0.642501	0.917211
SYN1	321.649	-0.230276	0.28008	0.0280465	0.201861
CFP	88.9927	-0.0271006	0.179766	0.634532	0.915144
LOC101902561	156.771	0.0692663	0.142491	0.266104	0.679481
L1CAM	12338.6	-0.436953	0.330463	0.00374919	0.0498958
ELK1	749.811	-0.0371998	0.0823698	0.444743	0.825075
UXT	1203.59	0.0547126	0.133409	0.35739	0.760943
CSNK1B	702.398	-0.0160167	0.189024	0.772256	0.962333
AVPR2	53.4558	-0.348643	0.464708	0.0124243	0.116962
ARHGAP4	10971.1	-0.683405	0.21873	3.23176e-05	0.00113841
GYG2	531.44	0.203846	0.289257	0.0401356	0.253084
XG	1191.4	-0.322915	0.334585	0.0120791	0.115258
CD99	9021.61	-0.127222	0.192116	0.0969253	0.421889
ZNF182	369.385	-0.0264946	0.123139	0.633634	0.91503
NAA10	589.37	-0.0206449	0.0890908	0.680689	0.932002
RENBP	1054.25	0.0361866	0.0833538	0.459986	0.836004
DHRSX	301.524	-0.0625623	0.118849	0.287665	0.699619
HCFC1	4337.24	0.00520505	0.082422	0.913742	0.98654
TMEM187	141.853	-0.137031	0.16254	0.0689271	0.349394
SLC38A5	500.037	0.0833751	0.0994551	0.143947	0.513522
IRAK1	2281.24	-0.0425368	0.126658	0.458625	0.835022
FTSJ1	1674.63	0.0968688	0.125002	0.130595	0.49091
PORCN	15.7253	-0.105042	0.243516	0.151468	0.525863
EBP	345.167	-0.0830468	0.120163	0.176982	0.566432
TBC1D25	382.669	0.0602757	0.105676	0.28509	0.698216
RBM3	7421.29	0.062894	0.0833931	0.210605	0.619659
WDR13	1463.23	-0.0351727	0.14334	0.541643	0.880033
MECP2	3236.86	-0.0313346	0.108861	0.56519	0.89033
WAS	6323.15	0.0133304	0.106725	0.80233	0.967738
FLNA	13612.3	-0.138985	0.210787	0.0839645	0.389136
SUV39H1	443.775	0.0760908	0.107645	0.192274	0.592655
GATA1	9.53243	2.57903	0.714888	3.36792e-06	0.000154839
HDAC6	1865.58	0.0800733	0.174269	0.227006	0.639457
EMD	1121.86	-0.0328905	0.0930787	0.524167	0.874711
LOC101904339	23.168	-0.00626939	0.136834	0.909682	0.985378
ERAS	240.262	0.0678568	0.225673	0.285857	0.69845
RPL10	67889.8	0.0099387	0.122167	0.855555	0.976949
PCSK1N	29.5864	2.42385	0.548188	2.36584e-07	1.51834e-05
TIMM17B	1294.85	0.124408	0.141314	0.0775349	0.372192
LOC112445242	38.1815	-0.00567998	0.133718	0.917931	0.987441
PQBP1	1629.54	0.490181	0.101689	2.12682e-08	1.81685e-06
DNASE1L1	1511.3	-0.0048746	0.0881532	0.92178	0.988608
SLC35A2	2313.07	0.521112	0.498915	0.00394451	0.0520026
TAFAZZIN	369.616	-0.00161649	0.110572	0.975882	0.996452
PIM2	5701.24	1.129	0.236164	2.6977e-08	2.25874e-06
OTUD5	6726.91	0.119144	0.0678786	0.0150014	0.13291
KCND1	1343.37	-0.112986	0.157191	0.110275	0.452079
GRIPAP1	4653.78	0.0192387	0.153669	0.73292	0.948062
TFE3	2306.46	0.634149	0.0628879	6.84049e-25	5.08731e-22
LOC101903165	185.527	0.00546227	0.147171	0.921688	0.988608
LOC112445244	5.55416	-0.00389402	0.196714	0.942583	0.990046
CCDC120	359.738	-0.0039134	0.134478	0.943405	0.990272
PRAF2	791.206	0.027748	0.0845612	0.571934	0.891842
WDR45	935.847	0.00289659	0.104418	0.956199	0.992874
LOC522428	9.75342	0.0742938	0.245392	0.248732	0.661351
GPKOW	940.583	0.0950596	0.100267	0.103906	0.439654
ATP6AP1	1830.7	-0.0318421	0.110256	0.560501	0.888299
MAGIX	22.2952	0.0812479	0.226931	0.226088	0.638612
PLP2	1794.15	-0.0789115	0.160651	0.226503	0.639282
GDI1	3414.09	-0.0277588	0.112215	0.611505	0.907624
PRICKLE3	431.867	-0.00954989	0.14742	0.863852	0.977701
FAM50A	2075.34	-0.112813	0.110876	0.0742773	0.362072
SYP	53.9082	-0.0397399	0.127738	0.487054	0.851234
LAGE3	212.754	-0.00725457	0.0936051	0.886732	0.98197
UBL4A	462.976	-0.123574	0.117918	0.061676	0.328167
SLC10A3	466.801	-0.0285938	0.115691	0.603723	0.904904
FAM3A	355.88	-0.0481621	0.139929	0.414822	0.806985
G6PD	2816.9	0.0131146	0.0919989	0.795814	0.966547
CCDC22	1049.89	0.14378	0.0923908	0.019263	0.157023
IKBKG	805.504	0.031299	0.0756303	0.496759	0.857061
FOXP3	10.1792	0.0358452	0.191966	0.535736	0.878406
PPP1R3F	59.05	-0.0996362	0.168954	0.15207	0.526067
USP27X	131.292	0.0184747	0.105705	0.72894	0.947393
CLCN5	29.3982	-0.0432483	0.174097	0.467435	0.840106
CCNB3	25.3261	-0.00103992	0.158916	0.985085	0.997587
NUDT10	40.8326	-0.0765676	0.178271	0.244483	0.656584
NUDT11	16.7856	-0.132409	0.23949	0.099303	0.42791
LOC112445076	6.49254	0.0194274	0.183739	0.728452	0.947225
GSPT2	806.516	-0.00391091	0.0798756	0.934032	0.989339
MAGED1	3926.8	-0.0403014	0.0870204	0.423109	0.811356
MAGED4B	69.241	-0.0216329	0.1684	0.702445	0.936119
LOC112445144	10.1172	0.0258183	0.200274	0.643414	0.917661
GPR173	53.1429	-0.0188773	0.147655	0.737051	0.949577
TSPYL2	1690.91	-0.0440587	0.0897275	0.390471	0.786751
KDM5C	5153.47	0.000930551	0.118868	0.986304	0.997587
IQSEC2	93.5322	0.0677867	0.149407	0.278863	0.692304
SMC1A	1149.93	-0.0144202	0.128699	0.793839	0.966249
RIBC1	38.1187	0.023822	0.132355	0.670438	0.929526
HSD17B10	895.502	0.0604225	0.128245	0.311554	0.725677
HUWE1	10927.6	0.0225742	0.133382	0.686543	0.932727
PHF8	1811.55	-0.00983643	0.149247	0.859931	0.977317
FAM120C	195.28	-0.0415343	0.105354	0.447746	0.827369
WNK3	55.3188	-0.0104343	0.119069	0.847863	0.975123
TSR2	1434.26	-0.00500467	0.0956792	0.922321	0.988799
FGD1	333.922	-0.00188707	0.0913427	0.970129	0.995991
LOC781001	24.302	0.0276443	0.134798	0.624236	0.909753
GNL3L	3812.4	-0.0212146	0.139304	0.705378	0.937858
MAGED2	2016.6	-0.0237192	0.081034	0.620211	0.909753
LOC112445261	11.5877	-0.0253048	0.185327	0.654645	0.922901
APEX2	517.83	0.0144135	0.0685491	0.73767	0.949635
MAGEH1	451.955	-0.0657885	0.131855	0.279182	0.692777
RRAGB	743.551	0.0153143	0.0566606	0.682703	0.932002
KLF8	147.213	-0.0582846	0.134657	0.331611	0.741467
UBQLN2	808.398	-0.0995154	0.10973	0.104979	0.442018
NBDY	189.186	-0.0221195	0.106907	0.680125	0.932002
SPIN2	36.1875	0.0298991	0.162426	0.603347	0.904787
CCL20	64.0924	4.64136	0.880549	2.70668e-09	2.75972e-07
TRIP12	6931.3	0.131133	0.0930771	0.0293836	0.208431
FBXO36	221.898	0.822591	0.265834	3.09229e-05	0.0010982
SLC16A14	539.773	0.946888	0.378659	8.59742e-05	0.00256361
LOC101903900	18.9971	0.00384927	0.153202	0.944835	0.99051
SP110	5021.31	-0.0198984	0.0809775	0.677029	0.931312
GCA	8.79601	0.0379043	0.171873	0.518224	0.870516
IFIH1	1973.41	0.828195	0.0903614	7.667e-21	3.02918e-18
FAP	7.00775	0.00993548	0.204789	0.853081	0.976417
DPP4	327.046	0.014968	0.175665	0.788813	0.965276
SP140L	1350.29	0.0563813	0.151205	0.354743	0.7594
CAB39	6179.82	0.0256101	0.0903473	0.613119	0.907809
ITM2C	15673.7	-0.0403637	0.14789	0.489971	0.853148
GPR55	14.9522	-0.03495	0.216838	0.533532	0.877399
TBR1	12.6464	0.0517557	0.211653	0.389944	0.786626
PSMD14	1334.12	0.0721078	0.122721	0.233566	0.646165
PSMD1	2566.16	0.138002	0.161804	0.0672171	0.344899
TANK	1637.75	0.916028	0.232329	2.18424e-06	0.000107036
ARMC9	68.5724	-0.0900515	0.154254	0.17659	0.566081
B3GNT7	6.55315	0.0154607	0.204052	0.775351	0.962568
NCL	17073.3	0.068885	0.116465	0.244726	0.656584
LOC112443633	16.8857	0.00512003	0.169858	0.926563	0.989339
LOC112443649	67.47	0.0231226	0.146979	0.68258	0.932002
RBMS1	3879.26	0.38592	0.200788	0.00116035	0.0206044
PTMA	27340.1	0.0712335	0.127425	0.24314	0.655748
PDE6D	508.575	0.0757387	0.11291	0.202132	0.606877
COPS7B	1141.86	-0.0302633	0.080845	0.527951	0.876037
DIS3L2	425.523	-0.0134499	0.0900215	0.788852	0.965276
LY75	917.894	0.177028	0.212009	0.0443424	0.266584
CD302	163.423	-0.040935	0.11252	0.462699	0.83783
MARCHF7	4782.52	-0.0521373	0.0876398	0.30755	0.721536
BAZ2B	595.988	-0.0079956	0.105321	0.879923	0.980165
EIF4E2	1691.74	0.0238017	0.0568791	0.525557	0.875133
WDSUB1	23.627	0.00328851	0.145616	0.952742	0.992765
PHC2	2411.27	0.0644709	0.0765678	0.175907	0.565039
ZNF362	1609.77	-0.242932	0.0846338	0.000337032	0.00756856
TRIM62	359.909	-0.151869	0.177758	0.056667	0.312583
TANC1	42.3196	0.127453	0.248104	0.107641	0.447188
AK2	1409.75	0.0866111	0.156087	0.190905	0.59106
MIR2357	12.6344	-0.039549	0.201626	0.495971	0.85675
RNF19B	2723.51	0.849721	0.130601	8.35529e-12	1.35431e-09
HPCA	11.1673	-0.0264095	0.157926	0.643712	0.917661
S100PBP	4592.64	-0.106264	0.171996	0.134598	0.496831
PKP4	106.823	-0.0298259	0.12698	0.595273	0.901493
YARS1	971.905	0.0800519	0.135804	0.205501	0.612027
KIAA1522	79.7996	0.293566	0.54274	0.0194541	0.158071
SYNC	80.2746	-0.000135545	0.126385	0.998023	0.999446
RBBP4	4510.33	0.0517413	0.106802	0.35399	0.759064
ZBTB8OS	659.103	0.00246328	0.0802541	0.958525	0.993271
BSDC1	1655.27	-0.0218566	0.0961612	0.673301	0.929945
ACVR1	42.4174	0.0064919	0.139117	0.906642	0.98496
TSSK3	45.8325	0.0144953	0.174703	0.795316	0.966472
FAM229A	36.1197	0.0325529	0.160983	0.57365	0.892049
MARCKSL1	621.781	0.0382466	0.169429	0.514788	0.868153
CYTIP	4670.62	0.37175	0.243078	0.0031264	0.0437538
HDAC1	4089.34	-0.234115	0.134905	0.00516253	0.0628805
LCK	99.4108	0.0669885	0.226796	0.289906	0.701985
GPD2	127.772	0.0553047	0.150811	0.36253	0.765215
MTMR9	116.975	0.051361	0.176327	0.399296	0.794008
EIF3I	2278.6	0.211205	0.107881	0.00421482	0.0545984
TMEM234	426.932	0.00199343	0.0774335	0.965752	0.994689
DCDC2B	22.367	0.0141563	0.196422	0.795675	0.966547
IQCC	213.959	-0.0613515	0.105284	0.276746	0.690119
NR4A2	240.922	-0.0841992	0.154777	0.20003	0.605106
CCDC28B	23.1532	-0.022894	0.143104	0.684765	0.932015
CLDN12	15.7626	0.0404588	0.214989	0.481115	0.849054
MIR2887-1	5991.85	-0.0901529	0.228049	0.194352	0.596384
LOC112443216	53.0663	-0.192445	0.253559	0.0423192	0.259351
PTP4A2	6293.94	-0.0207149	0.109722	0.700919	0.935495
PEF1	1126.98	0.204735	0.150471	0.0141587	0.128226
HCRTR1	10.9271	0.0300251	0.188038	0.599077	0.903616
LOC615401	22.3384	0.00995355	0.165319	0.858452	0.976963
ARL6IP6	1194.02	0.0207356	0.0833886	0.669342	0.929461
LOC112443599	13.8226	0.0302011	0.205199	0.59049	0.898708
TINAGL1	33.9355	0.0395971	0.240161	0.47411	0.844369
PRPF40A	3497.04	0.0493672	0.0718165	0.271452	0.684276
SERINC2	70.4813	-0.0565475	0.188204	0.36138	0.764545
FMNL2	347.325	0.02319	0.0948364	0.653217	0.922236
FABP3	102.994	-0.0164852	0.110047	0.759162	0.958658
ZCCHC17	1017.87	0.0196683	0.112458	0.716625	0.942058
SNRNP40	1124.51	0.0567375	0.0758341	0.226527	0.639282
STAM2	572.691	0.0439485	0.0868252	0.383368	0.782419
PUM1	4932.33	0.0124079	0.04319	0.682693	0.932002
LOC112443643	7.36414	0.0993088	0.225795	0.167017	0.551761
ARL5A	852.686	-0.00454468	0.136131	0.934388	0.989339
SDC3	116.507	-0.0128261	0.132637	0.81662	0.970786
LAPTM5	83673.2	0.0145477	0.12693	0.791705	0.96582
MATN1	35.6953	-0.0172473	0.185356	0.756666	0.957356
MECR	222.811	0.0285746	0.0821993	0.554635	0.885944
SRSF4	5079.72	0.00305335	0.1257	0.955464	0.992827
TMEM200B	2042.26	0.118947	0.13009	0.0798188	0.378065
EPB41	5199.19	-0.00674374	0.113273	0.900247	0.984153
YTHDF2	1553.8	0.0375138	0.0464614	0.241734	0.654717
GMEB1	1361.63	-0.00116345	0.066272	0.977931	0.996452
TAF12	594.147	0.075164	0.11983	0.214007	0.624295
SNHG12	747.224	-0.0117859	0.0576834	0.756491	0.957356
LOC112443648	11.2475	-0.0393517	0.175211	0.503935	0.862161
LOC112443652	24.6908	0.0216617	0.158278	0.70213	0.936119
LOC112443659	27.9881	0.0202873	0.162733	0.719719	0.943139
LOC112443669	16.7903	0.0644713	0.193431	0.31072	0.725233
NEB	46.1137	0.0400054	0.14235	0.49152	0.854197
TRNAU1AP	426.797	0.088286	0.0918842	0.10983	0.451131
RCC1	322.204	-0.0140406	0.0819167	0.76981	0.961445
LOC112443630	35.8144	-0.0194525	0.195706	0.7248	0.94514
LOC112443632	37.2418	-0.0636356	0.184918	0.315396	0.728343
LOC112443631	30.1309	-0.032871	0.18865	0.567731	0.891185
PHACTR4	1817.75	-0.0346493	0.0780523	0.461495	0.83686
MED18	172.708	0.0327024	0.10498	0.544807	0.881983
SESN2	422.252	0.315038	0.208538	0.00432479	0.055476
ATP5IF1	1108.33	0.0225021	0.11667	0.681162	0.932002
DNAJC8	1751.68	-0.000607408	0.0914976	0.990389	0.998051
LOC613460	253.77	0.0181152	0.184129	0.745478	0.953087
PTAFR	104.425	0.0447724	0.215039	0.443168	0.823846
EYA3	1217.11	-0.065491	0.085824	0.201627	0.606511
XKR8	176.46	-0.0106036	0.131435	0.84756	0.975056
SMPDL3B	21.1604	-0.0174602	0.190561	0.75256	0.956147
RPA2	1364.32	-0.00741335	0.0923553	0.883664	0.981003
THEMIS2	142.261	0.0424416	0.195251	0.471636	0.842335
PPP1R8	1479.02	0.0692965	0.0899991	0.190927	0.59106
STX12	520.027	-0.0168683	0.0885585	0.73549	0.9492
FAM76A	553.199	-0.0790696	0.107543	0.177567	0.566936
IFI6	213.813	-0.045562	0.132717	0.43395	0.818757
FGR	205.282	-0.0277132	0.191938	0.624245	0.909753
AHDC1	1487.94	-0.0550254	0.115255	0.338563	0.745971
WASF2	6581.35	-0.0575575	0.117917	0.322193	0.734755
MAP3K6	74.5961	0.0252969	0.20518	0.64752	0.91958
SYTL1	2450.02	0.206842	0.231642	0.0307654	0.21422
TMEM222	1202.63	0.0703619	0.0999382	0.208809	0.615954
WDTC1	1165.84	0.00103177	0.0784625	0.982402	0.996973
SLC9A1	1253.09	-0.0737586	0.128211	0.230121	0.641548
NUDC	5497.96	0.53	0.10207	3.97379e-09	3.80611e-07
GPATCH3	386.907	0.0305997	0.0897752	0.546084	0.882364
GPN2	574.566	0.0377574	0.0876535	0.453694	0.831263
SFN	51.8112	-0.0162794	0.170929	0.77172	0.962119
ZDHHC18	1516.35	-0.0229587	0.0999786	0.662572	0.926071
PIGV	331.368	-0.0200325	0.126627	0.717522	0.942428
ARID1A	9451.34	0.00857233	0.0790388	0.855268	0.976886
RPS6KA1	4045.52	-0.300423	0.11607	0.000368612	0.00818973
DHDDS	554.589	0.00872652	0.10025	0.867215	0.977701
ZNF683	1548.28	-0.135959	0.22774	0.0922729	0.410596
CRYBG2	332.885	-0.0321909	0.152444	0.576416	0.892764
UBXN11	121.114	0.016847	0.129505	0.760855	0.959562
SH3BGRL3	13376.1	-0.0297607	0.126352	0.595747	0.90177
CEP85	299.368	-0.0341107	0.114036	0.537644	0.878744
CNKSR1	14.8746	0.00806554	0.193817	0.882236	0.980905
ZNF593	112.481	0.255339	0.233011	0.0148179	0.13149
PDIK1L	235.929	-0.0202931	0.0793533	0.667473	0.928659
PAFAH2	2310.9	-0.0682426	0.0995813	0.220545	0.633492
STMN1	5694.82	-0.0965794	0.200196	0.172465	0.558668
AUNIP	40.5546	0.00944214	0.125108	0.863132	0.977701
MTFR1L	367.956	-0.0447892	0.121515	0.433291	0.818667
SELENON	499.402	-0.110457	0.171122	0.123458	0.479237
MAN1C1	1850.58	-0.795162	0.284083	6.61415e-05	0.00203863
LDLRAP1	1119.33	-0.146509	0.174493	0.061593	0.328167
MACO1	2823.31	-0.0127365	0.0776646	0.784434	0.964298
TMEM50A	3437.01	0.040832	0.12327	0.473106	0.843088
RSRP1	629.041	-0.0399784	0.183419	0.497126	0.857341
SYF2	2078.32	0.00137136	0.091188	0.978274	0.996452
RUNX3	18687.5	1.83302	0.162188	1.61531e-31	2.91747e-28
CLIC4	707.333	0.412034	0.340444	0.00511903	0.0625825
SRRM1	7689.85	-0.0123296	0.100586	0.813732	0.970183
NCMAP	372.264	-0.125921	0.258418	0.110081	0.45187
RCAN3	2977.74	-0.11932	0.152231	0.0937434	0.41362
NIPAL3	594.203	-0.027394	0.119343	0.620624	0.909753
STPG1	11.5404	0.0311985	0.170487	0.588831	0.898371
GRHL3	43.7667	-0.268772	0.256451	0.0147621	0.131401
IFNLR1	72.3463	0.0420156	0.130519	0.466094	0.839492
SRSF10	5938.74	-0.0196193	0.124606	0.722348	0.944235
PNRC2	14608.7	-0.013514	0.0825418	0.779051	0.963715
CNR2	76.6712	-0.134237	0.236847	0.0962445	0.420296
FUCA1	492.65	-0.126321	0.177346	0.0927785	0.411319
HMGCL	1150.83	-0.0739105	0.135657	0.235679	0.648004
GALE	127.482	-0.0475263	0.117206	0.404119	0.797951
LYPLA2	1564.18	0.0615415	0.107269	0.278796	0.692304
PITHD1	2126.13	-0.0754872	0.1062	0.192908	0.593824
MIR10181	101.811	-0.0193914	0.109307	0.71861	0.942676
ELOA	627.215	-0.0403616	0.103537	0.457303	0.834527
RPL11	38745.9	0.0115558	0.11659	0.831245	0.97398
ID3	2006.68	-0.243588	0.238665	0.018502	0.153391
E2F2	740.186	0.10116	0.186759	0.154869	0.531459
ASAP3	217.743	-0.204845	0.314266	0.0409862	0.256005
ZNF436	693.574	-0.00509082	0.155352	0.927141	0.989339
HNRNPR	7971.03	0.0275031	0.07187	0.536427	0.878546
LUZP1	342.834	-0.0511191	0.130039	0.383812	0.782642
KDM1A	2875.21	0.12884	0.114244	0.0507297	0.292598
EPHB2	10.4427	0.050076	0.210551	0.4029	0.796539
C1QB	64.0885	-0.0330603	0.244376	0.536568	0.878546
C1QC	50.509	-0.0513458	0.263443	0.365533	0.767881
C1QA	64.277	-0.036888	0.266274	0.484362	0.849671
ZBTB40	1187.51	0.00626351	0.142058	0.91006	0.985516
MIR2284U	9.24429	0.00699297	0.224951	0.89206	0.983133
CDC42	11265.5	0.00924478	0.105195	0.861365	0.977701
LOC515042	6359.88	-0.0344241	0.122235	0.540125	0.879696
HSPG2	11.6404	-0.0483505	0.197268	0.420937	0.810455
USP48	3654.99	-0.0168621	0.0911547	0.738824	0.949647
RAP1GAP	6.22299	-0.0497766	0.206099	0.40693	0.799872
ECE1	2180.39	0.371734	0.280352	0.00487736	0.0604435
EIF4G3	3111.01	-0.0476552	0.0926384	0.362488	0.765215
HERC2	4304.05	-0.0300984	0.13061	0.593667	0.900724
NIPA1	28.0219	-0.190443	0.282667	0.0469206	0.27765
HP1BP3	7253.44	0.104599	0.0914728	0.065098	0.338377
NIPA2	2067.51	0.0782235	0.10575	0.17857	0.568822
SH2D5	6.32851	-0.0462295	0.227794	0.424229	0.811565
CYFIP1	99.3763	0.0538963	0.15921	0.376355	0.776411
DDOST	3694.63	0.0470467	0.106724	0.395739	0.790775
TUBGCP5	1921.88	-0.034033	0.15767	0.557218	0.887013
PINK1	1032.39	-0.0134706	0.0945925	0.79268	0.965868
CDA	71.2282	2.47266	1.10593	5.24134e-05	0.00168188
MUL1	738.572	0.0282377	0.113107	0.606261	0.905684
CAMK2N1	16.5389	0.0313033	0.1656	0.587699	0.897919
CCDC115	679.201	-0.0933199	0.119427	0.136403	0.499571
IMP4	2092.81	-0.00852032	0.110716	0.873653	0.978193
PTPN18	1340.96	-0.0422356	0.0845026	0.39435	0.789169
ARHGEF4	13.106	-0.045225	0.178888	0.449847	0.828345
FAM168B	2777.7	0.0229114	0.0565429	0.539386	0.879337
PLEKHB2	2895.9	0.0599988	0.120467	0.307184	0.721083
OTUD3	518.503	-0.0510452	0.0995254	0.347081	0.753977
TMCO4	469.835	-0.0174136	0.135956	0.754595	0.956712
HTR6	84.5771	-0.0464309	0.169774	0.439069	0.821419
NBL1	35.297	-0.0944574	0.223089	0.181145	0.574544
MICOS10	1910.12	-0.00254391	0.0937955	0.960162	0.994165
CAPZB	6301.11	0.0325974	0.111177	0.5525	0.88516
SLC66A1	432.569	-0.2478	0.274866	0.0218832	0.171713
HS6ST1	1631.01	-0.0212549	0.122773	0.700142	0.935216
AKR7A2	132.269	-0.058183	0.141804	0.336893	0.745682
LOC788425	8.29771	-0.0377544	0.20981	0.50937	0.863732
UGGT1	2206.72	-0.0110663	0.113321	0.837368	0.97398
MRTO4	971.89	0.389276	0.119426	2.12603e-05	0.00078138
EMC1	2164.31	-0.0325158	0.0796413	0.494396	0.856487
SAP130	918.45	-0.0208783	0.0936107	0.683787	0.932002
AMMECR1L	1057.16	0.0440734	0.0682443	0.306866	0.721002
POLR2D	1010.35	0.194822	0.137236	0.0141877	0.128308
WDR33	2930.83	0.0865599	0.112185	0.152193	0.526067
SFT2D3	67.6358	-0.0691927	0.145939	0.268695	0.681467
LIMS2	47.1586	-0.141385	0.32509	0.0848052	0.391478
MYO7B	12.6743	-0.103808	0.391309	0.12863	0.487999
IWS1	1319.26	0.120912	0.107643	0.0562982	0.311228
MAP3K2	365.249	-0.0217929	0.115686	0.689954	0.93368
ERCC3	1605.21	-0.211522	0.159596	0.0140638	0.127641
BIN1	2016.15	-0.0283635	0.0907382	0.577023	0.89317
MIR2350	5.77012	-0.0561823	0.241006	0.345352	0.75207
LOC112443641	12.1884	0.0238871	0.187985	0.671146	0.929685
UBR4	8066.09	0.0135032	0.124024	0.805559	0.968007
NAB1	1441.71	0.554729	0.119834	7.76731e-08	5.70942e-06
IFFO2	407.631	-0.295609	0.263647	0.0108785	0.108297
NEMP2	226.796	-0.0356233	0.14396	0.537045	0.878604
ALDH4A1	340.909	-0.0105811	0.113556	0.844428	0.974749
MFSD6	958.265	-0.197352	0.124304	0.0101598	0.104008
INPP1	1205.28	-0.0228411	0.110961	0.673422	0.929945
RIF1	1278.47	0.0172591	0.124921	0.754099	0.956565
TNFAIP6	7.06204	0.834569	1.12297	0.00257716	0.0377993
HIBCH	520.694	-0.147099	0.145074	0.0479802	0.281595
C2H2orf88	9.89324	-0.00350959	0.185244	0.948996	0.99198
NMI	1315.93	0.586823	0.158837	4.40644e-06	0.00019344
RBM43	2700.19	-0.011212	0.0839602	0.817413	0.970786
ARHGEF10L	186.888	-0.06899	0.216246	0.282892	0.696649
MMADHC	1510.02	0.186222	0.139507	0.018105	0.150593
PMS1	233.067	-0.0128501	0.0693752	0.767061	0.960882
ORMDL1	1276.68	0.0140136	0.0871926	0.77715	0.963379
RCC2	3018.4	0.265952	0.0878778	0.000161092	0.00422549
OSGEPL1	313.821	-0.0391813	0.128066	0.492938	0.85565
ANKAR	18.8126	-0.0357278	0.174007	0.54021	0.879696
ASNSD1	1953.56	0.0803746	0.11783	0.186145	0.582676
SLC40A1	19.3754	-0.034459	0.170409	0.553559	0.885658
PADI4	8.13332	-0.0120891	0.243427	0.809533	0.968556
PADI2	8.4436	0.0102272	0.227837	0.84247	0.974723
WDR75	1403.63	0.156437	0.118259	0.026106	0.193242
SDHB	1448.64	-0.0017401	0.0898581	0.972264	0.996092
ATP13A2	1137.69	-0.160385	0.209496	0.0580039	0.316887
MFAP2	27.9436	-0.509343	0.360223	0.00240111	0.0357292
CROCC	1366.6	-0.0407383	0.181781	0.490174	0.853168
NECAP2	3329.85	0.0232092	0.089497	0.64483	0.918252
SPATA21	180.969	-0.0564116	0.130234	0.342161	0.748718
EPC2	1816.82	0.0679443	0.0710017	0.134781	0.496831
LOC112443690	6.99041	0.0411404	0.219854	0.472226	0.842627
SZRD1	1070.41	0.135242	0.135063	0.0568507	0.312914
LOC112443502	336.907	-0.0192913	0.158035	0.732477	0.947846
MBD5	276.431	-0.0679816	0.143881	0.274459	0.687715
FBXO42	710.79	-0.0375481	0.0955563	0.474271	0.844537
PTMA.1	59.1695	0.0302438	0.13292	0.592897	0.900544
CPLANE2	84.7812	-0.0226179	0.103876	0.670963	0.929685
ARHGEF19	32.8524	-0.0124099	0.176353	0.823625	0.971456
EPHA2	62.897	-0.261766	0.361541	0.0236259	0.179941
LOC788414	117.1	0.240291	0.35193	0.0289076	0.20602
ORC4	848.079	-0.0243209	0.065753	0.56066	0.888299
ACVR2A	405.212	-0.0514111	0.153428	0.393727	0.789169
ZEB2	146.706	-0.00540042	0.12265	0.921092	0.988357
GTDC1	585.245	-0.0204268	0.0995392	0.69681	0.935201
COL3A1	16.5359	-0.00687917	0.239783	0.890775	0.982642
ARHGAP15	2186.04	0.0088939	0.0987736	0.864058	0.977701
CALCRL	84.0969	-0.0166353	0.132693	0.764414	0.960144
KYNU	437.389	1.50666	0.384671	3.87362e-07	2.37739e-05
FAM171B	402.21	-0.321539	0.268469	0.00809348	0.0879845
ITGAV	338.673	-0.0610941	0.100117	0.268637	0.681467
ZC3H15	2362.6	0.0900744	0.105878	0.129523	0.48963
NUP35	410.948	0.0447329	0.0903508	0.385263	0.783352
DUSP19	518.821	-0.230711	0.156342	0.00883772	0.0941325
NCKAP1	265.621	-0.178458	0.155107	0.0268541	0.196347
SPOPL	387.324	-0.0251666	0.0816998	0.600945	0.903761
LOC785761	22.3926	0.0223739	0.14813	0.692167	0.93368
CXCR4	13120.8	0.117619	0.122799	0.0764361	0.368286
DARS1	2890.66	0.149395	0.148706	0.0472661	0.278724
MCM6	1584.35	0.0964055	0.150618	0.152203	0.526067
LCT	21.5326	-0.0353797	0.166774	0.543853	0.881643
UBXN4	3652.46	0.0225115	0.0648217	0.586355	0.896859
R3HDM1	1624.11	0.0645023	0.121901	0.278177	0.691912
ZRANB3	583.15	-0.0996559	0.110989	0.10623	0.444135
RAB3GAP1	3319.77	0.0613519	0.0945175	0.253962	0.666565
CCNT2	3709.64	0.0107624	0.14379	0.846647	0.975056
TMEM163	493.36	-0.084031	0.148196	0.196766	0.600649
FRZB	122.058	-0.19651	0.387973	0.0442419	0.266231
DNAJC10	3291.46	-0.0644385	0.147169	0.297968	0.711601
MGAT5	2589.33	0.0783642	0.164188	0.230723	0.642234
ITPRID2	1112.13	0.0312449	0.0636605	0.444061	0.824251
CERKL	540.096	-0.145958	0.227604	0.0786237	0.374826
ITGA4	5416.87	-0.361191	0.257272	0.00432645	0.055476
SLC35F5	794.949	0.0885543	0.0828834	0.0886768	0.402275
ACTR3	11467	0.207573	0.162015	0.0158234	0.137542
LOC101905778	16.7079	-0.0473221	0.205312	0.426547	0.812541
UBE2E3	2034.14	-0.0413674	0.0900477	0.419649	0.810362
CWC22	1389.96	0.0323017	0.0991461	0.541778	0.880033
SESTD1	247.288	-0.0613969	0.199162	0.328743	0.739731
DDX18	1177.46	0.119084	0.111529	0.0632359	0.332985
CCDC141	59.0784	-0.0629794	0.226843	0.311472	0.725668
CCDC93	1076.5	-0.00984364	0.0766804	0.831252	0.97398
INSIG2	260.146	0.0396265	0.0795234	0.406498	0.799547
STEAP3	94.3426	0.185623	0.385887	0.0494055	0.287584
C2H2orf76	145.556	0.142042	0.202828	0.0773836	0.371859
DBI	1429.1	0.167442	0.190891	0.0460909	0.274224
TMEM177	41.5104	0.067581	0.157801	0.284302	0.697283
PTPN4	444.832	-0.0948762	0.149185	0.156368	0.534219
EPB41L5	8.27362	-0.0233908	0.18451	0.678157	0.931799
PLEKHA3	1064.98	0.290114	0.117198	0.000550882	0.0111615
FKBP7	72.6063	-0.0822777	0.149028	0.204835	0.610786
TMEM185B	657.18	0.0662923	0.13854	0.281078	0.694063
RALB	1549.99	-0.0356546	0.121303	0.52597	0.875209
PRKRA	850.887	-0.0321496	0.180688	0.577315	0.89317
OSBPL6	1044.33	-0.00959725	0.153799	0.863447	0.977701
CLASP1	2228.44	0.0684306	0.104356	0.228876	0.641222
RBM45	2724.16	0.0645094	0.092061	0.226053	0.638612
NIFK	1430.07	0.510441	0.171638	4.51106e-05	0.00150088
TTC30A	116.472	0.0918712	0.145156	0.164158	0.547969
TSN	2005.87	0.0315649	0.0872182	0.527974	0.876037
AGPS	8122.22	-0.106253	0.168121	0.132784	0.494196
NFE2L2	551.947	0.454582	0.129383	6.71591e-06	0.000286045
HNRNPA3	6758.38	0.078689	0.111391	0.185357	0.581072
MTX2	369.717	0.0849709	0.0980704	0.134789	0.496831
LNPK	769.04	0.0312907	0.0837423	0.522608	0.873293
GYPC	3118.4	-0.0662452	0.136154	0.279667	0.6933
ATP5MC3	1731.77	0.0575304	0.123929	0.328515	0.739731
ATF2	1250.87	0.151162	0.0737473	0.00616334	0.0714891
GLS	1202.05	0.183329	0.183264	0.0323737	0.221964
GLS.1	538.659	0.0186955	0.130502	0.736305	0.949368
STAT1	10984.4	1.94402	0.226388	1.83787e-19	6.45449e-17
WIPF1	9107.48	-0.0312314	0.105928	0.563401	0.889373
STAT4	4316.6	0.217547	0.194072	0.0190908	0.156122
GPR155	845.653	0.772316	0.252363	3.64649e-05	0.00126655
SCRN3	173.015	-0.0255577	0.142744	0.651658	0.921312
CIR1	2033.87	-0.0125972	0.0908528	0.80265	0.967745
MYO1B	13.8987	-0.0338438	0.179296	0.559364	0.887761
OLA1	1366.74	0.0359004	0.115084	0.51856	0.870547
SP3	3223.1	0.027408	0.0515699	0.429717	0.814651
LOC107132247	17.6464	0.00361576	0.157354	0.948199	0.991945
NABP1	1477.1	0.279074	0.287314	0.015762	0.137339
CDCA7	1908.25	-0.558048	0.323211	0.00111631	0.0199909
MAP3K20	421.736	-0.472158	0.248661	0.000939956	0.0173487
SLC39A10	316.182	0.0503496	0.110043	0.37069	0.772466
PDK1	5135.96	-0.461784	0.134607	9.16958e-06	0.000377161
ITGA6	2127.72	0.0512595	0.105096	0.355395	0.760153
DNAH7	47.1978	0.0144555	0.166423	0.796498	0.966702
STK17B	3741.38	-0.00798479	0.103572	0.87954	0.980115
METAP1D	260.65	-0.0535761	0.108543	0.341285	0.748165
HECW2	9.83812	0.00307854	0.202851	0.954134	0.992827
HAT1	1162.79	0.0995528	0.119907	0.11709	0.464213
CCDC150	763.804	0.000553063	0.147781	0.992051	0.998194
GTF3C3	1092.57	-0.0190112	0.12936	0.731817	0.94766
SLC25A12	777.859	-0.0152971	0.0671414	0.718426	0.942676
DYNC1I2	4483.52	0.0367328	0.0904885	0.472707	0.842858
ANKRD44	1917.86	-0.0780466	0.143237	0.220448	0.633461
LOC784052	13.6468	0.083235	0.235202	0.216842	0.626948
CYBRD1	36.7481	-0.0664728	0.194247	0.299221	0.713246
DCAF17	608.246	-0.13695	0.117583	0.0431772	0.262321
METTL8	386.737	-0.0461521	0.0942656	0.380924	0.780443
TLK1	1457.68	-0.0883295	0.0690377	0.0558829	0.309907
GORASP2	2340.44	0.11618	0.116254	0.0731995	0.360102
SF3B1	41310.7	-0.00966242	0.140461	0.86179	0.977701
COQ10B	857.07	0.0279045	0.102262	0.600337	0.903761
LOC112443619	22.1207	0.0400616	0.179531	0.496823	0.857061
HSPD1	3210.92	0.0507279	0.120641	0.379427	0.779292
HSPE1	1149.52	0.0949174	0.152268	0.15816	0.537846
MOB4	852.796	-0.0269292	0.0793638	0.569614	0.891185
MARS2	127.23	-0.00172304	0.0918837	0.97279	0.996184
PLCL1	2199.71	0.0234276	0.101644	0.658002	0.923515
FTCDNL1	5.19138	0.0148042	0.199332	0.785904	0.964675
C2H2orf69	264.5	-0.0560178	0.113567	0.32872	0.739731
TYW5	250.535	-0.132554	0.105424	0.0387219	0.246134
MAIP1	279.345	-0.0178123	0.0716761	0.687892	0.933056
SPATS2L	30.8017	0.0779686	0.207744	0.241899	0.654717
KCTD18	674.123	-0.0232712	0.0816464	0.628212	0.911986
SGO2	723.117	-0.0320958	0.119314	0.564609	0.890179
BZW1	14710.6	0.0283958	0.0965784	0.58655	0.896922
CLK1	4108.83	0.00336462	0.139404	0.951491	0.992386
UBR3	1870.67	-0.0604245	0.111894	0.293715	0.705977
PPIL3	521.384	0.0212404	0.108762	0.693228	0.93438
NIF3L1	426.054	0.0609273	0.104373	0.278121	0.691909
METTL5	1245.56	-0.0243704	0.0760596	0.597145	0.902535
SSB	2385.24	0.043319	0.089035	0.396247	0.79093
KLHL23	26.7686	0.0342663	0.149105	0.553013	0.88548
ORC2	1413.78	-0.00724896	0.0887993	0.884329	0.981003
PHOSPHO2	450.557	-0.0207894	0.116136	0.703451	0.936972
PPIG	3147.6	0.00756824	0.0916937	0.880912	0.980497
FASTKD1	433.186	0.0144559	0.0980935	0.780842	0.963815
HYCC2	267.291	0.0949219	0.136394	0.147079	0.519185
NDUFB3	430.585	0.0709398	0.124098	0.241525	0.654576
CFLAR	3323.21	0.12101	0.0989368	0.0469302	0.27765
LOC101906273	9.13133	-0.0547569	0.204237	0.371134	0.77264
KLHL41	26.8906	0.0167239	0.152676	0.765935	0.960882
BBS5	167.542	0.0306304	0.102533	0.566723	0.891106
CASP8	2219.18	0.53786	0.0923134	1.23587e-10	1.56251e-08
TRAK2	2127.77	0.127858	0.144801	0.073765	0.361057
STRADB	236.402	0.99739	0.182424	1.91833e-09	1.97183e-07
DHRS9	19.2739	-0.0115916	0.175397	0.835032	0.97398
C2CD6	8.76618	0.075666	0.28367	0.228828	0.641222
TMEM237	264.291	-0.104996	0.105617	0.0851265	0.392221
SPC25	55.0576	0.0120766	0.136779	0.827623	0.973112
MPP4	5.9606	-0.121572	0.314423	0.110438	0.452451
CERS6	14.2413	1.38429	1.29555	0.000746769	0.0143269
ALS2	706.929	0.028658	0.123905	0.607677	0.906102
SCN9A	34.5178	0.0376027	0.214868	0.508171	0.863406
FZD7	12.4356	0.0820056	0.223704	0.223745	0.635829
KIAA2012	9.51338	0.0121777	0.160963	0.827719	0.973112
SUMO1	1336.38	0.0524881	0.115778	0.359664	0.76339
LOC112443644	9.52143	-0.0911774	0.259735	0.184681	0.580105
NOP58	3740.03	0.193564	0.116734	0.00927768	0.0972617
TTC21B	758.776	0.018729	0.0758593	0.683695	0.932002
LOC112443674	63.0353	0.0288234	0.13944	0.611684	0.907624
BMPR2	1535.19	-0.0292975	0.120231	0.598056	0.902956
FAM117B	1521.82	-0.00916392	0.118954	0.866084	0.977701
ICA1L	6.00614	0.0388151	0.211767	0.498174	0.858436
GALNT3	727.31	0.00770207	0.105437	0.884321	0.981003
WDR12	1132.08	0.120354	0.104025	0.0534014	0.301675
CARF	355.724	-0.029732	0.12484	0.595355	0.901493
NBEAL1	430.12	-0.189012	0.192143	0.0313905	0.216869
SCN3A	43.668	-0.0290946	0.152049	0.611416	0.907624
CYP20A1	1745.89	-0.0969747	0.165569	0.158749	0.539244
SLC38A11	7.14367	-0.00875971	0.228482	0.864397	0.977701
ABI2	746.157	-0.282864	0.224493	0.00893826	0.0948837
COBLL1	101.081	-0.0619101	0.214495	0.322138	0.734755
RAPH1	74.4362	-0.10719	0.248402	0.146073	0.517913
CD28	9.74693	0.344715	0.664154	0.0145299	0.130192
CTLA4	3.68091	0.580192	0.944044	0.00540137	0.0650377
ICOS	2002.51	2.00304	0.280953	2.19289e-14	5.33166e-12
LOC101903301	1202.48	-0.0219907	0.302316
PARD3B	18.1033	0.000337727	0.187918	0.99507	0.999021
NRP2	28.7432	0.124594	0.34435	0.102553	0.435826
INO80D	284.357	-0.00489761	0.12459	0.928568	0.989339
NDUFS1	1758.33	-0.0238238	0.0926448	0.641359	0.916962
EEF1B2	8200.62	0.00138931	0.12513	0.97971	0.996973
LOC112443651	14.2692	0.0278892	0.203393	0.617643	0.909753
MDH1B	37.5792	-0.0620029	0.196743	0.325304	0.73748
FASTKD2	331.561	0.067515	0.108954	0.242328	0.654927
KLF7	258.615	-0.2381	0.290139	0.0263807	0.194027
CREB1	958.344	0.0668943	0.115985	0.256184	0.669542
METTL21A	213.237	0.0169764	0.107172	0.750752	0.955522
CCNYL1	114.934	0.0683489	0.137587	0.268067	0.681467
FZD5	26.6875	-0.028292	0.172723	0.621603	0.909753
PLEKHM3	235.603	-0.199754	0.248424	0.0373224	0.241117
IDH1	88.1771	-0.5365	0.36241	0.00193202	0.0304191
PIKFYVE	819.75	-0.0119003	0.103231	0.821441	0.971456
MAP2	6.36677	-0.0365617	0.24134	0.50245	0.861119
RPE	513.851	0.0149702	0.0975745	0.772913	0.962333
KANSL1L	208.236	0.0103667	0.0967283	0.840789	0.974325
LANCL1	1679.75	-0.0468376	0.132252	0.422149	0.811147
IKZF2	75.3691	-0.107761	0.192429	0.138743	0.504639
SPAG16	39.5772	-0.114826	0.19587	0.122964	0.478203
BARD1	60.2107	0.0321043	0.134062	0.572037	0.891842
ATIC	2931.99	-0.00926243	0.109806	0.862549	0.977701
FN1	296.961	-0.0341524	0.106586	0.529785	0.876887
MREG	271.768	-0.0348499	0.152991	0.547657	0.88329
TMEM169	32.7224	-0.259229	0.285013	0.0198945	0.160926
PECR	319.399	-0.120857	0.190112	0.108225	0.447738
XRCC5	1065.64	-0.0359915	0.112259	0.515003	0.868153
SMARCAL1	1793.21	-0.0369507	0.0827574	0.44895	0.828177
RPL37A	31200.2	0.0343774	0.125034	0.542319	0.880344
TNS1	6.42135	-0.0135591	0.194245	0.804502	0.968007
ARPC2	22920	-0.0731371	0.117893	0.222407	0.634624
LOC112443653	10.7674	-0.15093	0.265429	0.0775348	0.372192
GPBAR1	9.15742	0.0496576	0.221886	0.400741	0.795447
AAMP	2305.04	0.0976803	0.101893	0.0988563	0.426944
PNKD	204.146	0.00996451	0.101356	0.849169	0.975605
TMBIM1	378.836	0.694385	0.668304	0.00218518	0.0332858
PNKD.1	161.387	-0.060473	0.108078	0.287664	0.699619
SLC11A1	287.914	0.134831	0.327758	0.0916849	0.409457
CTDSP1	4629.67	-0.106898	0.157054	0.125243	0.482086
VIL1	40.6203	-0.0974426	0.214133	0.171901	0.558046
USP37	1153.22	0.239645	0.0832351	0.000342721	0.00766907
CNOT9	2347.11	0.166768	0.136676	0.0274518	0.19924
PLCD4	106.168	-0.00150964	0.174125	0.978246	0.996452
ZNF142	1881.38	-0.00779914	0.112542	0.884633	0.981003
BCS1L	281.343	0.411828	0.136316	4.39772e-05	0.00147091
RNF25	919.312	-0.00744725	0.0994781	0.886212	0.981721
STK36	107.641	-0.035435	0.132444	0.534578	0.877615
TTLL4	853.168	-0.0312867	0.108848	0.565748	0.890469
CYP27A1	39.9662	-0.00369694	0.183507	0.946379	0.99128
WNT10A	152.55	0.447038	0.400395	0.00505076	0.0622641
NHEJ1	407.354	0.00883929	0.114932	0.869974	0.977701
SLC23A3	55.2503	-0.0165724	0.184451	0.76584	0.960882
CNPPD1	2095.21	-0.0936161	0.119406	0.135369	0.497629
RETREG2	4500.67	-0.0461951	0.110941	0.409385	0.802433
ZFAND2B	1853.6	-0.0317786	0.132413	0.575062	0.892421
ABCB6	914.681	-0.595547	0.327289	0.000833909	0.015736
ATG9A	2854.77	-0.328987	0.182072	0.00203989	0.0316059
ANKZF1	1792.53	0.00412383	0.133934	0.940346	0.990046
GLB1L	57.4388	-0.0984561	0.217633	0.169197	0.554906
STK16	789.79	-0.0440856	0.0738389	0.333712	0.742803
TUBA4A	1722.84	-0.188906	0.211377	0.0361829	0.236658
DNAJB2	1886.17	-0.021897	0.119711	0.690498	0.93368
PTPRN	10.8498	-0.0449488	0.177738	0.452287	0.830418
DNPEP	1619.34	0.283514	0.0849573	4.77351e-05	0.00156351
SPEG	379.261	-0.0733806	0.22019	0.260728	0.673697
GMPPA	1489.38	0.0146068	0.118779	0.788782	0.965276
CHPF	971.596	-0.0461145	0.132789	0.428972	0.813958
TMEM198	75.882	0.000574085	0.106478	0.991357	0.998072
OBSL1	209.244	-0.262773	0.305412	0.0207691	0.165773
STK11IP	1127.14	-0.0561523	0.122603	0.337633	0.745971
SGPP2	4.06135	0.0197883	0.224873	0.707796	0.939295
FARSB	930.367	0.052178	0.128485	0.373968	0.774461
ACSL3	381.37	-0.193582	0.1479	0.0174562	0.147231
AP1S3	283.881	0.032214	0.110071	0.555953	0.886734
WDFY1	871.318	0.0675731	0.0953697	0.215061	0.625304
MRPL44	517.161	0.0428735	0.0793819	0.369651	0.771535
SERPINE2	3732.8	-0.156277	0.255005	0.071157	0.354328
CUL3	2597.57	0.0746537	0.0933126	0.170501	0.556439
DOCK10	5559.1	0.0189628	0.0916219	0.708629	0.939753
RHBDD1	393.664	0.261397	0.171776	0.00614486	0.0713402
MFF	1828.02	0.0520204	0.0619695	0.197517	0.602027
TM4SF20	7.5824	-0.0362762	0.205762	0.525933	0.875209
AGFG1	1658.83	0.0907138	0.117415	0.143231	0.512795
VANGL2	31.0191	0.0024581	0.152643	0.96474	0.994689
NCSTN	3155.39	-0.00780015	0.0675959	0.854808	0.976788
BEND5	396.891	-0.0344315	0.0832795	0.481288	0.849054
COPA	7940.61	0.0307199	0.0759276	0.505731	0.862996
SPATA6	109.791	-0.003771	0.104526	0.94302	0.990046
PEX19	1090.57	0.0930028	0.133915	0.151635	0.526067
DCAF8	4169.73	-0.021373	0.0745268	0.638486	0.916117
TRABD2B	6.6111	-0.0745388	0.253421	0.244646	0.656584
FOXD2	27.883	-0.0392472	0.165512	0.504669	0.862825
PEA15	351.717	-0.0106711	0.106724	0.840939	0.974325
FOXE3	6.56536	-0.028656	0.170017	0.617585	0.909753
CMPK1	1433.22	-0.00950364	0.107847	0.85843	0.976963
STIL	49.5203	0.0131705	0.132813	0.811868	0.969616
TAL1	13.2447	-0.00617569	0.219223	0.905572	0.984593
ADORA3	10.733	0.0107349	0.231809	0.833667	0.97398
C3H1orf162	469.633	1.63682	0.375335	5.74908e-08	4.46071e-06
ATP5PB	3703.32	0.0999488	0.140301	0.134054	0.495889
WDR77	404.286	0.339908	0.312725	0.00904251	0.095669
OVGP1	112.044	0.0267938	0.182981	0.637487	0.916112
EFCAB14	3576.09	0.0315898	0.10408	0.556982	0.887013
ATPAF1	888.208	0.0521796	0.09363	0.323854	0.736419
LOC112444971.1	12.8562	0.0320367	0.176049	0.579198	0.894625
LOC112444970.1	11.9462	-0.00509957	0.177777	0.926505	0.989339
MOB3C	403.797	0.0856543	0.0996463	0.135172	0.497629
MKNK1	1983.47	0.216888	0.0747504	0.000422407	0.00905167
IGSF8	52.0556	-0.147142	0.212942	0.0736594	0.361049
KCNJ10	11.5741	0.00509265	0.185021	0.926116	0.989339
PIGM	633.861	0.220838	0.159909	0.0115985	0.112887
IGSF9	7.73416	0.0292889	0.216601	0.5948	0.901146
DENND2D	2047.08	-0.369332	0.157254	0.000414308	0.0089149
TAGLN2	7855.34	-0.106085	0.166859	0.132611	0.494121
MIR1584	7.50671	-0.0411501	0.205903	0.479287	0.847485
FAAH	220.943	0.0201082	0.159507	0.721979	0.944234
CFAP45	5.10651	-0.113127	0.30009	0.126148	0.483879
SLAMF8	6.96736	3.23169	1.66994	4.07655e-05	0.00138164
NSUN4	293.285	-0.0351901	0.0956017	0.501475	0.860381
DUSP23	31.3268	0.00658473	0.132405	0.904848	0.984593
CEPT1	1477.99	-0.0334832	0.0588878	0.384227	0.782767
UQCRH	5211.5	0.0172714	0.110232	0.748308	0.954004
LRRC41	1857.46	-0.0296242	0.0765877	0.523129	0.873701
DRAM2	581.798	-0.0261426	0.096738	0.616092	0.909438
LRIF1	1324.41	0.0146412	0.0825675	0.761276	0.959562
RAD54L	130.071	0.0015453	0.151836	0.977822	0.996452
CD53	14104.5	0.237032	0.208979	0.0158289	0.137542
KCNA3	2884.74	-0.0811876	0.161628	0.216654	0.626948
POMGNT1	850.139	-0.0902657	0.125011	0.153283	0.527909
LURAP1	63.2156	-0.298147	0.415421	0.0177976	0.148918
TSPAN1	9.69987	0.0405628	0.186841	0.491003	0.853673
PIK3R3	98.0115	-0.0828384	0.160079	0.208674	0.615841
IFI16	5473	0.816512	0.114	1.04603e-13	2.36161e-11
LAMTOR5	949.219	0.14183	0.0956634	0.0227829	0.175701
SLC16A4	32.3147	-0.046462	0.169617	0.438784	0.821289
MAST2	320.079	0.00548415	0.1292	0.920433	0.988352
RBM15	824.78	-0.00351458	0.0728164	0.937393	0.989478
SLC6A17	10.2087	-0.11828	0.295567	0.11823	0.467121
IPP	323.695	-0.0250344	0.0823454	0.604414	0.905112
TMEM69	158.613	0.192193	0.164783	0.0225569	0.174931
STRIP1	1145.5	0.0255844	0.064012	0.53251	0.876887
GPBP1L1	3002	0.0509063	0.0692186	0.244859	0.656584
CCDC17	355.492	0.00682594	0.165371	0.90244	0.984359
LOC515418	366.246	-0.105348	0.271583	0.146499	0.518385
NASP	1650.23	0.129767	0.0950812	0.0325282	0.222437
AHCYL1	2123.12	-0.0172462	0.0680355	0.687085	0.932729
AKR1A1	1334.39	-0.00558167	0.100599	0.914846	0.986561
CSF1	267.606	2.93767	0.375774	1.01543e-15	2.85291e-13
PRDX1	2936.18	0.0466128	0.139374	0.428116	0.813421
MMACHC	52.1893	0.0573864	0.153948	0.348657	0.754808
GSTM3	76.1268	0.021989	0.150524	0.697345	0.935216
GSTM1	372.589	-0.562981	0.331755	0.00116946	0.020722
TESK2	147.982	0.0249153	0.101967	0.638608	0.916117
TOE1	408.484	0.206445	0.0986984	0.00335004	0.0460376
MUTYH	730.558	-0.0187876	0.140863	0.73725	0.949577
CD1D	1106.9	-0.115156	0.189254	0.119972	0.471202
ZSWIM5	7.79671	-0.0081547	0.193115	0.881067	0.980574
AMPD2	1164.35	-0.0216517	0.105153	0.685036	0.932214
LOC512286	302.188	-0.026696	0.0989516	0.611806	0.907624
UROD	562.948	0.0137324	0.0779093	0.768498	0.960882
GNAT2	282.099	-0.117627	0.176075	0.109289	0.44993
HECTD3	1621.11	-0.0527642	0.137476	0.375269	0.77566
MIR197	38.152	-0.163135	0.237111	0.0617515	0.328253
GNAI3	3097.94	0.00723527	0.109873	0.892347	0.983334
CD5L	6.17259	-0.16723	0.530111	0.0540872	0.303861
AMIGO1	240.554	-0.0960358	0.1276	0.135782	0.498314
CYB561D1	429.38	-0.092642	0.137018	0.155428	0.531964
ATXN7L2	559.898	-0.012742	0.129052	0.817193	0.970786
EIF2B3	357.17	-0.0294154	0.106865	0.586438	0.896859
FCRL1	128.202	-0.00120328	0.138039	0.982621	0.996973
PSMA5	1552	0.373723	0.158458	0.000394011	0.00860358
LOC112445935	16.8218	0.0329774	0.191387	0.565779	0.890469
FCRL3	122.047	0.11487	0.252052	0.129776	0.490219
FCRL5	182.868	-0.0213051	0.183507	0.704461	0.937447
PTCH2	21.4036	-0.157062	0.296176	0.071728	0.356329
LOC100849046	4005.75	-0.118706	0.158715	0.0985875	0.42628
BTBD19	83.7533	0.0382883	0.127898	0.50204	0.860883
SORT1	30.6503	-0.0742516	0.260334	0.24315	0.655748
LOC784007	180.615	-0.114676	0.259604	0.129507	0.48963
DYNLT4	4.96353	0.0269244	0.210034	0.625717	0.91096
PLK3	1628.03	-0.112017	0.197992	0.130052	0.490406
PSRC1	10.7005	-0.111671	0.269316	0.133999	0.495889
RPS8	61588.8	0.026541	0.1203	0.631658	0.913905
LOC112446104	45.6119	-0.00757358	0.146399	0.891654	0.982996
KIF2C	31.1366	-0.00209349	0.18629	0.969515	0.995991
CELSR2	478.069	-0.122834	0.184643	0.10227	0.435352
ARMH1	17.898	-0.0930322	0.189753	0.18141	0.575115
TMEM53	74.384	-0.00715834	0.132502	0.896639	0.984153
SARS1	4356.45	0.20433	0.160014	0.0164744	0.141115
ETV3	2118.62	-0.366028	0.202848	0.00168622	0.0274022
RNF220	4738.95	0.00339862	0.0769117	0.941419	0.990046
LOC112446127	33.6311	-0.0102121	0.147745	0.8546	0.976741
TMEM167B	1291.84	0.0353078	0.113655	0.523873	0.874598
TAF13	379.2	0.0931117	0.117986	0.135452	0.497629
WDR47	647.282	-0.0335615	0.115632	0.545179	0.881983
ARHGEF11	938.406	-0.127695	0.20342	0.0997813	0.42859
CLCC1	705.121	0.0147467	0.0862987	0.764768	0.960144
ERI3	594.263	-0.0275021	0.0836047	0.572956	0.891842
GPSM2	226.053	0.00619515	0.0875666	0.900408	0.984153
STXBP3	1714.08	-0.0341723	0.0743527	0.453595	0.831263
DMAP1	870.426	0.048738	0.0626044	0.229607	0.641222
PRPF38B	4682.09	-0.0105604	0.152981	0.849983	0.975786
HENMT1	20.8963	-0.132255	0.21862	0.0961047	0.420288
SLC6A9	488.111	-0.00740253	0.112806	0.890497	0.982606
EEIG2	136.056	-0.107023	0.146687	0.11862	0.467638
SLC25A24	1280.12	-0.0495374	0.119734	0.388779	0.786164
CCDC24	15.624	0.0297565	0.210317	0.592911	0.900544
B4GALT2	524.255	0.320148	0.174399	0.00201679	0.0314055
ATP6V0B	1826.07	0.0590019	0.0961734	0.275096	0.687904
DPH2	567.12	0.0489672	0.0886598	0.339301	0.746309
IPO13	1222.17	-0.0126644	0.0971236	0.806601	0.96808
ST3GAL3	967.195	-0.0226232	0.0661633	0.590002	0.898708
VAV3	380.508	0.0258069	0.121107	0.641194	0.916934
KDM4A	3618.02	-0.0559049	0.0920844	0.28874	0.70037
PTPRF	1464.53	-0.17215	0.207171	0.0468678	0.277541
HYI	339.798	-0.131274	0.199733	0.0925499	0.411319
NTRK1	8.83705	0.0821162	0.258517	0.213926	0.624217
SZT2	2315.77	-0.0117677	0.145481	0.832795	0.97398
ELOVL1	1642.49	0.0100092	0.0628108	0.804734	0.968007
INSRR	57.6337	-1.37775	0.498624	1.95176e-05	0.000727907
SH2D2A	1716.47	-0.146907	0.132746	0.0418507	0.258233
PRCC	1631.66	0.0593788	0.102515	0.28586	0.69845
CDC20	78.1509	-0.0180654	0.181615	0.746643	0.953653
HDGF	3875.59	-0.0224013	0.0946915	0.663898	0.927066
TIE1	594.544	-0.194026	0.18746	0.027504	0.19924
METTL25B	737.346	-0.0100054	0.10322	0.849362	0.975605
ISG20L2	768.882	0.445799	0.10798	5.21242e-07	3.05095e-05
PRMT6	513.116	0.00808255	0.120554	0.881956	0.980905
GPATCH4	482.866	0.341885	0.161183	0.000882276	0.0164522
NAXE	829.312	-0.0598552	0.0941048	0.263709	0.676678
AMY2B	37.7506	-0.0365278	0.229018	0.510404	0.864786
EBNA1BP2	777.382	0.107929	0.148168	0.117235	0.464493
RNPC3	541.574	-0.0577464	0.175935	0.352438	0.757581
LOC786728	27.7711	0.0314735	0.167608	0.585839	0.896406
MEF2D	2471.13	-0.0387974	0.0947108	0.458586	0.835022
SLC2A1	532.37	0.164432	0.185816	0.0470918	0.278048
ZNF691	163.772	0.0346624	0.117033	0.533858	0.877593
TSACC	33.5308	-0.117527	0.193734	0.116373	0.463174
SVBP	495.784	-0.0648955	0.139939	0.290688	0.702576
C3H1orf50	638.527	-0.0115554	0.0711566	0.79334	0.966163
CCT3	3933.17	0.0718028	0.135265	0.246695	0.658984
P3H1	1721.25	-0.029447	0.152433	0.607411	0.906102
GLMP	636.781	-0.00859475	0.13665	0.876541	0.97928
TMEM79	248.819	-0.0506249	0.136422	0.392039	0.78822
SMG5	2116.65	0.0103547	0.0987587	0.842082	0.974723
YBX1	16014.2	0.0220057	0.116611	0.687625	0.932837
PAQR6	144.284	-0.0210276	0.145551	0.708906	0.939753
PPIH	395.326	0.031976	0.0813737	0.506873	0.863084
BGLAP	12.1362	0.00334768	0.169653	0.951917	0.992503
PMF1	567.736	0.041304	0.111063	0.457343	0.834527
S1PR1	7635.63	-0.200678	0.196388	0.0263736	0.194027
SLC25A44	1264.75	0.151213	0.0815086	0.009553	0.0995702
PPCS	320.596	-0.0448672	0.0926918	0.389876	0.786626
ZMYND12	7.76519	-0.32575	0.427499	0.0143406	0.128814
SEMA4A	884.693	0.0912402	0.106709	0.126717	0.484159
DPH5	606.774	0.112406	0.115083	0.0796253	0.377466
LMNA	115.395	0.0619446	0.216559	0.321262	0.733692
SLC30A7	332.517	0.0225994	0.0904515	0.65497	0.922901
EXTL2	372.122	-0.0847239	0.165386	0.203353	0.609095
FOXJ3	2137.53	0.00754312	0.0492705	0.822854	0.971456
MEX3A	29.5634	-0.0253758	0.149881	0.655223	0.922901
RAB25	13.1486	-0.00579678	0.171585	0.91685	0.986918
LAMTOR2	590.766	0.039674	0.120492	0.482805	0.849166
LOC534578	22.8362	-0.0154196	0.315014	0.728519	0.947225
SSR2	11124.2	0.00203705	0.122262	0.970158	0.995991
ARHGEF2	3938.24	-0.219384	0.160455	0.0120641	0.115201
CDC14A	1704.12	0.0038072	0.125057	0.944455	0.990327
HIVEP3	346.603	-0.0466134	0.152912	0.433724	0.818753
KHDC4	2649.79	-0.0244422	0.157788	0.667498	0.928659
LOC112446111	13.4646	-0.0421601	0.203205	0.471316	0.842135
RIT1	4131.31	-0.0453626	0.118665	0.425428	0.811878
RTCA	647.289	-0.00225635	0.0919801	0.964389	0.994689
DBT	859.086	-0.0253842	0.118016	0.644898	0.918252
SYT11	225.207	-0.0386217	0.152745	0.508632	0.863419
TRMT13	2366.57	-0.0167817	0.174174	0.764719	0.960144
GON4L	2824.49	-0.00808054	0.112243	0.88045	0.980487
SASS6	812.021	0.000311546	0.141648	0.99551	0.999187
SCMH1	188.04	-0.0201118	0.0970471	0.69865	0.935216
MFSD14A	2268.96	0.0297676	0.0944692	0.565652	0.890469
CTPS1	332.17	0.103582	0.149869	0.129972	0.490406
MSTO1	317.583	0.0144301	0.0775247	0.756453	0.957356
DAP3	819.575	0.0456097	0.0930801	0.383425	0.782419
CITED4	11.2417	-0.0168518	0.186357	0.7617	0.959562
SLC35A3	902.556	0.0348292	0.0928619	0.500352	0.860078
AGL	367.226	-0.0593945	0.12619	0.317016	0.729397
KCNQ4	71.5949	-0.236918	0.393621	0.0301176	0.211425
ASH1L	3644.38	0.0273186	0.10597	0.611679	0.907624
RUSC1	427.56	-0.216501	0.313635	0.0359129	0.23579
NFYC	2182.12	-0.0792154	0.0900636	0.140892	0.508796
FDPS	1158.47	-0.0268977	0.0939663	0.601993	0.904134
PKLR	45.3772	-0.0260226	0.160151	0.648491	0.919784
RIMS3	7.70926	-0.00688733	0.181	0.900696	0.984153
ZNF684	65.8526	-0.0225242	0.157236	0.69122	0.93368
HCN3	54.3759	0.0599739	0.189299	0.338456	0.745971
CLK2	3353.43	0.0228008	0.13659	0.684504	0.932002
SCAMP3	2183.15	0.0449259	0.0799956	0.350225	0.756647
ENTREP3	363.428	-0.0382783	0.103208	0.479148	0.847485
EXO5	118.091	-0.0189401	0.112141	0.726345	0.945937
ZFP69	337.178	0.116104	0.126037	0.0821949	0.384458
GBA1	804.305	-0.0841615	0.0843829	0.106855	0.445864
SMAP2	1176.63	-0.0164138	0.109664	0.75997	0.959143
MTX1	428.882	0.0681842	0.0852808	0.183598	0.57857
ZMPSTE24	675.653	0.126941	0.106826	0.0467736	0.277113
TMCO2	21.6392	0.0091756	0.153995	0.869357	0.977701
THBS3	26.9648	-0.0527502	0.19873	0.386903	0.785056
TRIM46	49.3568	-0.620277	0.438225	0.00160426	0.026307
KRTCAP2	680.506	0.133431	0.139928	0.0622889	0.329505
DPM3	340.841	0.00908741	0.109641	0.865064	0.977701
SLC50A1	212.978	0.000199048	0.0935636	0.996878	0.999249
RLF	1518.31	-0.00534478	0.0616807	0.893635	0.983953
PPT1	2092.28	-0.105903	0.170308	0.134772	0.496831
LOC112446123	9.43182	0.000227506	0.191454	0.996664	0.999193
CAP1	13621	0.00237908	0.107611	0.964292	0.994689
EFNA1	185.329	-0.209485	0.214113	0.026181	0.193458
ADAM15	52.0841	-0.285702	0.289257	0.0146984	0.131198
MYCL	8.89163	-0.0626068	0.228582	0.312847	0.72657
TRIT1	885.783	0.0149555	0.0815925	0.754834	0.956712
ZBTB7B	658.836	-0.217528	0.195238	0.0193238	0.157248
FLAD1	345.74	0.0239237	0.0716006	0.589556	0.898618
PPIE	788.906	0.00639512	0.0954558	0.900784	0.984153
CKS1B	95.5865	0.101896	0.186732	0.152728	0.526875
HPCAL4	35.7062	-0.174691	0.30038	0.0578476	0.316609
SHC1	2804.27	0.187922	0.06801	0.000816445	0.0154757
PBXIP1	12165.8	-0.0663336	0.0925172	0.215558	0.62593
LOC112446115	26.3967	-0.0900523	0.188599	0.191495	0.591756
PMVK	63.1435	-0.0106349	0.135254	0.847598	0.975056
PABPC4	3844.9	0.0688157	0.0808172	0.165593	0.549815
LOC112446114	7.59341	0.0485108	0.214192	0.413317	0.805904
KCNN3	174.652	-0.0277034	0.185327	0.626295	0.91096
MACF1	18752.8	-0.0262816	0.158194	0.645263	0.918252
ADAR	2920.56	0.0942876	0.181551	0.174508	0.561852
DPYD	12.2748	0.00644733	0.20059	0.904662	0.984593
UBE2Q1	4720	-0.0148917	0.0421065	0.616498	0.909576
IL6R	12131.7	0.168274	0.184287	0.0433461	0.26322
ATP8B2	12579.7	-0.0345346	0.0927644	0.503662	0.862144
HAX1	354.324	-0.0345559	0.1272	0.541544	0.880033
NDUFS5	1014.3	0.0158315	0.111062	0.768791	0.960882
UBAP2L	4432.89	0.0979438	0.0600389	0.0226854	0.17542
AKIRIN1	4204.07	0.193779	0.0917338	0.00366577	0.0490212
GJA9	15.0534	-0.123683	0.25002	0.11388	0.459263
MYCBP	408.364	0.00665631	0.102084	0.899006	0.984153
RRAGC	1251.91	-0.00320552	0.0998837	0.950904	0.992371
UTP11	786.477	0.00794372	0.0822031	0.868567	0.977701
FHL3	123.229	-0.10425	0.18442	0.145265	0.516184
C3H1orf43	2375.2	0.112706	0.126369	0.089665	0.404544
SF3A3	2483.82	0.055398	0.0901366	0.287435	0.699593
CFAP141	10.2253	-0.00317581	0.157673	0.954489	0.992827
TPM3	30017.3	0.0130825	0.107922	0.806434	0.96808
PTBP2	682.869	0.0299165	0.138737	0.598719	0.903307
NUP210L	1298.18	0.00187302	0.14966	0.973106	0.996354
RWDD3	148.605	0.0993974	0.127611	0.125259	0.482086
INPP5B	3506.32	0.174576	0.197659	0.0423774	0.259582
RPS27	24008.3	0.0364906	0.125378	0.519513	0.870928
JTB	1230.26	0.0953345	0.0867451	0.07806	0.373548
CREB3L4	79.9376	0.0359045	0.186319	0.536657	0.878546
SLC39A1	1076.28	0.89658	0.179523	3.39795e-08	2.75387e-06
ALG14	309.733	0.00236115	0.12798	0.96563	0.994689
CRTC2	4322.27	0.22134	0.211158	0.0209948	0.166983
CNN3	19.3311	0.0451744	0.190575	0.448857	0.828177
DENND4B	4443.53	-0.0632162	0.171279	0.31556	0.728343
GATAD2B	2481.65	-0.0503295	0.10121	0.35668	0.760927
SLC27A3	41.7758	0.0216679	0.172433	0.701685	0.936098
MTF1	447.42	-0.0518458	0.092583	0.324085	0.736673
INTS3	1694.3	0.0261072	0.0718497	0.55712	0.887013
F3	8.21381	1.68676	0.976741	0.00017486	0.00449339
YRDC	812.259	-0.00116532	0.0662611	0.977893	0.996452
CDCA8	55.4852	-0.0118408	0.185099	0.830269	0.97398
ABCD3	1069.19	-0.0480712	0.101745	0.37811	0.777308
C3H1orf109	477.807	-0.0917954	0.107867	0.126553	0.484129
ILF2	2543.91	0.132654	0.139674	0.0632626	0.332985
SNAPIN	793.164	0.000269858	0.0772579	0.995356	0.999187
GNL2	1157.84	0.157342	0.126394	0.0294959	0.208785
CHTOP	7111.6	0.0854577	0.109278	0.152376	0.526364
ARHGAP29	17.5557	0.0999159	0.242683	0.164232	0.547969
S100A13	951.304	0.0158467	0.107889	0.767028	0.960882
SNIP1	700.931	0.0559527	0.0906364	0.284375	0.697283
S100A14	28.8509	-0.0383419	0.18275	0.513019	0.86698
MEAF6	1074.82	-0.0447845	0.112358	0.42443	0.811565
ZC3H12A	830.095	0.323353	0.296901	0.00985784	0.101824
S100A4	5688.66	-0.104192	0.194605	0.148845	0.52172
LOC618256	48.891	-0.574056	0.35912	0.00137047	0.0233202
S100A8	86.9454	0.272621	0.522885	0.0226262	0.175284
S100A12	585.801	0.110925	0.331618	0.124927	0.482086
GCLM	129.512	0.0396551	0.0962324	0.452245	0.830418
S100A9	152.492	0.104593	0.311087	0.140195	0.507293
DNTTIP2	1962.87	-0.00989878	0.0612046	0.803255	0.967748
MRPS15	1302.8	-0.114891	0.159743	0.107333	0.446824
OSCP1	31.2196	-0.993432	0.38706	6.61074e-05	0.00203863
LSM10	227.886	-0.0646563	0.127564	0.282679	0.696261
BCAR3	103.461	-0.0100702	0.147803	0.856586	0.976963
STK40	3525.18	-0.101255	0.136728	0.12747	0.485853
EVA1B	1197.41	-0.265743	0.363617	0.0227912	0.175701
SH3D21	42.8069	-1.04442	0.517933	0.000176522	0.00450768
FNBP1L	219.223	-0.0087646	0.0748821	0.847372	0.975056
DR1	4372.61	0.127757	0.166191	0.0852308	0.392558
THRAP3	8355.2	0.144953	0.0868014	0.015038	0.133094
CCDC18	220.971	-0.0544764	0.133718	0.359427	0.763224
MAP7D1	1963.32	-0.125352	0.093077	0.035249	0.232961
TMED5	841.884	0.0876007	0.121691	0.159918	0.540888
TRAPPC3	1313.39	0.145514	0.131175	0.042412	0.259668
COL8A2	7.99707	0.0744432	0.2077	0.257765	0.670832
ADPRS	450.605	-0.109277	0.108925	0.0794876	0.377081
TEKT2	112.107	0.00880382	0.128903	0.872757	0.978193
MTF2	615.924	0.0223499	0.0761111	0.627839	0.911986
DIPK1A	199.018	0.0556895	0.10872	0.324564	0.736995
AGO3	263.782	-0.0151489	0.113686	0.779458	0.963715
RPL5	65658.1	0.0102257	0.118919	0.850819	0.976037
EVI5	33.0648	0.00939291	0.154761	0.86633	0.977701
GFI1	770.49	0.122487	0.206562	0.110243	0.452079
AGO1	3985.32	-0.0604934	0.0708869	0.178325	0.568759
S100A11	4702.48	-0.0104262	0.143828	0.851346	0.976062
S100A10	5890.32	-0.00396278	0.121312	0.941936	0.990046
AGO4	607.587	-0.389655	0.128438	4.65772e-05	0.00153753
RPAP2	509.396	0.0068262	0.120093	0.900085	0.984153
THEM4	142.599	-0.114057	0.197757	0.125284	0.482086
RORC	104.994	-0.0515897	0.181551	0.397706	0.792715
CLSPN	90.6822	-0.0339748	0.158747	0.557994	0.88772
LINGO4	2.69439	0.0141346	0.209799	0.791766	0.96582
MRPL9	2231.61	-0.00431465	0.0885459	0.930873	0.989339
GLMN	594.557	-0.0226178	0.0911274	0.655776	0.922948
C3H1orf146	9.28677	-0.0455003	0.171041	0.447256	0.826945
BTBD8	952.215	-0.0590794	0.146322	0.333065	0.742288
SNX27	1776	-0.107275	0.100011	0.0722787	0.35794
EPHX4	35.806	-0.0620266	0.177302	0.324362	0.736778
TUFT1	45.4467	-0.211183	0.270696	0.034754	0.230885
C3H1orf216	43.5898	-0.0888873	0.148035	0.177137	0.566432
BRDT	4.16503	-0.00119531	0.189087	0.982531	0.996973
PSMB2	1299.78	0.14302	0.155974	0.0579159	0.316846
CGN	126.947	-0.213116	0.241875	0.0296941	0.209397
NCDN	1190.33	0.00600708	0.082443	0.900538	0.984153
KIAA0319L	937.325	-0.0194305	0.0803271	0.68281	0.932002
POGZ	3224.2	-0.0280168	0.109232	0.605906	0.905492
PSMB4	3774.88	0.271133	0.0806065	5.19593e-05	0.00167582
TGFBR3	662.501	0.0898992	0.187999	0.191878	0.592265
ZMYM4	515.878	-0.0965083	0.10858	0.112285	0.455737
CDC7	894.602	0.0505913	0.129644	0.387932	0.785871
SFPQ	9413.74	0.247234	0.0952611	0.000658878	0.012915
ZMYM1	1209.21	-0.0220413	0.062525	0.58438	0.895936
RFX5	1287.94	0.240213	0.168435	0.00889522	0.0945159
PI4KB	3234.14	0.0490598	0.0864486	0.331734	0.741467
ZNF687	926.109	0.0271877	0.0982518	0.604506	0.905112
PSMD4	3184.28	0.108602	0.103493	0.0741566	0.362002
PIP5K1A	2422.1	-0.00438077	0.0681713	0.918612	0.987659
ZMYM6	1450.34	-0.062613	0.11907	0.287573	0.699619
TMEM35B	135.684	-0.0560362	0.159953	0.360681	0.764511
DLGAP3	11.771	0.00190375	0.159329	0.972702	0.996182
ZNF644	1975.62	-0.00655895	0.0910757	0.896386	0.984153
SMIM12	508.189	0.0459943	0.126931	0.426254	0.812256
VPS72	1817.56	0.0439316	0.0749927	0.340444	0.747392
TMOD4	158.176	0.0322197	0.176255	0.577182	0.89317
SCNM1	504.035	-0.0116675	0.0858019	0.81215	0.969616
LYSMD1	326.798	-0.0495394	0.0950384	0.350768	0.756845
TNFAIP8L2	575.012	-0.16305	0.207768	0.054956	0.307223
SEMA6C	6.21598	-0.840664	0.758499	0.00138844	0.0235308
GABPB2	287.67	-0.158351	0.186575	0.0530216	0.300472
ZNF326	3311.58	0.0555761	0.098229	0.306311	0.720749
MLLT11	829.999	-0.164824	0.169656	0.0413135	0.256741
LRRC8D	3921.17	0.588807	0.205426	6.47649e-05	0.00201185
CDC42SE1	11249.2	-0.178272	0.152686	0.0261797	0.193458
C3H1orf56	17.494	0.0242185	0.183514	0.668238	0.928871
BNIPL	35.519	-0.04242	0.179519	0.474815	0.845149
PRUNE1	733.659	-0.0611663	0.0716973	0.177352	0.566515
LRRC8C	2182.08	-0.290499	0.203049	0.0059813	0.069826
LRRC8B	822.526	0.00797151	0.113192	0.882247	0.980905
MINDY1	232.974	-0.218643	0.228499	0.0251029	0.18832
ANXA9	11.0565	-0.281146	0.448908	0.0207517	0.165738
CERS2	3522.37	0.0262641	0.0838921	0.59078	0.898825
LOC513659	193.185	1.16716	0.593875	0.000157059	0.00415418
LOC786372	1611.11	0.0270138	0.143728	0.63427	0.915144
SETDB1	2277.56	-0.001586	0.117389	0.97661	0.996452
ARNT	1468.4	-0.0615802	0.0999481	0.264843	0.67864
GBP5	1207.91	1.24639	0.597383	0.000109527	0.00308407
LOC512486	6162.57	2.2396	0.225513	3.25793e-24	2.0595e-21
CTSK	473.529	-0.0219033	0.157985	0.699066	0.935216
CTSS	3957.2	0.064986	0.137569	0.288506	0.70037
HORMAD1	9.81002	0.0656952	0.231304	0.294908	0.707701
GOLPH3L	606.318	0.0145163	0.104304	0.784022	0.964298
ENSA	2080.48	0.118284	0.145536	0.0918364	0.409742
MCL1	10656.5	0.958278	0.0909191	4.46243e-27	5.12895e-24
ADAMTSL4	488.709	1.58669	0.479911	3.60847e-06	0.000162935
GBP4	1200.7	0.861497	0.182135	1.22653e-07	8.61502e-06
ZSCAN20	169.656	-0.0453358	0.140133	0.439958	0.821894
LOC781710	421.715	1.56323	0.869867	0.000159566	0.00419416
GBP4.1	810.135	0.279921	0.269978	0.0140103	0.127506
ECM1	195.696	0.27768	0.268619	0.0142917	0.12871
TARS2	2194.67	0.014182	0.14822	0.799837	0.96687
GBP6	222.109	-0.119024	0.162509	0.0999167	0.428946
GIGYF2	4656.26	-0.0128149	0.116836	0.813403	0.970183
LOC507055	3594.84	1.44941	0.252945	3.35229e-11	4.70922e-09
RPRD2	1921.67	-0.0567782	0.0748668	0.222158	0.634601
PRPF3	3438.64	-0.0158274	0.148482	0.777598	0.963447
LOC783604	1862.26	0.0763049	0.116728	0.204394	0.610004
LOC511531	2966.02	2.96323	0.315213	1.13289e-21	5.11542e-19
INPP5D	4883.62	-0.279205	0.130757	0.00140263	0.0237395
KYAT3	475.147	0.122531	0.14296	0.0819634	0.383636
GTF2B	1202.87	0.101411	0.110304	0.100456	0.429971
MRPS21	561.517	0.0310874	0.114128	0.572691	0.891842
CIART	8.60851	-0.0819718	0.213273	0.225015	0.637151
C3H1orf54	88.1649	0.0650345	0.144168	0.292491	0.705042
APH1A	2509.05	0.05288	0.104932	0.341339	0.748165
CA14	8.29633	0.0103724	0.157209	0.852697	0.976331
PKN2	760.032	-0.034835	0.0705372	0.428544	0.813715
ANP32E	4504.17	0.0462787	0.118093	0.416378	0.807515
ATG16L1	1728.28	0.0275904	0.148372	0.628376	0.91212
PLEKHO1	919.457	-0.0329018	0.115803	0.55285	0.885443
VPS45	467.07	-0.0198545	0.0763615	0.667152	0.928582
LOC112446116	10.5109	0.00448244	0.195452	0.934067	0.989339
LOC112446117	39.2131	0.062114	0.172698	0.322865	0.735228
OTUD7B	391	-0.0108056	0.0792591	0.818498	0.970925
SAG	23.2529	0.00698236	0.171176	0.900014	0.984153
SF3B4	2319.78	0.0881995	0.094717	0.116025	0.463174
DGKD	4070.73	-0.209482	0.251192	0.0328514	0.223542
LMO4	1587.41	-0.116874	0.139333	0.0906793	0.40669
SV2A	2893.13	-0.19353	0.286254	0.0453942	0.271485
BOLA1	309.728	0.070236	0.111134	0.229473	0.641222
H2AC21	13.0893	-0.0349491	0.173989	0.548287	0.883619
HS2ST1	96.3462	-0.140544	0.236621	0.0872782	0.397839
FCGR1A	42.2473	0.196922	0.51168	0.0423131	0.259351
LOC788142	229.403	-0.0244162	0.12681	0.661081	0.92528
SELENOF	3394.95	0.0352726	0.12872	0.53451	0.877615
SH3GLB1	1325.95	0.00290275	0.095276	0.954815	0.992827
USP40	3040.74	0.00422494	0.115207	0.937563	0.989478
LOC107132278	8.46627	0.0392047	0.221432	0.489145	0.852875
TXNIP	5280.13	-0.0501829	0.17466	0.408451	0.801622
CLCA3	24.0484	0.012414	0.153309	0.82434	0.971968
POLR3GL	313.326	0.0123222	0.0755461	0.787897	0.96488
PEX11B	457.719	-0.0297452	0.0944985	0.565986	0.890684
ITGA10	527.377	0.00415037	0.173782	0.940295	0.990046
HJURP	45.7854	0.0144647	0.195134	0.791782	0.96582
PIAS3	452.817	-0.0380056	0.0658709	0.364629	0.767254
NUDT17	423.006	-0.00446713	0.152973	0.936008	0.989339
POLR3C	1499.2	-0.00842138	0.0645502	0.838375	0.97398
RNF115	692.957	-0.00748459	0.0923855	0.882572	0.980905
LOC107132283	464.941	-0.0143321	0.179038	0.796973	0.966803
GPR89A	964.172	-0.0131783	0.0685577	0.759441	0.958819
ODF2L	625.167	-0.0201098	0.127373	0.716733	0.942058
ACP6	628.197	0.0495863	0.144949	0.405148	0.798781
BCL9	236.135	0.575427	0.226315	0.000157861	0.00416667
AGAP1	60.2532	-0.00829983	0.158582	0.881715	0.980905
CHD1L	1126.02	0.0110465	0.144861	0.842769	0.974728
FMO5	407.087	-0.0140262	0.0848695	0.774094	0.962481
ZNHIT6	362.286	0.120994	0.134459	0.0791563	0.376231
PRKAB2	271.235	0.0491707	0.112526	0.384229	0.782767
ACKR3	670.503	1.38105	0.19314	2.66687e-15	7.02442e-13
BCL10	1116.14	0.0496225	0.0990031	0.358685	0.762288
C3H1orf52	532.007	-0.0230742	0.0923031	0.651201	0.921312
COPS8	1710.97	0.0491531	0.0960414	0.35661	0.760927
PDE4DIP	920.469	-0.222948	0.133171	0.00653703	0.0747943
MCOLN2	685.656	-0.279759	0.181733	0.0051331	0.0625825
MLPH	19.7496	-0.0591896	0.23636	0.329137	0.739731
LPAR3	62.7886	-0.0269393	0.120762	0.626979	0.911452
SSX2IP	816.65	-0.0397022	0.147174	0.496253	0.856887
SEC22B	1830.8	-0.0190315	0.10925	0.723497	0.944676
PRLH	14.1444	-0.0231585	0.242579	0.654308	0.922894
RAB17	461.364	-0.0157156	0.219065
NOTCH2	2759.89	-0.0303113	0.126602	0.589403	0.89858
GNG5	2673.84	0.00583302	0.10093	0.911122	0.986158
LRRFIP1	8145.56	-0.0636898	0.0912096	0.229171	0.641222
RPF1	1215.51	0.0362078	0.0794998	0.447143	0.826858
HMGCS2	12.5758	-0.0120385	0.197539	0.824896	0.971968
PHGDH	20264.5	-0.0148383	0.111879	0.783103	0.964142
SAMD13	8.71621	-0.00478968	0.191389	0.929963	0.989339
RBM44	72.2694	0.00958092	0.265268
PRKACB	4858.68	-0.00709044	0.120288	0.896277	0.984153
UBE2F	385.218	-0.0209296	0.082395	0.664446	0.92752
WARS2	507.024	0.0260392	0.0958268	0.61617	0.909438
SCLY	1518.96	-0.429909	0.253145	0.00170686	0.0275957
ESPNL	1222.85	-0.143755	0.26532	0.0855924	0.393937
ILKAP	2258.61	-0.0148511	0.102783	0.778304	0.963469
LOC101905228	791.769	0.0348317	0.10998	0.525716	0.875209
PER2	65.1847	0.201128	0.282663	0.0409633	0.256005
TRAF3IP1	377.412	-0.0214009	0.0985733	0.682343	0.932002
ASB1	76.5875	-0.155774	0.230791	0.0679097	0.346762
WDR3	1097.75	0.144074	0.153172	0.0553182	0.308101
GDAP2	307.55	0.00308947	0.0846397	0.949409	0.992103
TWIST2	145.027	-0.758397	0.400968	0.000461751	0.00969754
HDAC4	679.531	0.274884	0.320574	0.0190855	0.156122
TENT5C	161.407	-1.00928	0.396497	6.62719e-05	0.00203863
MAN1A2	345.511	-0.0640351	0.132931	0.291142	0.703458
NDUFA10	1629.27	0.0248073	0.0767586	0.592733	0.900544
TRIM45	202.726	-0.0525001	0.152335	0.384666	0.782767
TTF2	816.187	0.120586	0.0991375	0.0477525	0.280676
IL3RA	33.3937	0.638001	0.279712	0.000280595	0.00659399
P2RY8	1216.48	0.0218225	0.157825	0.700078	0.935216
PTGFRN	21.3964	-0.0063451	0.18953	0.907614	0.985204
AKAP17A	1766.92	0.00172116	0.0962911	0.973298	0.996439
COPS9	1064.33	0.0419506	0.113597	0.453549	0.831263
CD2	168.056	-0.0468611	0.172055	0.435609	0.819676
IGSF3	35.5717	-0.0311161	0.128964	0.581155	0.894625
GPC1	104.73	0.340707	0.269026	0.00637877	0.0732488
CD58	1096.19	-0.0660987	0.122569	0.268723	0.681467
DUSP28	691.125	-0.0640751	0.106362	0.260007	0.673234
RNPEPL1	4192.67	-0.143845	0.171242	0.0635772	0.334271
CAPN10	1773.14	-0.287737	0.27328	0.0129587	0.120734
ATP1A1	3882.42	0.0704981	0.134342	0.253234	0.665988
GPR35	7702.31	-0.110645	0.162627	0.118783	0.467988
SLC22A15	10.8238	-0.0486817	0.209859	0.413914	0.806456
IFI44	982.677	0.119067	0.221919	0.120245	0.471837
VANGL1	7.14556	-0.0267504	0.210595	0.627489	0.911669
IFI44L	1933.1	0.123753	0.167202	0.0929352	0.411407
MTERF4	968.346	0.0409217	0.103424	0.451258	0.829783
PASK	282.414	0.0466583	0.134181	0.424904	0.811734
PPP1R7	1452.94	0.00151204	0.0600771	0.969248	0.995991
HDLBP	5945.33	-0.0527032	0.0798131	0.275586	0.688175
SEPTIN2	7580.72	0.0193248	0.0936876	0.705987	0.938284
DNAJB4	249.887	0.0163991	0.101993	0.755587	0.957012
FUBP1	2923.97	0.209796	0.0963869	0.00268678	0.0392251
TSPAN2	14.1581	-0.00314405	0.18952	0.954068	0.992827
FARP2	192.011	-0.551004	0.258739	0.000459452	0.00968142
TBX19	11.3492	-0.0379172	0.217789	0.503496	0.861976
STK25	1333.98	-0.104921	0.126798	0.108888	0.448867
BOK	86.7791	-0.102797	0.213143	0.156659	0.534729
SFT2D2	423.001	-0.219502	0.197027	0.018995	0.155742
THAP4	551.355	-0.00127046	0.0876356	0.979522	0.996973
TIPRL	733.941	0.0110799	0.0754853	0.80872	0.968413
ATG4B	1421.25	-0.0124282	0.110744	0.816955	0.970786
DTYMK	218.251	0.0266384	0.117897	0.629137	0.9127
ING5	758.363	-0.0253798	0.109411	0.639349	0.916576
D2HGDH	228.686	-0.125036	0.186636	0.0988762	0.426944
PDCD1	68.2441	0.135693	0.252915	0.0955228	0.418806
DCAF6	634.802	-0.0351887	0.108917	0.520576	0.871855
SIKE1	329.293	-0.199331	0.173408	0.0215711	0.169912
MIGA1	512.595	-0.0553149	0.130677	0.350812	0.756845
USP33	2055.28	-0.0347102	0.14825	0.548026	0.883312
CSDE1	11394.7	0.0377881	0.0951454	0.470753	0.842115
MPC2	372.452	0.0193057	0.116858	0.723627	0.944736
NRAS	4595.28	0.0371659	0.110714	0.500573	0.860078
AMPD1	9.32417	0.0487888	0.20672	0.414349	0.806561
DENND2C	37.0327	-0.0449485	0.204989	0.446299	0.826545
ZZZ3	1692.86	0.0418319	0.0666795	0.32338	0.736135
BCAS2	651.441	0.0412273	0.0915337	0.424882	0.811734
MPZL1	61.8511	-0.0271901	0.15847	0.634481	0.915144
LOC112445968	34.8751	-0.0241211	0.172854	0.671195	0.929685
AK5	21.5925	0.0225521	0.164783	0.691047	0.93368
TRIM33	1019.12	-0.0859761	0.0993364	0.133337	0.494797
RCSD1	16572.8	-0.209854	0.219282	0.0270377	0.197252
CREG1	1168.69	-0.00320813	0.153314	0.954005	0.992827
CD247	31937.1	-0.0692171	0.132041	0.258709	0.671219
PIGK	648.623	0.0187381	0.121306	0.732999	0.948062
POU2F1	156.251	-0.219095	0.219327	0.0232947	0.178524
OLFML3	60.7786	0.0140799	0.171794	0.801236	0.967067
HIPK1	1626.33	-0.0752885	0.120744	0.214419	0.625064
DCLRE1B	60.1358	0.0462308	0.133932	0.428596	0.813715
AP4B1	564.213	-0.0420347	0.136939	0.469323	0.841009
BCL2L15	69.1453	0.264457	0.392681	0.0235002	0.179336
PTPN22	149.754	-0.115398	0.189316	0.119455	0.469931
RSBN1	692.174	-0.0624218	0.112726	0.28095	0.694063
MAEL	7.5481	0.03932	0.23061	0.482566	0.849136
ILDR2	81.419	-0.379022	0.222239	0.00201703	0.0314055
PHTF1	671.579	-0.0627892	0.082462	0.208134	0.614966
TADA1	893.567	-0.0307192	0.0991257	0.561063	0.888531
[truncated: 10,652 more rows]

## Sheet: 3) WC1.2+ Comparison with P-val
Gene Symbol	baseMean	log2FoldChange	lfcSE	pvalue	padj
SULT2B1	12.5466	-1.59368	0.971102	0.000217014	0.00532759
EPPK1	66.9476	-1.51397	0.434713	2.01546e-06	9.91495e-05
C28H10orf105	33.0533	-1.45054	0.82346	0.000182445	0.0046133
INSRR	57.6337	-1.37775	0.498624	1.95176e-05	0.000727907
RAB33A	212.596	-1.24691	0.223748	1.88933e-10	2.34185e-08
CRACR2B	129.605	-1.20483	0.26632	5.85682e-08	4.46071e-06
FAM131B	1383.45	-1.18318	0.362992	7.17895e-06	0.00030154
KANK1	44.7622	-1.15325	0.58584	0.00015938	0.00419416
CNNM2	181.985	-1.14233	0.267954	2.51763e-07	1.6076e-05
PIK3R6	760.588	-1.07985	0.28791	2.24285e-06	0.000109484
LY6D	54.3887	-1.07153	0.613902	0.000282622	0.0066293
NYNRIN	363.514	-1.0678	0.284996	2.38515e-06	0.000115097
SH3D21	42.8069	-1.04442	0.517933	0.000176522	0.00450768
HBQ1	13.0146	-1.04264	0.57579	0.000262729	0.00625552
RBFOX3	108.351	-1.0302	0.355322	2.84699e-05	0.00102548
TENT5C	161.407	-1.00928	0.396497	6.62719e-05	0.00203863
OSCP1	31.2196	-0.993432	0.38706	6.61074e-05	0.00203863
SMOX	120.312	-0.960084	0.305155	1.92665e-05	0.000722808
LRP4	1300.86	-0.954057	0.616208	0.000507889	0.010441
ARHGAP39	786.301	-0.953617	0.236667	1.43967e-06	7.68009e-05
SUFU	780.047	-0.946957	0.165962	6.92662e-10	7.68186e-08
CCR8	61.37	-0.92434	0.394267	0.000125053	0.00340742
RAB3A	13.5456	-0.916133	0.454584	0.000238876	0.00580409
TRIB3	2568.78	-0.913892	0.148922	6.59199e-11	8.86623e-09
NLRC3	1509.83	-0.905309	0.316043	4.39679e-05	0.00147091
LGALS12	281.246	-0.900633	0.52566	0.000427034	0.00911991
RCOR2	107.135	-0.898296	0.34087	7.40954e-05	0.00224112
ATOSB	993.146	-0.885881	0.181281	5.7674e-08	4.46071e-06
HGFAC	31.1996	-0.884499	0.632022	0.000764738	0.0146494
CCBE1	27.7933	-0.881855	0.587479	0.000645643	0.0126753
DBP	665.265	-0.873548	0.316098	5.99106e-05	0.00187953
SGSH	1048.67	-0.867872	0.152233	9.94235e-10	1.04751e-07
LINGO3	72.0365	-0.85458	0.211545	1.8164e-06	9.11301e-05
SEMA6C	6.21598	-0.840664	0.758499	0.00138844	0.0235308
MAP2K6	273.91	-0.83001	0.492599	0.000538564	0.0109295
ADCY7	5440.66	-0.826461	0.210427	2.76486e-06	0.000130922
CCR4	475	-0.819076	0.390237	0.000266223	0.00631493
RNF125	2223.11	-0.817038	0.150204	4.44444e-09	4.19337e-07
NR1D1	249.561	-0.812898	0.350171	0.000176374	0.00450768
PDLIM2	887.058	-0.807055	0.135782	2.81111e-10	3.38484e-08
RNFT2	102.647	-0.80556	0.324962	0.000130402	0.00353793
VCL	2122.07	-0.803038	0.282781	5.92693e-05	0.00186868
MAN1C1	1850.58	-0.795162	0.284083	6.61415e-05	0.00203863
TMEM196	17.9878	-0.786643	0.85248	0.00213332	0.0326532
RAB11FIP4	913.463	-0.780089	0.330448	0.000176995	0.00450768
KLF3	424.911	-0.775058	0.344503	0.000224074	0.00549024
SNX30	137.194	-0.761282	0.401379	0.000453625	0.00960667
TWIST2	145.027	-0.758397	0.400968	0.000461751	0.00969754
SCRN1	1004.3	-0.746695	0.262472	6.43144e-05	0.00200278
PSD4	3168.98	-0.742365	0.18076	1.48093e-06	7.81223e-05
CBX8	109.035	-0.740219	0.182548	1.78189e-06	9.01136e-05
ARRB2	2410.09	-0.735882	0.248624	4.8998e-05	0.00160073
HIP1R	4179.87	-0.732885	0.166459	4.72162e-07	2.85624e-05
NXPE3	1835.29	-0.730559	0.155202	1.32346e-07	9.14549e-06
TUBG2	171.339	-0.723771	0.373304	0.000467235	0.00978174
TET1	402.443	-0.722544	0.210151	1.32181e-05	0.000523877
PTPN7	2262.1	-0.721634	0.309299	0.00021409	0.00526603
ZNF652	317.704	-0.707846	0.265133	0.000102914	0.00294038
PLEKHA6	216.277	-0.706002	0.32873	0.000325842	0.00738282
KIF3C	398.282	-0.705825	0.305664	0.000232827	0.0056827
TNFSF13	63.5269	-0.696329	0.304809	0.000250244	0.00600349
SMIM32	28.3016	-0.69567	0.817208	0.00291806	0.0419239
DOK2	1609.66	-0.690851	0.139202	3.65569e-08	2.92525e-06
ARHGAP4	10971.1	-0.683405	0.21873	3.23176e-05	0.00113841
SH3TC1	334.439	-0.681527	0.276259	0.000171379	0.00441765
BSPRY	105.847	-0.68136	0.347039	0.000500327	0.0103529
SLC6A1	35.858	-0.676083	0.679249	0.00245275	0.0362691
CYSRT1	20.949	-0.675559	0.526154	0.00161604	0.0264658
SPIRE2	19.0668	-0.674723	0.537565	0.00169	0.0274283
ZFPM1	245.251	-0.672984	0.233181	6.16814e-05	0.00193029
SLC7A6	5788.26	-0.666804	0.368617	0.0006995	0.0134869
CDC42BPG	849.937	-0.652957	0.438009	0.00127174	0.0221164
VMAC	373.46	-0.651858	0.255916	0.000147248	0.00392755
PLA2G15	304.296	-0.649236	0.268415	0.000200653	0.00497423
PLEKHH1	440.862	-0.645038	0.443914	0.00138731	0.0235308
CNTN2	148.332	-0.644504	0.414954	0.00118054	0.0208749
BUB1	441.559	-0.640508	0.265911	0.000207843	0.00514239
MKNK2	3242.4	-0.636086	0.133852	7.32335e-08	5.47865e-06
RASAL3	2622.41	-0.635112	0.168028	3.7646e-06	0.00016878
RGS14	6227.06	-0.634463	0.36262	0.000858571	0.0161052
LOC101905041	302.611	-0.629488	0.248715	0.000156534	0.00414896
FCGBP	26.291	-0.623247	0.468228	0.00180503	0.0288873
SOCS7	360.339	-0.623035	0.394009	0.00120753	0.0212333
TRIM46	49.3568	-0.620277	0.438225	0.00160426	0.026307
LTBP3	374.06	-0.61879	0.328012	0.000685265	0.0133289
LCAT	638.741	-0.615094	0.337454	0.000786823	0.0150042
PTGDR	708.083	-0.613995	0.174668	8.90578e-06	0.00036796
B3GNT3	526.59	-0.612773	0.249827	0.000192914	0.00482017
CHAD	98.5681	-0.605933	0.403613	0.00146672	0.0244502
SH2D3C	2609.71	-0.603225	0.266601	0.00030881	0.00708581
NXN	1214.71	-0.599536	0.345206	0.00097359	0.0178652
KLHL6	375.343	-0.598463	0.146636	1.05423e-06	5.84588e-05
MAGEE2	92.6057	-0.597077	0.462546	0.00210657	0.0324207
ABCB6	914.681	-0.595547	0.327289	0.000833909	0.015736
ABHD14B	1339.29	-0.594778	0.181003	1.82233e-05	0.000693967
NIPAL1	1751.5	-0.594686	0.204259	5.70304e-05	0.00181165
THAP8	192.048	-0.593566	0.238654	0.000180048	0.00456182
DEF6	4593.9	-0.589695	0.146642	1.28729e-06	6.9552e-05
DENND3	3637.28	-0.587178	0.205215	6.56594e-05	0.00203464
SLC26A11	257.233	-0.583862	0.258881	0.000323029	0.00733223
TGFB3	113.713	-0.575889	0.373167	0.00150847	0.0250283
MCRIP2	199.854	-0.575268	0.246195	0.000267658	0.00633707
LOC618256	48.891	-0.574056	0.35912	0.00137047	0.0233202
CEP250	2114.24	-0.571578	0.160653	6.89047e-06	0.000290387
N4BP2L1	2814.1	-0.570467	0.134948	5.06688e-07	3.02173e-05
GSTM1	372.589	-0.562981	0.331755	0.00116946	0.020722
DOC2G	384.5	-0.561432	0.261595	0.000434047	0.00924666
SEMA3G	516.502	-0.559244	0.439934	0.00250463	0.0368209
CDCA7	1908.25	-0.558048	0.323211	0.00111631	0.0199909
AMOT	86.1645	-0.556163	0.335233	0.00128726	0.0222942
FARP2	192.011	-0.551004	0.258739	0.000459452	0.00968142
CHST3	104.995	-0.550933	0.364522	0.00173758	0.0279138
GAMT	125.013	-0.550491	0.243351	0.000332219	0.00749146
RAP1GAP2	2503.74	-0.547664	0.492076	0.00325078	0.0448685
TPM1	126.776	-0.546372	0.242005	0.000337751	0.00757125
CRTAP	212.65	-0.545798	0.325768	0.0012835	0.0222597
EHMT2	3650.7	-0.54532	0.129616	4.87375e-07	2.93423e-05
RAMP2	13.4932	-0.543955	0.882028	0.00602515	0.0702083
CARD9	228.852	-0.541658	0.368587	0.00193553	0.0304365
ABCD1	278.937	-0.539746	0.294821	0.000937018	0.0173198
MMEL1	138.894	-0.53873	0.522845	0.00372697	0.0497047
STMN3	69.7988	-0.536713	0.359	0.00187913	0.0298516
IDH1	88.1771	-0.5365	0.36241	0.00193202	0.0304191
INPP5F	1646.44	-0.533778	0.166219	2.11326e-05	0.00078138
DLL1	363.299	-0.53315	0.443967	0.00307419	0.04333
TSEN54	972.079	-0.531929	0.196954	0.000103552	0.00294205
IMPDH1	275.493	-0.528558	0.226688	0.000285821	0.00667955
SHANK3	207.89	-0.528052	0.411536	0.00278384	0.0404089
CLIP2	427.209	-0.525931	0.185035	6.81398e-05	0.0020809
RAB11FIP1	479.606	-0.525825	0.178865	5.05028e-05	0.00164141
DBN1	3787.64	-0.521131	0.291722	0.00108248	0.0195512
GTPBP2	1179.85	-0.517037	0.181608	6.71369e-05	0.00205523
UAP1L1	233.771	-0.512845	0.43422	0.00344003	0.0468374
FAM78A	5172.76	-0.511864	0.157087	1.7521e-05	0.000673307
DOK7	2684.14	-0.511411	0.330207	0.00184164	0.029436
BCL9L	5213.06	-0.509876	0.313144	0.00157172	0.0258768
MFAP2	27.9436	-0.509343	0.360223	0.00240111	0.0357292
SRGAP3	990.877	-0.509184	0.460589	0.00385901	0.0512099
CASP3	138.286	-0.509052	0.190312	0.000112579	0.00314512
PPM1K	1245.48	-0.505913	0.167608	3.90412e-05	0.00133405
CENPV	764.803	-0.502903	0.314074	0.00169852	0.0274961
ZNF398	320.186	-0.502644	0.165446	3.65815e-05	0.00126712
VSIR	2727.65	-0.501104	0.351525	0.0024216	0.0358926
PDXP	799.183	-0.497064	0.181149	9.22712e-05	0.00269419
TCAF1	1376.87	-0.493289	0.259779	0.000893692	0.0166161
FRMD6	626.572	-0.491109	0.176779	8.34703e-05	0.00249483
SBK1	137.596	-0.488212	0.381831	0.00329383	0.0454132
MVB12B	1522.16	-0.487417	0.139632	7.37416e-06	0.000308714
OSBPL1A	792.138	-0.483069	0.28365	0.00144262	0.0242302
ARMC2	118.43	-0.479037	0.265111	0.00114935	0.0204666
ACY1	143.166	-0.478333	0.197028	0.000235224	0.00573012
EHBP1L1	4442.12	-0.476682	0.370299	0.00340266	0.0466088
SYNGAP1	1352.49	-0.475772	0.323152	0.00241732	0.0358926
CYGB	1015.6	-0.474743	0.503335	0.00541259	0.0651107
SPTBN1	9977.04	-0.474512	0.233413	0.000672035	0.0131322
MAST3	5451.59	-0.474016	0.255306	0.00103522	0.0188406
SH3PXD2A	43.4598	-0.473287	0.329926	0.00262904	0.0384266
LOC526769	164.809	-0.473258	0.285396	0.00164012	0.0268254
MAP3K20	421.736	-0.472158	0.248661	0.000939956	0.0173487
TCFL5	171.434	-0.471358	0.212017	0.000414614	0.0089149
TCTN1	377.022	-0.468277	0.441002	0.00490097	0.0606291
CDC25B	26891.5	-0.466835	0.257516	0.00117025	0.020722
HVCN1	306.968	-0.464999	0.498158	0.00572084	0.0675968
WC1-12	5481.52	-0.463471	0.494527	0.00574105	0.067709
CCDC69	3094.25	-0.462351	0.266324	0.00141806	0.0239367
PDK1	5135.96	-0.461784	0.134607	9.16958e-06	0.000377161
SYNJ2	242.033	-0.460766	0.312951	0.00254563	0.0373802
ARHGAP23	150.024	-0.460382	0.615325	0.00698485	0.0787071
GRAMD4	2323	-0.460306	0.291205	0.00202493	0.0314124
ACOXL	469.984	-0.459568	0.372459	0.00399512	0.0525055
GSTP1	1554.77	-0.457334	0.456571	0.00553273	0.0661781
CA5B	800.075	-0.457254	0.326732	0.00298559	0.0425004
ING1	818.678	-0.454562	0.262632	0.00146782	0.0244502
PSTPIP1	5769.59	-0.453629	0.152438	4.60649e-05	0.0015246
FAM110A	220.603	-0.453061	0.244972	0.00111263	0.0199532
MYO1F	10175.5	-0.450747	0.389645	0.00468562	0.0588763
PRODH	112.007	-0.449696	0.440974	0.00562941	0.0670176
MAP4K2	13544.7	-0.448502	0.316784	0.00298453	0.0425004
TLR6	371.765	-0.447557	0.166902	0.000118418	0.00327189
PTPN6	1711.07	-0.44712	0.310111	0.0028445	0.0411476
SLC2A4RG	97.3994	-0.445694	0.295844	0.00249501	0.0367223
DGKZ	4796.16	-0.444525	0.364013	0.00435346	0.0556381
ABHD4	1598.35	-0.443897	0.12034	3.39547e-06	0.000155539
GALNT6	762.087	-0.442487	0.263854	0.00172381	0.0277632
MARK2	6811.59	-0.440963	0.096988	7.42135e-08	5.5193e-06
SHPK	250.256	-0.437856	0.371092	0.00479581	0.0597963
L1CAM	12338.6	-0.436953	0.330463	0.00374919	0.0498958
FOXO3	100.381	-0.436854	0.356673	0.00447393	0.0566205
MANBA	1057.3	-0.435002	0.378311	0.00509133	0.0625556
RAB37	818.982	-0.434986	0.31768	0.00344719	0.0468374
AKAP14	43.1533	-0.434695	0.406784	0.00571534	0.067595
SCLY	1518.96	-0.429909	0.253145	0.00170686	0.0275957
CACNA1S	438.339	-0.428851	0.327781	0.00397767	0.052385
PLEKHH3	47.3043	-0.427752	0.449637	0.00676477	0.0767415
CD163L1	18119.1	-0.425996	0.243231	0.00152465	0.0251975
SOWAHD	69.1978	-0.425877	0.503257	0.00750943	0.0832021
SAMD10	47.5032	-0.425767	0.519087	0.00767803	0.0844116
SALL2	461.363	-0.424927	0.292944	0.00302672	0.042804
ARHGAP9	1469.57	-0.424228	0.128366	1.55411e-05	0.000604572
KCNAB2	1162.44	-0.423141	0.345069	0.00473813	0.0592612
POLD4	464.683	-0.42191	0.20016	0.000635175	0.0125086
JAZF1	272.574	-0.420566	0.269069	0.0024021	0.0357292
ASAP2	182.237	-0.419669	0.268239	0.00240157	0.0357292
BCORL1	577.984	-0.419155	0.332432	0.00452821	0.0570221
RPTOR	1121.94	-0.416456	0.138994	4.70317e-05	0.00154838
BAG3	354.687	-0.414588	0.219922	0.00114379	0.0203963
P4HA1	286.133	-0.413733	0.128129	2.11778e-05	0.00078138
TSC22D1.1	747.52	-0.411959	0.131658	3.03634e-05	0.00108136
CRYBA4	61.8862	-0.411734	0.428837	0.00729693	0.0814255
HOMER3	25.6374	-0.410671	0.444409	0.00760344	0.0837372
LOC104972617	10.5498	-0.408904	0.572356	0.00909868	0.0959142
ZBTB16	29.8684	-0.406761	0.468276	0.00815418	0.0884921
DPEP2	156.928	-0.406374	0.48073	0.00832662	0.0896708
PPFIBP2	22.4404	-0.406213	0.484033	0.0083741	0.0899522
SEPTIN4	12.8516	-0.404893	0.451384	0.00804183	0.0875735
DNM1	948.05	-0.404329	0.26841	0.00289172	0.0417351
NCK2	1094.53	-0.403992	0.226797	0.00152851	0.0252284
ABR	6218.38	-0.403149	0.273551	0.00312187	0.0437538
MFSD12	273.662	-0.402935	0.224412	0.00148254	0.0246629
ITGB5	24.1038	-0.400631	0.404306	0.00749111	0.083079
CPNE7	2485.19	-0.398626	0.469149	0.00865801	0.0926085
ST6GALNAC2	2545.51	-0.398548	0.22755	0.00167479	0.0272781
NUP210	7780.54	-0.397991	0.318098	0.00505283	0.0622641
ATP23	537.036	-0.395711	0.181195	0.000570379	0.0115013
SELENOP	186.608	-0.395636	0.424971	0.00820462	0.0887349
ABHD14A	118.76	-0.395551	0.372466	0.00702556	0.0790251
RBPMS2	25.0146	-0.395294	0.40149	0.00776743	0.0848778
FMNL1	11841.5	-0.39284	0.152971	0.000198235	0.00492393
KCNH3	14.3268	-0.392759	0.4747	0.00909963	0.0959142
PDK2	1500.52	-0.392196	0.257956	0.00293545	0.0420728
AGO4	607.587	-0.389655	0.128438	4.65772e-05	0.00153753
ABCC1	3759.66	-0.388709	0.266677	0.00342264	0.0467809
NLRX1	157.197	-0.387276	0.208292	0.00134696	0.0230442
CXCL12	3278.9	-0.386233	0.390606	0.00812261	0.0882253
ALDH3A2	1046.01	-0.385151	0.249965	0.00288219	0.0416452
CDKN1B	4794.34	-0.384163	0.0888365	2.67118e-07	1.69707e-05
SMAD9	442.903	-0.383229	0.346918	0.00701396	0.0789648
PLEC	24564.8	-0.380205	0.316935	0.0060336	0.070242
CDC14B	850.567	-0.3798	0.280957	0.00446094	0.0566205
ILDR2	81.419	-0.379022	0.222239	0.00201703	0.0314055
TTC13	600.105	-0.378497	0.32308	0.00640384	0.073426
AKNA	7837.91	-0.37646	0.165459	0.000486934	0.0101098
XYLT2	1139.91	-0.373513	0.0919745	9.59547e-07	5.41587e-05
ALAD	1877.53	-0.372969	0.294461	0.00547783	0.065708
DNAI7	35.4566	-0.37234	0.330336	0.00713489	0.0799703
WC-7	22479.9	-0.372018	0.277667	0.00473184	0.0592612
NUMBL	103.274	-0.371796	0.265072	0.00414101	0.053863
NIN	4422.38	-0.370269	0.189826	0.0011577	0.0205862
MBP	1296.22	-0.369958	0.336942	0.00758358	0.0835913
DENND2D	2047.08	-0.369332	0.157254	0.000414308	0.0089149
STX10	286.073	-0.369148	0.210996	0.00189554	0.0300659
INSIG1	438.841	-0.368327	0.185377	0.00106745	0.0193335
LOC784451	795.337	-0.368098	0.119539	4.56677e-05	0.00151542
GGTA1	536.604	-0.367522	0.247315	0.00350962	0.0473186
GRK2	7967.4	-0.367242	0.127295	8.68076e-05	0.00257028
ETV3	2118.62	-0.366028	0.202848	0.00168622	0.0274022
CD27	2492.76	-0.364621	0.219416	0.00237842	0.0356283
SLC6A6	944.91	-0.363311	0.194303	0.00145861	0.0243609
AGAP2	1756.71	-0.362804	0.128729	0.000110277	0.00309143
PALM	816.198	-0.362732	0.347625	0.00858208	0.091874
TAGAP	2499.78	-0.362302	0.193102	0.00144312	0.0242302
HYCC1	688.407	-0.361569	0.127181	0.000103028	0.00294038
ACSF2	1578.68	-0.36136	0.237138	0.00331272	0.0455743
ITGA4	5416.87	-0.361191	0.257272	0.00432645	0.055476
SNX21	39.6501	-0.360246	0.33029	0.0080698	0.0878025
ITPRIPL1	210.632	-0.358361	0.252277	0.00422625	0.0546903
NME3	529.953	-0.358106	0.213327	0.00235619	0.0354157
PTPDC1	279.548	-0.356089	0.18579	0.00134932	0.0230532
ARHGAP45	22882.1	-0.355113	0.211108	0.00237072	0.0355552
RBM38	1708.67	-0.355093	0.310139	0.00753572	0.0833544
LAYN	82.3878	-0.354624	0.336022	0.00880374	0.0938497
IL16	3936.18	-0.354301	0.118226	6.66366e-05	0.00204487
YPEL2	186.799	-0.352417	0.309155	0.00770834	0.0844999
CDCA5	600.672	-0.352166	0.249335	0.00442607	0.0562966
ZDHHC8	484.309	-0.350279	0.168083	0.000920703	0.0170681
FAAP20	519.237	-0.348944	0.158969	0.000699786	0.0134869
TSPYL4	2904.12	-0.348707	0.134785	0.000242481	0.00587225
PPM1F	965.671	-0.348511	0.204522	0.0023274	0.0350302
ANKLE1	342.333	-0.348216	0.286001	0.0067874	0.0768935
SPATC1	199.742	-0.347462	0.257873	0.00520805	0.0632521
FOXP1	2598.47	-0.347449	0.155141	0.000629537	0.0124169
RRM2B	458.06	-0.347261	0.219677	0.00311031	0.0436445
ANKRD16	228.509	-0.34641	0.122035	0.000117146	0.00324798
DYRK2	4896.76	-0.346293	0.170831	0.00108562	0.0195798
ACP5	3906.52	-0.345406	0.244805	0.00458497	0.0576794
CEP68	641.127	-0.345386	0.218493	0.00313934	0.0438087
JADE2	7990.08	-0.344906	0.119493	0.000102301	0.00293953
C7H19orf44	106.608	-0.344807	0.292498	0.00744592	0.0827957
SEMA4B	232.596	-0.344498	0.322804	0.0091221	0.0960289
SYNPO	141.194	-0.342499	0.293712	0.00771948	0.0844999
GIPC3	41.3247	-0.342493	0.311627	0.00873176	0.0933183
ITPRIPL2	240.994	-0.340536	0.295343	0.0079935	0.0871223
ZYX	21234.3	-0.340116	0.237728	0.00450584	0.0569104
MLLT6	9431.42	-0.338975	0.285037	0.00751537	0.0832021
RBL1	1725.89	-0.337351	0.142479	0.000481562	0.0100303
AGFG2	733.06	-0.336896	0.181393	0.00172928	0.0278158
SNX20	340.967	-0.336036	0.209572	0.00312848	0.0437538
KAT2B	2797.06	-0.335974	0.314401	0.00953263	0.0995061
GPRASP1	499.974	-0.335817	0.217547	0.00358404	0.0481541
GLCCI1	519.192	-0.335144	0.209683	0.00317988	0.0442766
SMARCA2	4486.86	-0.333731	0.103974	3.95863e-05	0.00134903
GTPBP8	138.776	-0.333275	0.287127	0.00817902	0.0886095
IPCEF1	999.714	-0.331868	0.294257	0.00876886	0.0935567
MYO1G	5856.15	-0.331748	0.263384	0.00676792	0.0767415
CTSF	580.633	-0.331745	0.202124	0.00293841	0.0420728
PODNL1	772.924	-0.329183	0.186714	0.00225578	0.0341964
ATG9A	2854.77	-0.328987	0.182072	0.00203989	0.0316059
RGS19	1734.99	-0.32876	0.237682	0.00529292	0.0642211
GALNT12	658.245	-0.328445	0.183972	0.00215195	0.0328588
TTC3	2239.53	-0.328318	0.0725739	1.93731e-07	1.26909e-05
ADD3	24446	-0.325632	0.2009	0.00318504	0.0442998
CLIP4	675.701	-0.325556	0.218143	0.0042425	0.0547885
ARHGAP27	3657.58	-0.324673	0.17648	0.00194095	0.0304653
PITPNM1	2323.57	-0.323149	0.209997	0.00388004	0.051346
E2F1	101.054	-0.322584	0.243904	0.00622305	0.0719836
MIDEAS	1656.94	-0.322409	0.246247	0.00640583	0.073426
FAM171B	402.21	-0.321539	0.268469	0.00809348	0.0879845
SLC27A1	551.458	-0.32098	0.157271	0.00123597	0.0215834
PLCL2	6675.93	-0.32052	0.201479	0.00350881	0.0473186
GALNT7	4096.2	-0.319978	0.231701	0.00557271	0.066405
MARCHF2	267.635	-0.317879	0.217624	0.00474577	0.0592893
LIMK2	571.983	-0.317464	0.109588	0.00012821	0.00348592
RPA1	2678.26	-0.316697	0.154791	0.00125953	0.0219341
ADIPOR2	926.208	-0.313738	0.129504	0.000503742	0.0104066
TM7SF3	1967.11	-0.313477	0.19718	0.00366797	0.0490212
DNAJC4	154.592	-0.313216	0.182152	0.00275055	0.0399715
CPT1A	3356.16	-0.312798	0.217201	0.00510811	0.0625825
VEGFB	299.798	-0.311109	0.22516	0.00584665	0.0685707
TBC1D10C	5658.03	-0.310269	0.218666	0.00542579	0.0652075
LAMC1	370.869	-0.30978	0.190316	0.00345153	0.0468374
PHF20	1179.51	-0.309434	0.0774041	2.71298e-06	0.000128948
POC1B	366.755	-0.308657	0.122483	0.000408115	0.00885173
TBCE	412.128	-0.308573	0.136188	0.000785764	0.0150042
GPD1L	247.782	-0.307743	0.206706	0.00473763	0.0592612
FNDC4	119.176	-0.30761	0.263189	0.00925291	0.0971632
CLASP2	1545.69	-0.306886	0.103892	0.00012091	0.00332317
MTMR12	1215.64	-0.306575	0.183702	0.00321716	0.0445993
PXMP4	57.6913	-0.305326	0.250022	0.00844174	0.090525
SLC25A53	452.704	-0.304323	0.163236	0.00210787	0.0324207
SPOCK2	37992.6	-0.302689	0.177246	0.00303051	0.0428098
SPATA2L	138.282	-0.301341	0.189174	0.00393534	0.0519358
RPS6KA1	4045.52	-0.300423	0.11607	0.000368612	0.00818973
PNPLA2	507.806	-0.299127	0.168957	0.00270441	0.0394369
TMEM134	183.736	-0.298792	0.221827	0.006766	0.0767415
ZFP36L1	4373.29	-0.29791	0.162686	0.0023829	0.0356473
WSB2	4340.49	-0.295128	0.215717	0.00662034	0.0754063
TMEM164	2034.79	-0.293743	0.19885	0.00530686	0.0643285
IMPACT	1800.25	-0.292814	0.165279	0.00282723	0.0409446
BRCC3	219.129	-0.292212	0.153998	0.00214722	0.0328263
ARHGAP30	12710.4	-0.290898	0.141451	0.00151161	0.0250475
LRRC8C	2182.08	-0.290499	0.203049	0.0059813	0.069826
TAB1	887.814	-0.288363	0.0872155	4.9518e-05	0.00161355
RFC5	2996.55	-0.287852	0.0998455	0.00018622	0.00468068
MRTFA	5628.78	-0.287806	0.159605	0.00274233	0.039898
TNKS1BP1	272.454	-0.285589	0.21119	0.00727279	0.0812996
CAPN1	6517.64	-0.285316	0.195502	0.00583195	0.0684618
TTC39B	178.248	-0.285129	0.197157	0.00600285	0.0700129
ABI2	746.157	-0.282864	0.224493	0.00893826	0.0948837
TMEM143	213.628	-0.281897	0.186577	0.00536411	0.064774
ZNF395	2138.62	-0.281155	0.209648	0.00766442	0.0843353
FAM89B	893.361	-0.280889	0.0941703	0.000151342	0.00402825
RNPEP	1116.55	-0.280323	0.184449	0.00532574	0.0644338
FAM107B	16406.3	-0.280271	0.213976	0.00821774	0.0887369
MCOLN2	685.656	-0.279759	0.181733	0.0051331	0.0625825
TPST2	3143.59	-0.279747	0.204202	0.00729335	0.0814255
CORO1B	520.875	-0.279702	0.178881	0.00488118	0.0604435
INPP5D	4883.62	-0.279205	0.130757	0.00140263	0.0237395
ERF	679.326	-0.279192	0.221094	0.00910362	0.0959142
KLF2	5839.56	-0.27867	0.191874	0.00620104	0.0717946
TBXA2R	2619.82	-0.278497	0.171829	0.00436841	0.0556752
SNRK	6104.75	-0.277462	0.135101	0.00171806	0.0277413
P2RX5	1638.9	-0.276843	0.15228	0.00290759	0.0418211
DCLRE1A	330.057	-0.276192	0.154092	0.00308968	0.0434849
PIEZO1	1087.86	-0.27449	0.217615	0.00942008	0.0985911
ST3GAL5	2835.51	-0.273452	0.179522	0.005567	0.0663996
STXBP5	1152.88	-0.273349	0.129863	0.0015913	0.0261513
MAP3K1	8823.5	-0.271794	0.205294	0.00846332	0.0906794
MTA2	7727.94	-0.271509	0.0529864	2.5105e-08	2.11602e-06
SLC12A4	1603.92	-0.27075	0.165172	0.00447129	0.0566205
ABHD6	198.006	-0.269055	0.12881	0.00172144	0.0277604
IRAG2	517.927	-0.268967	0.208334	0.00922223	0.0969216
EHHADH	457.974	-0.267812	0.165376	0.00477303	0.059571
CASP2	1266.7	-0.266473	0.111808	0.000890813	0.016587
BBS7	260.354	-0.264467	0.131272	0.00212381	0.032547
GALT	280.035	-0.262679	0.159292	0.00468942	0.0588763
CBX6	1082.85	-0.261008	0.167149	0.00568762	0.0675197
AEBP1	555.467	-0.259906	0.157971	0.00484137	0.0602455
TSHZ1	988.129	-0.259706	0.108866	0.000954771	0.0175709
NARF	2828.55	-0.259626	0.0672603	1.03115e-05	0.000416511
RHOF	1310.65	-0.259426	0.15892	0.00499097	0.0616219
CREB3	1036.57	-0.257599	0.0901698	0.000291228	0.00678083
ACAD10	512.858	-0.257511	0.171186	0.00657294	0.0750016
KDM3B	3093.19	-0.255249	0.0985233	0.000606222	0.0120521
CBX4	2118.63	-0.254816	0.165335	0.00624595	0.0721824
ZBTB4	11242.5	-0.253715	0.145778	0.00421468	0.0545984
DCPS	573.225	-0.252323	0.145742	0.0043509	0.0556381
HAGH	515.816	-0.252237	0.158344	0.00576045	0.0678745
POLR2A	7144.14	-0.247888	0.0745197	8.13169e-05	0.0024438
HDAC5	2123.02	-0.245852	0.130962	0.00343181	0.0468374
COPG2	772.973	-0.243274	0.107236	0.00150754	0.0250283
ZNF362	1609.77	-0.242932	0.0846338	0.000337032	0.00756856
RABGAP1L	893.619	-0.242767	0.0703718	5.81988e-05	0.00183952
TRAF3IP3	8026.03	-0.241882	0.123286	0.00299511	0.0425004
STX6	520.629	-0.241309	0.14641	0.00571376	0.067595
PHC1	3612.32	-0.241113	0.152766	0.00656894	0.0750016
NIPSNAP3A	363.455	-0.241017	0.161041	0.00770888	0.0844999
RILPL1	333.328	-0.240536	0.155045	0.00696151	0.0785843
IVNS1ABP	3921.16	-0.238951	0.163245	0.00837034	0.0899522
KIF13A	773.656	-0.237815	0.102863	0.00145163	0.0243067
RPS6KA3	2134.67	-0.237178	0.141624	0.00564577	0.0671491
C11H2orf49	1320.67	-0.235759	0.105902	0.00180437	0.0288873
FAM219B	1088.65	-0.235177	0.138886	0.00555186	0.0663442
VAMP2	1521.78	-0.234691	0.130103	0.00447379	0.0566205
HDAC1	4089.34	-0.234115	0.134905	0.00516253	0.0628805
SUN2	12400.1	-0.234076	0.137065	0.00545577	0.0655055
CDADC1	1212.34	-0.232543	0.10991	0.00238532	0.0356473
TTLL5	513.755	-0.232088	0.132254	0.00507097	0.0624268
DNMBP	564.164	-0.232081	0.12609	0.00426847	0.0549555
DUSP19	518.821	-0.230711	0.156342	0.00883772	0.0941325
CALCOCO1	8172.86	-0.230606	0.0980347	0.00143548	0.0241662
SLC30A1	296.852	-0.229779	0.152407	0.00839254	0.0900737
DOLPP1	228.676	-0.227077	0.132496	0.00579398	0.068206
SLC25A30	835.124	-0.223908	0.142343	0.00785951	0.0857448
PDE4DIP	920.469	-0.222948	0.133171	0.00653703	0.0747943
RABGAP1L.1	792.207	-0.219985	0.121321	0.00513283	0.0625825
PIAS1	1548.61	-0.217763	0.0852029	0.00102292	0.018662
PPP2R5D	1163.01	-0.217597	0.0826034	0.000843779	0.0158749
GID4	2087.48	-0.21679	0.110902	0.00398815	0.0524684
CEP78	875.656	-0.216763	0.0869636	0.00120575	0.0212316
REX1BD	901.7	-0.216566	0.129302	0.00698481	0.0787071
ACADS	304.046	-0.216004	0.131873	0.00754247	0.0833562
TOR2A	269.602	-0.215153	0.127665	0.00695073	0.0785327
ACBD5	461.346	-0.213341	0.0980729	0.00259176	0.0379694
EIF2AK3	2420.9	-0.212942	0.0848991	0.00121113	0.0212672
UBE4B	1702.7	-0.210574	0.101819	0.0033676	0.0462286
COMMD7	1466.87	-0.210444	0.0811445	0.00101021	0.0184567
TNRC6C	3169.55	-0.210013	0.131744	0.00873967	0.093324
SSNA1	444.738	-0.20754	0.117091	0.00637357	0.0732488
BTBD2	1955.34	-0.200029	0.0701963	0.000580691	0.0116535
FBXO30	501.693	-0.196323	0.112856	0.00769108	0.0844816
DCAF5	5098.83	-0.191733	0.0578308	0.000162076	0.00424251
CASP9	702.662	-0.189212	0.0981577	0.00569257	0.0675197
CYBC1	1092.33	-0.185852	0.0833132	0.00305132	0.0430556
CHD9	3929.35	-0.181863	0.0866107	0.0042472	0.0547933
BABAM1	1494.22	-0.175521	0.0793045	0.00349157	0.047261
PITPNB	3664.51	0.144807	0.0697907	0.00606148	0.0704369
ATF2	1250.87	0.151162	0.0737473	0.00616334	0.0714891
SLC25A44	1264.75	0.151213	0.0815086	0.009553	0.0995702
RIPK1	3105.08	0.154228	0.0778484	0.00704538	0.0791775
PRPF31	1771.61	0.166643	0.0745973	0.00358326	0.0481541
POLR2B	4578.65	0.169987	0.0730671	0.00280676	0.0406947
ELP5	1805.65	0.173839	0.09515	0.00821885	0.0887369
PSMA3	1501.74	0.173907	0.0863364	0.00552352	0.0661306
SGTA	2506.26	0.174216	0.0781777	0.00341012	0.0466603
STAMBP	836.173	0.178275	0.0846594	0.00433719	0.0555573
LIMD2	15178.6	0.181595	0.0815364	0.0032022	0.0444472
SHC1	2804.27	0.187922	0.06801	0.000816445	0.0154757
SLC12A2	707.625	0.188705	0.110825	0.00898689	0.0951601
HNRNPF	20155.4	0.190074	0.0742035	0.00134022	0.0230211
NOP58	3740.03	0.193564	0.116734	0.00927768	0.0972617
AKIRIN1	4204.07	0.193779	0.0917338	0.00366577	0.0490212
CYTH1	5808.41	0.195641	0.0955856	0.00414059	0.053863
TAF15	5991.31	0.196646	0.103503	0.00556511	0.0663996
WDR25	250.826	0.196701	0.112663	0.007565	0.0835322
POLR2C	2397.09	0.197636	0.0563725	8.30634e-05	0.00248856
PTBP1	12345.2	0.198701	0.0736395	0.000875174	0.0163681
ARL13B	379.821	0.200587	0.123423	0.00913652	0.0961007
FIP1L1	1875.45	0.201184	0.0678747	0.000419645	0.00900777
ILK	2222.87	0.201575	0.123276	0.00886913	0.0943875
NR3C1	5589.88	0.203847	0.107603	0.00520206	0.0632401
AMZ2	2783.05	0.20615	0.0821556	0.00129914	0.0224386
SURF4	2930.6	0.206343	0.130477	0.00931187	0.0975393
TOE1	408.484	0.206445	0.0986984	0.00335004	0.0460376
MPHOSPH10	1113.56	0.206756	0.104661	0.00426627	0.0549555
EIF1B	1438.61	0.206967	0.132255	0.00953898	0.0995061
OGDH	2336.39	0.207509	0.0683721	0.000322165	0.00732578
FUBP1	2923.97	0.209796	0.0963869	0.00268678	0.0392251
DNAJC21	895.15	0.210033	0.110879	0.00486236	0.0603879
EIF3I	2278.6	0.211205	0.107881	0.00421482	0.0545984
HIRIP3	532.776	0.212524	0.119158	0.00590474	0.0691878
PSMB10	2882.99	0.214616	0.0967307	0.00232262	0.0350029
MRPS16	620.96	0.214904	0.122194	0.00604151	0.0702694
PRMT5	666.412	0.215253	0.132256	0.0077557	0.084823
STEEP1	938.231	0.215458	0.0935137	0.00190007	0.0300659
TSEN34	391.884	0.216075	0.109441	0.00386008	0.0512099
HSPH1	995.217	0.216254	0.135809	0.00820394	0.0887349
MKNK1	1983.47	0.216888	0.0747504	0.000422407	0.00905167
WTAP	3099.03	0.219869	0.0960757	0.00187421	0.0298433
CCT6A	2490.63	0.221123	0.149134	0.00958348	0.0998055
NMT1	1653.62	0.221694	0.0823897	0.000698229	0.0134869
DNAJB6	1720.17	0.225483	0.1221	0.00452311	0.0570221
ROCK1	6262.65	0.226199	0.103839	0.00223247	0.0339244
PSMA1	1655.09	0.226225	0.137098	0.0066192	0.0754063
IL10RB	2143.19	0.228102	0.0796359	0.000410506	0.00887184
YIF1A	1196.48	0.229669	0.0817568	0.000467307	0.00978174
FARSA	746.384	0.230299	0.147755	0.00757566	0.0835768
KAT2A	1316.64	0.232351	0.0968004	0.00125829	0.0219341
RRP36	678.459	0.232874	0.128593	0.00449478	0.0568276
LOC617565	2769.93	0.232988	0.108535	0.00221913	0.0337623
IFNAR1	5909.41	0.233667	0.142884	0.00631622	0.0729278
UBE2W	1548.05	0.234465	0.074883	0.000177875	0.0045158
KPNA1	1218.32	0.234497	0.128014	0.00423628	0.0547641
NAA15	1621.67	0.235298	0.0962269	0.00109385	0.0196443
SUGT1	910.204	0.235471	0.121745	0.00339791	0.0465941
ODC1	6440.72	0.237956	0.113269	0.00232173	0.0350029
TRIM21	1227.83	0.238928	0.132598	0.0042998	0.0552464
GPBP1	4856.78	0.239311	0.110279	0.00196543	0.0307157
USP37	1153.22	0.239645	0.0832351	0.000342721	0.00766907
MEPCE	2030.7	0.239764	0.10857	0.00179582	0.0288129
RFX5	1287.94	0.240213	0.168435	0.00889522	0.0945159
SQSTM1	6505.16	0.240585	0.141371	0.00517231	0.0629389
RNGTT	1598.78	0.241484	0.117717	0.00248636	0.0366376
BAK1	724.867	0.242176	0.160782	0.00748681	0.083079
SFPQ	9413.74	0.247234	0.0952611	0.000658878	0.012915
SLC25A16	425.36	0.248911	0.165579	0.00708959	0.079533
RNF8	797.529	0.249559	0.0766879	0.000100059	0.00288822
CHD1	3952.11	0.25125	0.151717	0.00512033	0.0625825
ATAD3A	800.17	0.253213	0.134351	0.00313825	0.0438087
PGAM5	1155.86	0.253585	0.093745	0.000460592	0.0096893
PGAP2	1186.78	0.254654	0.123017	0.0020769	0.0320222
ERI1	243.849	0.255082	0.145817	0.00408556	0.0535272
SMC6	1875.83	0.25589	0.0964668	0.000513506	0.0105092
GNL1	891.346	0.256274	0.134897	0.00294967	0.0421863
EIF4G1	6746.46	0.257272	0.148064	0.00410139	0.0536789
CHCHD5	303.707	0.259065	0.193814	0.00905877	0.0956816
SRSF9	1468.04	0.259477	0.0851634	0.000165042	0.00429346
SLC25A33	169.322	0.259928	0.153894	0.00442512	0.0562966
RHBDD1	393.664	0.261397	0.171776	0.00614486	0.0713402
CBS	190.685	0.261785	0.197385	0.00905883	0.0956816
FMNL3	2619.15	0.261816	0.156786	0.00452648	0.0570221
SIRT6	231.758	0.261964	0.111222	0.00100094	0.0183138
INTS6	1680.97	0.262721	0.140992	0.00299517	0.0425004
UTP4	415.829	0.265119	0.17812	0.00637878	0.0732488
PRKAG1	1252.29	0.265887	0.128726	0.00187124	0.0298336
RCC2	3018.4	0.265952	0.0878778	0.000161092	0.00422549
BCCIP	1357.55	0.267339	0.165937	0.00487497	0.0604435
FUS	13327	0.268463	0.0687835	7.57802e-06	0.000316201
EXOSC5	352.697	0.268642	0.152193	0.00349514	0.047261
RAB29	1433.58	0.269058	0.111153	0.000790875	0.0150588
STIP1	1970.32	0.270987	0.0728832	1.48427e-05	0.000582785
PSMB4	3774.88	0.271133	0.0806065	5.19593e-05	0.00167582
SIVA1	314.237	0.275133	0.218837	0.00945674	0.098893
SPPL2A	1597.91	0.275608	0.215016	0.00897336	0.0951246
CENPS	439.283	0.27712	0.171389	0.00445162	0.0565647
SOS2	2338.19	0.279528	0.119081	0.000845886	0.0158908
ZMYND19	177.218	0.281303	0.180862	0.00490773	0.0606534
LARP7	2017.08	0.282425	0.133426	0.00142015	0.02394
DNPEP	1619.34	0.283514	0.0849573	4.77351e-05	0.00156351
LMAN1	1356.76	0.283722	0.169416	0.00374125	0.0498426
GATA3	10930.1	0.284052	0.0914021	9.94436e-05	0.00287704
IFNGR1	1246.7	0.286753	0.118794	0.000666466	0.0130436
PLEKHA3	1064.98	0.290114	0.117198	0.000550882	0.0111615
LOC530077	9784.2	0.292251	0.182845	0.00413853	0.053863
RNF19A	2425.33	0.293063	0.114329	0.000425088	0.00909371
PTRH2	320.967	0.293467	0.176877	0.00359792	0.0482893
EIF5B	3519.42	0.294544	0.152548	0.00195451	0.0306207
MIR12002A	796.556	0.295354	0.0998109	0.000136031	0.00365923
STK17A	4140.19	0.298902	0.140644	0.001201	0.0211775
SLA	8807.22	0.299106	0.137063	0.00104615	0.0189763
EIF4E	1144.75	0.299352	0.182681	0.00360979	0.0483972
RAP1A	3835.04	0.301368	0.182092	0.003435	0.0468374
HSP90AA1	18877.3	0.302252	0.176239	0.00299108	0.0425004
ZW10	780.354	0.3049	0.178355	0.00297301	0.0424721
PDE4B	6868.11	0.304977	0.14315	0.00112702	0.0201541
NOC3L	729.223	0.30941	0.0940609	3.98349e-05	0.00135385
SUCO	2313.12	0.310025	0.210618	0.00484641	0.0602489
MAPKAPK2	1981.9	0.311707	0.205697	0.00436612	0.0556752
REXO2	697.005	0.311924	0.18498	0.00298868	0.0425004
IL6ST	648.295	0.312453	0.170098	0.0021177	0.0325012
MAX	1400.66	0.313024	0.108081	0.000134619	0.00362897
MRPL23	364.553	0.313031	0.130084	0.000528791	0.0107484
PHB1	1254.41	0.314222	0.219109	0.00513301	0.0625825
SRD5A3	94.2803	0.314646	0.255668	0.00786034	0.0857448
TCEAL1	216.991	0.314766	0.162313	0.00164417	0.0268568
MOGS	647.614	0.315011	0.134288	0.00060779	0.0120633
SESN2	422.252	0.315038	0.208538	0.00432479	0.055476
HSPA14	1437.24	0.315824	0.133478	0.000572885	0.0115334
CHEK1	112.943	0.317375	0.18065	0.00246076	0.036345
UQCR11	635.987	0.320069	0.221039	0.00481887	0.0600246
B4GALT2	524.255	0.320148	0.174399	0.00201679	0.0314055
ACBD6	594.845	0.320563	0.17161	0.00186627	0.0297919
PNO1	447.848	0.321119	0.284389	0.00926826	0.0972437
MRPL15	508.862	0.325396	0.240298	0.00573356	0.0676838
FAM217B	403.441	0.326152	0.215934	0.00406371	0.0532962
TBRG4	1524.82	0.327148	0.161626	0.00123335	0.0215674
NDUFAF4	80.398	0.327231	0.266849	0.00741482	0.082668
EIF6	2562.93	0.327506	0.22788	0.00473884	0.0592612
SDAD1	774.196	0.328836	0.148983	0.000775732	0.0148375
IFI35	1225.1	0.328904	0.104698	5.23807e-05	0.00168188
RAD18	251.694	0.329066	0.172101	0.0015927	0.0261513
PRDX3	1437.96	0.329332	0.110861	9.05516e-05	0.00266258
GRAMD2B	2973.45	0.330079	0.127433	0.000278049	0.00654632
NKIRAS1	147.878	0.330637	0.295539	0.008976	0.0951246
NLRP3	721.589	0.3323	0.257677	0.00634116	0.0730823
MCM7	6022.98	0.332476	0.0972446	1.92221e-05	0.000722808
QTRT2	409.109	0.33347	0.182176	0.00187945	0.0298516
RBM15B	4308.53	0.335841	0.185859	0.00195885	0.0306507
AP1AR	1755.43	0.33623	0.15032	0.000682946	0.0133043
RXRB	3478.62	0.336559	0.243941	0.00512496	0.0625825
METTL6	929.933	0.336569	0.136747	0.00037678	0.00829901
FNBP1	14663.8	0.336771	0.148487	0.000627785	0.0124017
PPP2R3C	995.922	0.336971	0.125151	0.000196004	0.00488774
PDCD6	1433.69	0.337219	0.0963754	1.35839e-05	0.000536691
NLRC5	12831.3	0.338795	0.268647	0.00651058	0.0745591
WDR77	404.286	0.339908	0.312725	0.00904251	0.095669
GPC1	104.73	0.340707	0.269026	0.00637877	0.0732488
GPATCH4	482.866	0.341885	0.161183	0.000882276	0.0164522
RIPK2	1101.45	0.341989	0.10147	2.07035e-05	0.000769864
BCL2A1	694.041	0.343825	0.284787	0.00707816	0.0794753
WEE1	554.65	0.345007	0.225875	0.00354821	0.0477743
HERC5	1031.29	0.346263	0.110258	4.43282e-05	0.00147874
PUS7	280.641	0.348691	0.267708	0.0056934	0.0675197
ZHX2	1730.83	0.349067	0.106964	2.82871e-05	0.00102181
NKRF	442.315	0.35198	0.122877	0.000103438	0.00294205
DENND5A	4459.23	0.352205	0.140271	0.000293622	0.00681149
DDX54	2248.06	0.352786	0.202305	0.00207528	0.0320222
PSMA2	1673.48	0.353997	0.104772	1.78823e-05	0.000685109
BTBD1	1484.25	0.354318	0.148498	0.00040867	0.00885173
ETF1	1921.61	0.35436	0.138688	0.000255397	0.00610394
LOC515736	905.439	0.356127	0.243231	0.00387752	0.051346
PSMG2	655.071	0.356345	0.147646	0.000374338	0.00828854
SERPINB6	7921.7	0.358513	0.296343	0.00655592	0.0749425
BTD	86.8787	0.360129	0.255413	0.00429016	0.0551785
PIK3CB	250.792	0.360559	0.335638	0.00827632	0.0892812
ZFHX2	157.889	0.360757	0.246331	0.00379383	0.0504368
HM13	3328.98	0.36414	0.126623	9.12864e-05	0.00267781
FITM2	284.126	0.36428	0.123727	7.32861e-05	0.00222196
NFKB1	6335.88	0.365218	0.166456	0.000639321	0.0125707
HEPACAM	72.8786	0.367202	0.311893	0.00668856	0.0760462
LZTFL1	320.009	0.367564	0.255169	0.00388252	0.051346
PLIN3	975.963	0.367761	0.183871	0.00103569	0.0188406
DNAJB11	1104.91	0.371157	0.244893	0.00323328	0.0446757
RBM28	625.709	0.371356	0.11633	3.02704e-05	0.0010811
ECE1	2180.39	0.371734	0.280352	0.00487736	0.0604435
CYTIP	4670.62	0.37175	0.243078	0.0031264	0.0437538
DCAKD	135.302	0.371952	0.157329	0.000391582	0.00856535
PSMA5	1552	0.373723	0.158458	0.000394011	0.00860358
TBC1D22A	832.118	0.374306	0.140465	0.000163695	0.00426721
BZW2	1043.48	0.379324	0.252622	0.00322461	0.0446073
RNASEL	952.58	0.380334	0.0979834	1.97136e-06	9.73592e-05
PPIA	16090.2	0.38039	0.23153	0.00232282	0.0350029
HNRNPH2	2651.79	0.380565	0.250891	0.00309968	0.0435437
GEMIN4	315.792	0.381594	0.158621	0.000332414	0.00749146
ECE2	20.327	0.383272	0.416766	0.00889614	0.0945159
AHR	2304.35	0.385723	0.281861	0.00420023	0.054521
RBMS1	3879.26	0.38592	0.200788	0.00116035	0.0206044
SLC35B1	862.547	0.387645	0.225855	0.00189845	0.0300659
METTL1	241.594	0.388143	0.36995	0.00743412	0.0827373
MRTO4	971.89	0.389276	0.119426	2.12603e-05	0.00078138
PPP5C	1457.14	0.390184	0.217852	0.00157189	0.0258768
NT5DC3	203.98	0.391923	0.316386	0.00531413	0.0643549
AMZ1	10.9929	0.39595	0.531125	0.0094883	0.0991409
CCT5	2434.91	0.397135	0.199798	0.000941813	0.0173576
RRAS2	931.474	0.397711	0.257501	0.00272173	0.0396438
AP4S1	195.168	0.397715	0.238703	0.0020563	0.0317821
UBA7	2695.63	0.400905	0.457605	0.00836889	0.0899522
SNRPG	351.875	0.402085	0.191736	0.000698735	0.0134869
LSP1	17539.8	0.403815	0.202685	0.000908096	0.0168591
ZMYND15	69.772	0.405369	0.418646	0.0074871	0.083079
TBXAS1	41.908	0.405826	0.352367	0.00582071	0.0683934
THADA	1542.14	0.405891	0.272999	0.00300237	0.0425548
PINX1	290.647	0.406534	0.200704	0.000826524	0.0156433
PROKR1	52.7131	0.406558	0.468837	0.00817308	0.0886095
TNFRSF9	1109.71	0.409606	0.390891	0.0066615	0.0758068
ANGPTL6	23.1047	0.409867	0.337564	0.00513312	0.0625825
LGALS3BP	2361.21	0.411473	0.21335	0.00103763	0.0188487
BCS1L	281.343	0.411828	0.136316	4.39772e-05	0.00147091
CLIC4	707.333	0.412034	0.340444	0.00511903	0.0625825
ANO6	1451.84	0.41346	0.312312	0.00410833	0.0537142
DNAJC12	198.216	0.415824	0.452489	0.00743082	0.0827373
TAPBPL	1871.17	0.416011	0.14644	7.83382e-05	0.0023638
KIAA0513	226.008	0.417401	0.444356	0.00722777	0.0808679
PARP12	4824.68	0.418846	0.176377	0.000312359	0.00714132
LOC613401	14.6325	0.421504	0.405131	0.00632803	0.0729975
RBBP8	548.925	0.424258	0.194624	0.000521889	0.0106252
CACNA2D2	19.1052	0.427592	0.596277	0.00830914	0.0895588
SAT1	4118.77	0.427594	0.219386	0.00093635	0.0173198
BTG3	249.474	0.429033	0.188452	0.000396882	0.00865133
ACSL5	1921.95	0.430224	0.304191	0.00320267	0.0444472
NUDT9	1951.7	0.430877	0.234775	0.00122733	0.0214919
GRWD1	482.462	0.432957	0.177633	0.000251172	0.00601433
ELK4	2306.87	0.435721	0.240399	0.00127809	0.0221963
GRAMD1A	4859.31	0.436068	0.275128	0.00216944	0.0330859
MBOAT1	1854.42	0.437812	0.122123	5.18246e-06	0.000225937
DNA2	33.6311	0.438632	0.429691	0.0059405	0.069478
CCDC181	246.958	0.44047	0.19278	0.000376304	0.00829901
HIVEP2	5008.19	0.441367	0.221021	0.000797939	0.0151704
TAP2	6115.97	0.443163	0.101847	1.88357e-07	1.24031e-05
EPHB1	110.919	0.444001	0.363309	0.0043567	0.0556381
ISG20L2	768.882	0.445799	0.10798	5.21242e-07	3.05095e-05
WNT10A	152.55	0.447038	0.400395	0.00505076	0.0622641
GABPB1	1550.3	0.449477	0.117159	1.84033e-06	9.19657e-05
TK1	1956.61	0.450433	0.212062	0.000562906	0.0113781
RYR1	56.2705	0.452026	0.509289	0.00635985	0.073231
SMIM13	132.607	0.452701	0.232604	0.000878939	0.0164142
UBR7	3337.7	0.453651	0.300766	0.00241907	0.0358926
NAV1	161.257	0.45453	0.470238	0.00582003	0.0683934
NFE2L2	551.947	0.454582	0.129383	6.71591e-06	0.000286045
TIPARP	4403.73	0.454642	0.216503	0.000593116	0.0118719
NUCB1	13312.4	0.455691	0.20121	0.000383326	0.00841387
TRAF3IP2	2979.21	0.456772	0.146992	2.94286e-05	0.00105401
KIT	195.236	0.458377	0.491857	0.00591333	0.0692243
DDX3X	16098.6	0.460071	0.126311	4.04738e-06	0.000178296
SLC2A3	6641.32	0.46054	0.213674	0.000506801	0.010441
BACH2	1576.63	0.461553	0.262117	0.00134149	0.0230211
ITGB3	3558.66	0.46297	0.311351	0.00245107	0.0362691
PARP11	3108.19	0.464429	0.159548	5.61817e-05	0.00178918
ABHD17C	5.78536	0.468486	0.750177	0.00771648	0.0844999
EVI2A	2398.86	0.46939	0.273124	0.00144715	0.0242656
RPP38	87.7028	0.472424	0.298088	0.00193161	0.0304191
SUB1	10419.2	0.477244	0.223856	0.00051981	0.0105999
BCL2L12	688.426	0.479679	0.231588	0.000603568	0.0120361
APOL3	2576.15	0.479778	0.308163	0.00200336	0.0312697
SAMD9	4226.4	0.480603	0.206224	0.000306093	0.00704905
RSL1D1	1548.58	0.481627	0.199811	0.000245596	0.00591441
LAPTM4B	365.616	0.48283	0.363436	0.00309206	0.0434849
MEX3B	1004.51	0.48731	0.43266	0.00414034	0.053863
PLGRKT	368.578	0.487762	0.194105	0.000182826	0.00461372
NOLC1	1745.51	0.48793	0.193149	0.00017601	0.00450768
CEP43	913.149	0.489863	0.0940948	2.84594e-09	2.8785e-07
PQBP1	1629.54	0.490181	0.101689	2.12682e-08	1.81685e-06
GIMAP7.1	9344.54	0.490392	0.167935	5.35783e-05	0.00171491
BBC3	40.0368	0.490583	0.336282	0.00235862	0.0354157
CHCHD4	618.018	0.491071	0.26241	0.000958793	0.0176192
IKZF4	109.905	0.492538	0.317301	0.00194218	0.0304653
SNTG2	51.387	0.492967	0.637862	0.00596655	0.0697182
PRKAA1	5987.79	0.49689	0.216467	0.000327775	0.00741334
TNFSF13B	22.4362	0.497823	0.782349	0.00686184	0.0776672
LOC508459	412.569	0.498392	0.584053	0.00535148	0.0646834
TNIP2	228.819	0.499045	0.347355	0.00238883	0.0356575
IDO1	276.935	0.499547	0.846907	0.00714411	0.0800026
MX2	296.085	0.500508	0.595921	0.00538275	0.0649371
USP50	26.6931	0.500596	0.456436	0.00405145	0.0531906
MARCHF3	7.0248	0.500683	0.59852	0.00539852	0.0650377
LOC281376	8.04065	0.503511	1.01052	0.00693811	0.0784602
SERTAD1	275.02	0.50497	0.218771	0.000313238	0.00714849
RASGEF1B	1035.79	0.507664	0.187047	0.000100354	0.00289014
IRAK2	350.049	0.50895	0.28323	0.00109014	0.0196055
NIFK	1430.07	0.510441	0.171638	4.51106e-05	0.00150088
EPAS1	394.95	0.511786	0.322058	0.00169492	0.0274729
ADSS2	2247.05	0.511799	0.163509	2.71103e-05	0.00098493
GIMAP8	27004.2	0.512653	0.110555	5.84588e-08	4.46071e-06
SURF6	401.656	0.51614	0.235224	0.00041389	0.0089149
CARD19	1294.1	0.516816	0.203111	0.000162665	0.00424912
IL23A	912.03	0.517025	0.316654	0.00152426	0.0251975
CDK17	1095.37	0.517549	0.14123	4.00833e-06	0.000177535
FAM241A	2112.85	0.518093	0.226041	0.000321062	0.00731386
CEP83	255.089	0.518372	0.150645	9.25957e-06	0.000378863
CNP	5195.99	0.518389	0.192274	0.000105367	0.00298689
MTDH	5833.45	0.519862	0.196982	0.000124176	0.00339818
SLC35A2	2313.07	0.521112	0.498915	0.00394451	0.0520026
NUDC	5497.96	0.53	0.10207	3.97379e-09	3.80611e-07
TMEM151B	12.9223	0.53099	0.671312	0.00508023	0.0624799
ASB2	7.58342	0.533221	0.737952	0.00549428	0.0658428
TAB2	4339.86	0.537183	0.112344	3.35837e-08	2.73935e-06
CASP8	2219.18	0.53786	0.0923134	1.23587e-10	1.56251e-08
TDRD7	1197.11	0.540121	0.233153	0.000293152	0.00681149
SUN1	4212.13	0.540266	0.496205	0.00345269	0.0468374
LOC112449172	139.299	0.541362	0.349848	0.00167643	0.0272781
UPP1	12.8497	0.542417	0.916357	0.00617687	0.0715804
CHSY1	1682.85	0.543114	0.184646	5.06777e-05	0.00164287
CCR6	1093.36	0.546153	0.387636	0.00211824	0.0325012
TBC1D2B	1706.65	0.54827	0.406186	0.0023172	0.0350029
CIB2	15.0717	0.550029	0.614102	0.00418105	0.0543279
SYDE1	262.22	0.550176	0.230655	0.000242916	0.00587225
TSSC4	526.288	0.552273	0.211321	0.000131774	0.0035675
CABP1	132.036	0.552326	0.533677	0.00351062	0.0473186
NAB1	1441.71	0.554729	0.119834	7.76731e-08	5.70942e-06
MMD	3809.48	0.555272	0.140711	1.50204e-06	7.8798e-05
DAAM1	358.732	0.555753	0.287178	0.000715651	0.0137716
EPSTI1	2683.49	0.557975	0.16808	1.52541e-05	0.000597081
THA1	820.959	0.55952	0.420731	0.00229069	0.034684
PAF1	3007.29	0.560991	0.0978498	2.63313e-10	3.2321e-08
CASP4	1331.16	0.56121	0.142599	1.60473e-06	8.28105e-05
DENND4C	2556.62	0.56159	0.344971	0.00134661	0.0230442
LTA	542.697	0.562179	0.172206	1.84782e-05	0.000701561
RIPOR3	14.8707	0.563538	0.616353	0.00389413	0.0514457
RHOU	555.673	0.56417	0.15812	6.51146e-06	0.000280971
YES1	45.8629	0.564585	0.520116	0.00314519	0.043842
FLT1	23.7434	0.565083	0.541211	0.003304	0.0455038
LOC112447333	18.2357	0.567334	0.95718	0.00569829	0.0675197
PRDX2	5123.44	0.568882	0.119923	4.9695e-08	3.92684e-06
GGT5	17.0275	0.569791	0.670867	0.00413923	0.053863
POLD3	2082.4	0.57048	0.173031	1.68413e-05	0.00064916
KIF22	352.762	0.571039	0.357289	0.00138425	0.023523
TASL	358.399	0.572521	0.241444	0.000246182	0.00591726
CTSC	3136.29	0.572997	0.287534	0.000606276	0.0120521
POLB	804.914	0.573355	0.144764	1.52721e-06	7.97873e-05
UBE2L6	635.13	0.574253	0.151853	3.05895e-06	0.000143238
AFDN	3586.06	0.575422	0.419354	0.00201963	0.0314074
BCL9	236.135	0.575427	0.226315	0.000157861	0.00416667
HIF1A	3053.78	0.576539	0.217706	0.000118893	0.00327487
PSME2	2210.04	0.579917	0.158958	5.10165e-06	0.000223184
RPS6KA5	2994.37	0.579948	0.223775	0.000138288	0.00371205
CTLA4	3.68091	0.580192	0.944044	0.00540137	0.0650377
RELA	4987.85	0.582053	0.164675	7.6939e-06	0.00031998
ERBB3	130.506	0.582495	0.531612	0.00289944	0.0417989
NMI	1315.93	0.586823	0.158837	4.40644e-06	0.00019344
MAP2K3	1498.58	0.587363	0.110345	3.16304e-09	3.17384e-07
LRRC8D	3921.17	0.588807	0.205426	6.47649e-05	0.00201185
ATF6	281.055	0.590545	0.278029	0.000435163	0.00924666
SLC7A5	852.491	0.591981	0.312461	0.000719971	0.0138337
SOCS6	69.8099	0.592711	0.448103	0.0020431	0.0316168
EIF4A1	5752.97	0.593817	0.191388	3.23254e-05	0.00113841
P2RY10	2061.06	0.596667	0.149436	1.48298e-06	7.81223e-05
KCTD12	10208	0.598059	0.365695	0.00118646	0.0209503
GYG1	1296.9	0.598602	0.289504	0.00048698	0.0101098
RYBP	1372.43	0.601798	0.159143	3.36663e-06	0.000154839
GADD45B	3060.7	0.602432	0.226018	0.00011269	0.00314512
KRT17	62.5033	0.603696	0.632044	0.0032248	0.0446073
GKAP1	405.271	0.60393	0.130597	1.08037e-07	7.67366e-06
DDX39A	12543.9	0.605647	0.214022	7.20814e-05	0.00219069
LPIN2	1406.92	0.605951	0.26191	0.000272613	0.00644232
ZC3H12D	1828.79	0.611895	0.464664	0.00192039	0.0303115
TP53	4362.28	0.611932	0.0895975	4.65229e-13	9.04907e-11
SLC1A5	330.985	0.612284	0.558085	0.00259801	0.0380169
NUPR1	51.6117	0.612633	0.721423	0.00362895	0.0486026
ALCAM	156.931	0.616408	0.549688	0.00247948	0.0365788
TBX21	275.443	0.616569	0.472168	0.00191883	0.0303115
TNFRSF6B	26.0418	0.617114	0.616467	0.00290362	0.0418115
PDIA6	4538.06	0.619132	0.156073	1.79131e-06	9.0229e-05
NFE2L3	614.697	0.619185	0.246786	0.000166821	0.00432196
IKBKB	4277.05	0.621028	0.364942	0.000977507	0.0179111
ZDHHC23	319.178	0.62125	0.349068	0.000841934	0.0158637
SSH2	3090.06	0.621799	0.308123	0.00051707	0.0105611
GABARAPL1	2213.54	0.625701	0.143942	4.05718e-07	2.47801e-05
GPX4	567.023	0.626614	0.203276	3.54104e-05	0.00123643
RRS1	633.721	0.62949	0.279722	0.000305014	0.00703702
SCN1B	24.6362	0.632357	0.421424	0.00134197	0.0230211
TFE3	2306.46	0.634149	0.0628879	6.84049e-25	5.08731e-22
IL3RA	33.3937	0.638001	0.279712	0.000280595	0.00659399
DHX58	1382.52	0.63997	0.319752	0.000513699	0.0105092
TPRKB	975.278	0.645523	0.16625	2.68106e-06	0.000127912
BCL2L11	1921.79	0.650964	0.441694	0.00131558	0.0226915
PTGDR2	1341.95	0.652087	0.46322	0.00145344	0.0243067
TEX264	2190.89	0.652153	0.132245	3.49726e-08	2.8163e-06
MKRN1	1581.87	0.65245	0.105591	4.2802e-11	5.88202e-09
RIN2	5233.19	0.653551	0.32605	0.000494323	0.0102455
NUAK1	32.5481	0.653614	0.713941	0.00293708	0.0420728
SGPP1	900.008	0.658524	0.291908	0.000286437	0.0066816
STT3A	3889.74	0.659931	0.232363	6.98955e-05	0.00212937
SWAP70	10556.2	0.661631	0.388506	0.00086203	0.0161461
VCPIP1	2129.34	0.66378	0.182478	6.59404e-06	0.000283005
STAT5B	7886.43	0.664975	0.298847	0.00030271	0.00699665
BTG2	131.202	0.66755	0.325518	0.000434889	0.00924666
CHRNE	162.86	0.668329	0.193674	1.21527e-05	0.000486222
ETV6	5896.31	0.668757	0.141327	9.50569e-08	6.82844e-06
SEC23B	2284.35	0.669442	0.105979	2.07517e-11	3.08663e-09
NDFIP2	809.143	0.674468	0.359442	0.000602753	0.0120361
CD83	571.981	0.675297	0.45892	0.00121707	0.0213418
ADGRE5	14030.5	0.677044	0.29955	0.000274005	0.00646313
KIAA1671	8.51626	0.681961	0.892363	0.00345182	0.0468374
TMEM268	1660.47	0.685109	0.229422	4.71506e-05	0.00154838
F2RL1	289.573	0.692012	0.299641	0.000239178	0.00580409
SORL1	11191.8	0.693438	0.144199	7.49356e-08	5.54041e-06
TMBIM1	378.836	0.694385	0.668304	0.00218518	0.0332858
LDHA	4082.99	0.695265	0.242136	6.33812e-05	0.00197859
CD72	448.987	0.695854	0.328909	0.000356229	0.00792922
MYC	3165.24	0.696537	0.255307	9.05568e-05	0.00266258
ACOD1	196.069	0.697268	1.01226	0.00368668	0.0492193
HERC6	4578.26	0.697306	0.183328	4.01605e-06	0.000177535
RAPGEF1	5086.92	0.704737	0.150214	1.31328e-07	9.14549e-06
ETV5	15.569	0.705073	0.976565	0.00347872	0.0471398
NAMPT	1331.09	0.713746	0.13171	4.2563e-09	4.04605e-07
LONRF1	406.313	0.718007	0.153314	1.41919e-07	9.75156e-06
IDH3A	631.984	0.719333	0.172165	1.09614e-06	6.05176e-05
PAK6	451.71	0.71983	0.32225	0.000264559	0.00628726
FUNDC1	467.886	0.728327	0.168372	6.34271e-07	3.69543e-05
RIPOR1	4444.47	0.733019	0.459748	0.000830515	0.0156954
ASNS	807.07	0.738188	0.171154	6.78639e-07	3.93579e-05
TBC1D4	52.581	0.748943	0.799893	0.00225336	0.0341964
IL10	50.124	0.752304	0.998941	0.00300942	0.0426071
VMP1	1100.8	0.752607	0.156949	9.42782e-08	6.8112e-06
LPCAT2	669.27	0.75539	0.376218	0.000376222	0.00829901
RAB19	761.263	0.756286	0.190482	2.43585e-06	0.000117097
GPR132	6647.27	0.756695	0.138553	3.85248e-09	3.71809e-07
CD2AP	3131.52	0.760125	0.196825	3.52856e-06	0.00016098
MANF	905.202	0.760169	0.372059	0.000347527	0.00776288
TMEM140	362.814	0.761233	0.184898	1.4543e-06	7.72549e-05
MVP	7232	0.769967	0.121803	2.91792e-11	4.19219e-09
TRAF1	1046.95	0.772069	0.17568	5.14193e-07	3.03306e-05
GPR155	845.653	0.772316	0.252363	3.64649e-05	0.00126655
NOTCH1	2367.86	0.772944	0.354401	0.00025793	0.00615285
BYSL	182.668	0.777347	0.325066	0.00016729	0.00432525
STK3	364.652	0.777348	0.18225	8.49159e-07	4.836e-05
GNPTAB	12672	0.784068	0.42216	0.000455633	0.00962522
ATP10D	427.27	0.786573	0.11408	6.99596e-13	1.28716e-10
TARS1	3003.82	0.787449	0.185161	8.92698e-07	5.06116e-05
TNIP1	5021.13	0.790095	0.0766078	1.10859e-25	1.07815e-22
SYNGR2	2869.98	0.790242	0.239135	1.87743e-05	0.000708547
IFNGR2	1572.22	0.790987	0.263309	4.08712e-05	0.00138164
LOC506989	760.559	0.795561	0.169917	1.60351e-07	1.07266e-05
PPP1R3D	55.0714	0.797636	0.218125	6.74198e-06	0.000286045
BCL6	2124.99	0.797645	0.308824	0.000106569	0.00301421
DRAM1	244.377	0.804833	0.153261	1.16182e-08	1.03443e-06
TNF	190.427	0.81199	0.363823	0.000210782	0.00519477
ID2	498.595	0.812125	0.196954	1.42408e-06	7.62911e-05
ABHD2	1427.82	0.815687	0.319208	0.000108386	0.00305875
PDCD1LG2	97.7923	0.81577	0.237725	1.27968e-05	0.000508775
IFI16	5473	0.816512	0.114	1.04603e-13	2.36161e-11
STAT2	4061.62	0.817205	0.270298	3.72326e-05	0.00128265
VXN	161.503	0.817995	0.706123	0.00133508	0.0229966
FBXO36	221.898	0.822591	0.265834	3.09229e-05	0.0010982
CCND2	1112.4	0.824933	0.234877	1.00431e-05	0.000408279
OTULINL	2154.7	0.82777	0.202535	1.59879e-06	8.28105e-05
IFIH1	1973.41	0.828195	0.0903614	7.667e-21	3.02918e-18
SLC37A3	3687.4	0.828632	0.38861	0.000243611	0.00587782
SAMSN1	19214.5	0.829443	0.196807	1.00914e-06	5.64535e-05
CANT1	642.979	0.829769	0.171444	7.94402e-08	5.80556e-06
ARAP2	5218.55	0.832019	0.273381	3.44332e-05	0.00120593
TNFAIP6	7.06204	0.834569	1.12297	0.00257716	0.0377993
GPX3	113.746	0.835813	0.210339	2.34172e-06	0.000113434
PDE4D	11159.4	0.846395	0.32905	9.69602e-05	0.00281809
CDKN2AIP	3114.12	0.847474	0.100184	3.73807e-18	1.2437e-15
RNF144B	2816.53	0.847576	0.202687	1.11122e-06	6.08191e-05
RNF19B	2723.51	0.849721	0.130601	8.35529e-12	1.35431e-09
TRANK1	5153.43	0.849762	0.162196	1.1764e-08	1.04008e-06
CD48	14782.5	0.852078	0.179069	1.10342e-07	7.79359e-06
SATB1	8993.94	0.85618	0.204139	1.04745e-06	5.83386e-05
MAF	8095.1	0.857967	0.195516	5.02762e-07	3.01252e-05
GBP4	1200.7	0.861497	0.182135	1.22653e-07	8.61502e-06
GADD45G	27.7921	0.867762	0.485886	0.000408875	0.00885173
SLC66A2	380.932	0.868811	0.253749	1.18789e-05	0.000476776
AP3M2	435.042	0.870197	0.398324	0.000197015	0.00490328
ERN1	100.037	0.871127	0.629267	0.000808464	0.0153475
DTX3L	1768.67	0.873177	0.203198	6.91549e-07	3.99235e-05
PARP14	1669.27	0.878472	0.116641	5.67235e-15	1.40619e-12
SYNE3	2122.02	0.879907	0.481917	0.000369228	0.00818973
AGO2	1130.35	0.880299	0.29666	3.6998e-05	0.00127805
PSMB9	4136.61	0.881084	0.185136	1.03292e-07	7.37811e-06
SLC27A2	809.599	0.882931	0.202022	5.10962e-07	3.03291e-05
RALGDS	1090.21	0.886595	0.219949	1.75248e-06	8.89825e-05
TGIF2	890.808	0.892736	0.137257	7.23471e-12	1.20353e-09
SLC39A1	1076.28	0.89658	0.179523	3.39795e-08	2.75387e-06
PTPN1	4439.36	0.899622	0.360532	9.88175e-05	0.00286548
IER3	125.855	0.901952	0.378468	0.000123053	0.00337476
ETS2	322.121	0.902795	0.235617	3.26021e-06	0.000150985
MGLL	323.691	0.903329	0.408686	0.000171562	0.00441765
CCDC86	597.489	0.911682	0.240031	3.53969e-06	0.00016098
TAF4B	207.553	0.912455	0.177726	1.64387e-08	1.42352e-06
TANK	1637.75	0.916028	0.232329	2.18424e-06	0.000107036
PPP1R13L	64.6989	0.916616	0.439953	0.000210322	0.00519356
CCDC160	4.37905	0.918106	1.12647	0.00202296	0.0314124
PRMT1	4829.62	0.927235	0.13251	2.1647e-13	4.48661e-11
HPGD	100.238	0.935788	0.928966	0.00141786	0.0239367
TRAF3	1217.69	0.936425	0.154609	9.52353e-11	1.22863e-08
IFNAR2	3304.53	0.944662	0.0921058	9.6079e-26	1.01227e-22
RSAD2	2936.07	0.945348	0.377971	8.6249e-05	0.00256576
SLC16A14	539.773	0.946888	0.378659	8.59742e-05	0.00256361
LTB	30069.7	0.947858	0.291754	1.53844e-05	0.000600323
PARP9	2390.26	0.952723	0.0937712	2.43903e-25	2.20262e-22
NFKBIE	616.372	0.954865	0.168351	8.02705e-10	8.68327e-08
MCL1	10656.5	0.958278	0.0909191	4.46243e-27	5.12895e-24
BATF2	17.0321	0.962949	1.07813	0.00167162	0.0272701
TIMELESS	896.342	0.96393	0.151962	1.37681e-11	2.17587e-09
PTPN2	5054.73	0.964112	0.126976	2.15268e-15	5.7907e-13
KCNN1	14.4568	0.97187	0.886215	0.0011361	0.0202877
MT1E	12.1962	0.975064	0.952257	0.00129812	0.0224386
SFXN4	463.571	0.979524	0.155635	1.70141e-11	2.59168e-09
CD164	2833.98	0.987385	0.18384	3.41123e-09	3.36939e-07
DIXDC1	1954.97	0.996621	0.284611	6.60336e-06	0.000283005
STRADB	236.402	0.99739	0.182424	1.91833e-09	1.97183e-07
PLXNA1	172.763	0.999826	0.665746	0.000507073	0.010441
TBC1D9	104.559	1.00658	0.921004	0.00108998	0.0196055
PELI1	2451.49	1.00995	0.16997	1.19407e-10	1.52491e-08
VWA7	59.3422	1.01158	0.526244	0.000226485	0.00553858
RASD1	389.529	1.01171	0.27578	3.8011e-06	0.000169814
ARID5B	2417.88	1.01638	0.18025	6.60045e-10	7.38491e-08
MAN1A1	6352.2	1.0191	0.225182	1.60129e-07	1.07266e-05
NEDD4	1502.17	1.01975	0.303795	9.18814e-06	0.000377161
REC8	598.421	1.01985	0.598963	0.00033629	0.00756532
TAP1	18904.5	1.02229	0.130695	2.31732e-16	6.81347e-14
SPX	214.233	1.02666	0.275279	2.96589e-06	0.000139657
LRRC46	124.07	1.031	0.431526	8.67972e-05	0.00257028
SEH1L	4868.25	1.032	0.201129	8.92907e-09	8.06359e-07
NFKBIB	1145.38	1.03716	0.107692	2.41921e-23	1.32983e-20
IL1R1	307.592	1.03738	0.437828	8.90072e-05	0.00262925
IRF9	3348.87	1.04215	0.118942	7.40376e-20	2.83654e-17
PLAT	16.5861	1.05405	0.767433	0.000593457	0.0118719
STAT3	6805	1.05442	0.154843	3.20261e-13	6.53073e-11
INHBA	7.91249	1.05619	1.13187	0.0013704	0.0233202
IRF7	1550.78	1.06672	0.397883	4.2515e-05	0.00142957
MTHFD2	775.577	1.0767	0.18998	3.64913e-10	4.27184e-08
L2HGDH	564.458	1.0814	0.246705	2.09715e-07	1.35277e-05
CARS1	2064.88	1.09606	0.137253	3.28236e-17	9.88067e-15
LHFPL2	251.741	1.09714	0.271291	7.40933e-07	4.23874e-05
UBTD1	59.0679	1.10031	0.410005	3.88368e-05	0.00133066
BCL2L1	270.436	1.10635	0.201564	8.03561e-10	8.68327e-08
NFKBIZ	2987.17	1.10893	0.405587	3.38623e-05	0.00118922
GZMA	17.3735	1.11126	1.25076	0.00135497	0.0231185
FAM167A	116.516	1.1113	0.200502	5.73847e-10	6.53616e-08
PLEK	504.617	1.11325	0.818447	0.000563372	0.0113781
PIM2	5701.24	1.129	0.236164	2.6977e-08	2.25874e-06
NEK6	356.41	1.13662	0.239854	3.14265e-08	2.5969e-06
MYBL1	794.697	1.14366	0.689745	0.000300436	0.0069568
PLAUR	184.759	1.14605	0.540636	0.000118526	0.00327189
ABTB2	148.018	1.14841	0.61058	0.000191539	0.0047953
JAML	2455.5	1.15304	0.410419	2.54729e-05	0.000930793
ANKRD33B	162.152	1.15391	0.315876	2.32646e-06	0.000113129
BAZ1A	5654.47	1.1543	0.306551	1.58511e-06	8.24712e-05
F2R	19908.6	1.16005	0.243257	2.36694e-08	2.00841e-06
GCNT4	286.267	1.16159	0.225296	3.31917e-09	3.30427e-07
CYTH4	890.761	1.16348	0.352628	6.7687e-06	0.000286209
MOV10	5287.67	1.16611	0.227636	3.83616e-09	3.71809e-07
LOC513659	193.185	1.16716	0.593875	0.000157059	0.00415418
CRELD2	503.986	1.16969	0.256234	5.84596e-08	4.46071e-06
NCF1	332.021	1.17752	0.281679	2.98643e-07	1.87848e-05
AGPAT4	339.746	1.18094	0.223397	1.4513e-09	1.504e-07
IFI47	4641.41	1.18319	0.434297	2.92284e-05	0.00104981
NFKBIA	7931.78	1.18368	0.212139	2.75071e-10	3.34397e-08
BIRC3	32324.8	1.19546	0.091352	3.40778e-41	8.61691e-38
CHST11	344.292	1.20529	0.289835	2.88271e-07	1.82231e-05
NOCT	213.694	1.20777	0.203224	2.66161e-11	3.91288e-09
FABP5	184.743	1.21431	0.568199	0.000102722	0.00294038
FNDC3B	186.774	1.21532	0.401913	1.27646e-05	0.000508775
ABCG1	303.297	1.21666	0.555612	9.15574e-05	0.00267954
STAT5A	10934.6	1.21717	0.287518	2.00044e-07	1.30369e-05
LGMN	12471.9	1.21871	0.373639	6.48165e-06	0.000280642
HIVEP1	2020.56	1.22744	0.430166	1.9419e-05	0.000726373
ABO	38.7729	1.22992	0.877012	0.000456023	0.00962522
UBD	61971.3	1.23009	0.226323	4.62334e-10	5.36264e-08
TEAD3	60.394	1.23179	0.596401	0.000116669	0.00324187
TMEM51	19.8153	1.23713	1.03172	0.000682154	0.0133043
OPTN	970.104	1.24469	0.255028	8.4314e-09	7.66894e-07
GBP5	1207.91	1.24639	0.597383	0.000109527	0.00308407
CXCL9	6.91284	1.24685	1.58463	0.0010689	0.0193335
IL2RA	12249.4	1.27069	0.303943	2.01563e-07	1.30685e-05
TNFAIP3	1730.27	1.27426	0.282072	4.36286e-08	3.46916e-06
TIFA	3392.94	1.29487	0.246854	9.36915e-10	9.95413e-08
AEN	101.263	1.29543	0.283921	3.22785e-08	2.64998e-06
PPP1R16B	13695.9	1.2978	0.135049	2.79277e-24	1.85837e-21
IGF2	16.0436	1.29807	1.1206	0.000696982	0.0134869
GPRIN3	89.7112	1.30402	0.815549	0.000284953	0.00667159
SEMA7A	729.085	1.30971	0.668822	0.000133954	0.00361876
MPZL2	128.424	1.31992	0.494333	2.64403e-05	0.000963356
STXBP1	5.06609	1.3226	1.06353	0.000578561	0.0116292
ELL2	880.035	1.32307	0.158802	2.84197e-19	9.7111e-17
EMILIN2	458.456	1.32363	1.01405	0.000511384	0.0104958
RUBCNL	6816.69	1.34033	0.199358	6.91139e-14	1.58874e-11
PDE7B	839.673	1.34599	0.287846	1.54323e-08	1.34559e-06
BEGAIN	265.51	1.36482	0.393852	2.47886e-06	0.000118713
UBALD2	4299.87	1.3688	0.141902	1.28448e-24	9.02201e-22
PALM2	4799.4	1.37161	0.29646	1.8302e-08	1.5741e-06
MARCKS	3107.92	1.37985	0.296212	1.52916e-08	1.34258e-06
ACKR3	670.503	1.38105	0.19314	2.66687e-15	7.02442e-13
CGAS	260.388	1.38359	0.222369	1.73754e-12	3.05106e-10
CERS6	14.2413	1.38429	1.29555	0.000746769	0.0143269
IL1R2	45.0709	1.38448	1.23689	0.000688489	0.0133711
PVR	62.8928	1.39455	0.987109	0.000389619	0.00853718
LOC784541	360.567	1.40657	0.741032	0.000140566	0.00376521
RTP4	562.323	1.43117	0.153492	2.34915e-23	1.32983e-20
ACTG2	21.2867	1.43133	0.588157	4.19687e-05	0.00141496
SMIM1	164.153	1.44373	0.264584	1.73306e-10	2.16942e-08
LOC507055	3594.84	1.44941	0.252945	3.35229e-11	4.70922e-09
DTX1	235.545	1.46149	0.518033	1.56047e-05	0.000605185
PIM3	3741.91	1.46207	0.198232	4.05307e-16	1.16461e-13
GRO1	764.899	1.46401	1.14222	0.000479459	0.010003
CXCL16	254.98	1.46588	0.444297	3.83006e-06	0.000170505
ARID5A	2982.33	1.48309	0.226195	1.52113e-13	3.31581e-11
LOC104968444	60.2822	1.49121	0.657983	5.95693e-05	0.00187347
TRAF4	2042.62	1.49215	0.504594	1.05678e-05	0.000425505
BHLHE40	706.922	1.49245	0.426045	1.89503e-06	9.43264e-05
KYNU	437.389	1.50666	0.384671	3.87362e-07	2.37739e-05
POLR1G	162.194	1.5127	0.381438	3.1525e-07	1.9634e-05
LOC527744	49.1707	1.51597	1.38299	0.000621618	0.0122991
TNFSF10	906.809	1.54231	0.372254	1.46096e-07	9.98426e-06
DCSTAMP	10.1917	1.54298	1.44131	0.000620695	0.0122991
IL1RN	599.943	1.54715	1.23341	0.000471921	0.00986198
WARS1	7782.71	1.55047	0.241744	4.13346e-13	8.16552e-11
LOC781710	421.715	1.56323	0.869867	0.000159566	0.00419416
JUNB	6782.71	1.58479	0.43441	1.10398e-06	6.06855e-05
ADAMTSL4	488.709	1.58669	0.479911	3.60847e-06	0.000162935
SOBP	1478.05	1.59612	0.600377	2.25927e-05	0.000827939
IL15RA	60.8474	1.59701	0.508265	6.01553e-06	0.000261355
DPF3	121.882	1.61329	0.488705	3.67909e-06	0.000165533
C3H1orf162	469.633	1.63682	0.375335	5.74908e-08	4.46071e-06
LOC504548	4950.74	1.64106	0.495595	3.58627e-06	0.000162513
ADAMTS7	109.862	1.64233	1.25943	0.000401509	0.00873713
IRF8	520.76	1.66383	0.457085	1.17902e-06	6.42514e-05
RHOC	35.0789	1.67417	0.424437	3.67979e-07	2.26944e-05
F3	8.21381	1.68676	0.976741	0.00017486	0.00449339
SBNO2	7495.29	1.70682	0.41045	1.5629e-07	1.05667e-05
IL12RB2	73.0274	1.708	0.663784	2.76466e-05	0.00100154
APCDD1	165.588	1.71372	1.20244	0.00030842	0.00708581
ZMIZ2	7008.13	1.71998	0.290112	1.45546e-11	2.24407e-09
IL13	6.81293	1.72302	1.33326	0.000383195	0.00841387
CCL2	1912.58	1.72624	1.45697	0.000442779	0.00939271
TXNDC5	3186.13	1.74185	0.490759	1.73188e-06	8.82908e-05
RNF157	761.207	1.74192	0.299824	3.23442e-11	4.5947e-09
NR4A3	179.617	1.74197	0.278175	1.96699e-12	3.40666e-10
FCGR3A	959.655	1.74233	0.337134	1.236e-09	1.29146e-07
SLC22A23	29.6718	1.75556	0.462541	7.24955e-07	4.16619e-05
FOSL2	3161.45	1.77397	0.169969	1.28082e-27	1.61934e-24
BCL3	7094.63	1.80199	0.15214	2.34278e-34	4.93663e-31
EGLN3	3927.59	1.80846	0.18326	5.41582e-25	4.27952e-22
OAS1Z	932.967	1.82834	0.3408	5.6588e-10	6.50402e-08
PLIN2	1703.95	1.83036	0.194995	6.59903e-23	3.33726e-20
RGS16	25.5032	1.83171	0.947473	0.0001099	0.0030877
RUNX3	18687.5	1.83302	0.162188	1.61531e-31	2.91747e-28
CREM	1878.85	1.84243	0.298418	5.35962e-12	9.03489e-10
TLR4	343.344	1.87132	0.232818	1.10513e-17	3.49304e-15
NFKB2	12072.5	1.87511	0.322185	5.22827e-11	7.10764e-09
MCEMP1	42.528	1.8998	0.952898	9.57569e-05	0.00278953
OSM	149.793	1.91143	0.293822	9.17399e-13	1.65695e-10
PDPN	10.6441	1.91188	1.808	0.000355244	0.00792126
STAT1	10984.4	1.94402	0.226388	1.83787e-19	6.45449e-17
LAP3	5408.04	1.953	0.182439	2.74436e-28	4.33712e-25
ADM5	6213.58	1.9864	0.212926	3.19039e-22	1.49393e-19
STARD13	395.769	1.9876	0.522204	9.87994e-07	5.55165e-05
ACTA2	67.8777	1.98814	0.399237	7.25099e-09	6.64306e-07
SDC4	360.017	1.99102	1.23725	0.000188591	0.00473088
gzmA	3.92326	1.99468	1.83966	0.000310657	0.00711528
ICOS	2002.51	2.00304	0.280953	2.19289e-14	5.33166e-12
ISG15	495.326	2.01016	0.327315	1.42384e-11	2.22242e-09
GINS2	201.712	2.02523	0.302739	4.86283e-13	9.31527e-11
PLEKHH2	23.8506	2.05012	0.587876	2.97142e-06	0.000139657
EDN1	20.6474	2.06208	1.29123	0.000184084	0.00463621
RELB	4933.17	2.07274	0.237009	9.80261e-20	3.54098e-17
PIM1	5556.75	2.07488	0.22495	1.38573e-21	6.04131e-19
AMPD3	21.9072	2.1009	1.15595	0.000124505	0.00339981
STX11	781.059	2.10091	0.153009	5.50371e-44	1.73958e-40
MEFV	54.9495	2.12546	0.734478	1.45557e-05	0.000573294
CDH20	1771.89	2.13535	0.286258	3.90031e-15	9.86234e-13
CCL22	14.7558	2.17028	1.30706	0.000155224	0.00412288
RNF182	163.823	2.18004	0.290269	3.24129e-15	8.36319e-13
FAS	1088.9	2.19477	0.267318	1.52081e-17	4.68965e-15
TNFRSF11A	35.9873	2.21501	0.502511	1.68009e-07	1.11797e-05
CDKN1A	579.972	2.2285	0.26679	5.36635e-18	1.73966e-15
IL17F	16.5711	2.23387	1.41238	0.000165978	0.00430895
LOC512486	6162.57	2.2396	0.225513	3.25793e-24	2.0595e-21
CCDC102A	435.891	2.24107	0.596045	1.65748e-06	8.51852e-05
IL17REL	24.6113	2.27237	0.995424	5.11773e-05	0.00165482
CXCL2	802.069	2.28295	1.13074	8.13762e-05	0.0024438
IL17A	18.3094	2.30943	2.02235	0.000177198	0.00450768
VDR	312.169	2.35137	0.403902	3.06718e-10	3.65833e-08
SOCS1	412.158	2.35417	0.496431	5.8549e-08	4.46071e-06
TNFRSF18	552.034	2.38406	0.369366	8.24663e-12	1.35405e-09
RBM20	40.2006	2.3931	0.772374	1.01756e-05	0.00041234
PCSK1N	29.5864	2.42385	0.548188	2.36584e-07	1.51834e-05
RETN	29.7893	2.4275	1.10892	5.76683e-05	0.00182732
LOC404051	324.305	2.45313	0.471785	9.38795e-09	8.41786e-07
TRIP10	107.143	2.45573	0.403047	8.56928e-11	1.11692e-08
THBS1	3872.25	2.46418	1.43762	0.00011531	0.00321115
CDA	71.2282	2.47266	1.10593	5.24134e-05	0.00168188
TGM3	93.5514	2.51181	1.76837	0.000141546	0.00378344
CISH	942.099	2.54285	0.369241	7.02478e-13	1.28716e-10
LOC529792	43.9272	2.56137	0.479206	5.71903e-09	5.35598e-07
BATF	711.242	2.56739	0.44352	5.86095e-10	6.61607e-08
LOC100140873	477.116	2.57677	1.05352	3.54999e-05	0.00123643
SH2D3A	14.7972	2.57831	0.918284	1.86617e-05	0.000706407
GATA1	9.53243	2.57903	0.714888	3.36792e-06	0.000154839
GPR31	50.8121	2.59691	0.783852	6.74219e-06	0.000286045
SOD2	1821.35	2.65391	0.430967	8.19777e-11	1.07963e-08
PAMR1	22.7931	2.6578	0.973528	2.12251e-05	0.00078138
PRDM1	571.851	2.68148	0.411722	9.66299e-12	1.54645e-09
CSTB	76.1753	2.71498	1.09053	3.13439e-05	0.00111003
LOC510798	778.683	2.71735	0.275918	1.51923e-23	9.14648e-21
METRNL	994.298	2.71955	0.304935	9.6962e-20	3.54098e-17
MFSD4A	72.0359	2.78595	0.720911	1.91115e-06	9.47556e-05
MAFF	40.6157	2.80867	0.628264	3.05381e-07	1.91135e-05
CD69	895.455	2.8586	0.409733	5.00441e-13	9.44341e-11
AHRR	51.6245	2.89727	0.455378	2.85387e-11	4.14729e-09
SLC39A8	102.886	2.89935	0.792623	3.25181e-06	0.000150985
CD274	283.928	2.90095	0.310532	2.0096e-21	8.4691e-19
SOCS3	5563.48	2.92488	0.300258	4.31881e-23	2.27511e-20
LOC616254	2176.92	2.93501	0.288357	5.38285e-25	4.27952e-22
CSF1	267.606	2.93767	0.375774	1.01543e-15	2.85291e-13
ICAM1	526.196	2.95658	0.411669	1.19195e-13	2.64382e-11
MT2A	162.869	2.96272	0.476946	7.28651e-11	9.6972e-09
LOC511531	2966.02	2.96323	0.315213	1.13289e-21	5.11542e-19
CXCL5	340.91	2.96388	1.07271	1.79863e-05	0.000687011
SDS	687.238	2.96789	0.674673	4.20101e-07	2.55352e-05
MS4A3	15.8752	2.98237	1.54719	5.51295e-05	0.00176011
CFB	196.695	3.02549	0.674737	3.19838e-07	1.98221e-05
STARD8	60.069	3.08445	0.43982	3.84046e-13	7.70714e-11
ISG20	323.617	3.15577	0.221091	6.48757e-47	2.73408e-43
TNFSF11	99.2431	3.15929	0.543475	7.39436e-10	8.12929e-08
CCL3	391.558	3.21772	0.667195	9.1206e-08	6.62711e-06
CXCL3	230.397	3.21957	1.05633	9.82756e-06	0.000400806
SLAMF8	6.96736	3.23169	1.66994	4.07655e-05	0.00138164
RGS1	22295.4	3.24494	0.300387	6.10141e-28	8.57112e-25
JAM2	145.561	3.25644	0.893491	3.13299e-06	0.000146164
ADM	37.9525	3.32846	1.07459	8.45157e-06	0.000350339
IRF4	2712.5	3.32918	0.357771	2.19366e-21	8.94659e-19
IL22	11.3388	3.32951	1.87237	3.83663e-05	0.00131811
IRF1	19141.8	3.34948	0.228403	1.86575e-49	1.17944e-45
CXCL8	666.28	3.35974	0.625156	7.15106e-09	6.59933e-07
TH	146.078	3.3845	0.869745	1.69369e-06	8.66937e-05
CYP3A74	36.6322	3.38538	0.782521	5.15786e-07	3.03306e-05
SERPINB2	123.3	3.39008	0.849476	1.32121e-06	7.10811e-05
BATF3	103.603	3.41977	0.577906	3.6272e-10	4.27184e-08
CCL4	865.251	3.55431	0.761846	1.48982e-07	1.01268e-05
MPP7	204.215	3.58847	0.464791	1.39149e-15	3.82447e-13
LOC101903126	4173	3.63237	0.377923	8.73144e-23	4.24583e-20
SERPINB9	259.349	3.65431	0.504539	4.7765e-14	1.11832e-11
CSF2	9.96917	3.73219	1.6279	1.59359e-05	0.00061614
PTGS2	322.76	3.75108	0.704486	6.91228e-09	6.42588e-07
GFRA3	33.4039	4.00292	0.570563	1.59851e-13	3.42541e-11
CCL8	344.68	4.05628	1.06553	1.20379e-06	6.532e-05
IL1B	1060.09	4.06814	0.755905	3.59774e-09	3.52607e-07
IL6	62.1267	4.18568	0.922713	1.32376e-07	9.14549e-06
IL1A	30.6443	4.20969	0.860411	3.11715e-08	2.59277e-06
BMP6	107.512	4.24123	0.678982	1.94381e-11	2.92566e-09
TNIP3	95.8655	4.28802	0.662932	4.39153e-12	7.50298e-10
APOBEC3Z1	97.7381	4.37237	0.937607	6.45119e-08	4.85491e-06
TGM2	199.608	4.45452	0.674731	1.40538e-12	2.50256e-10
PTX3	224.331	4.59837	0.643345	2.52813e-14	6.03077e-12
CCL20	64.0924	4.64136	0.880549	2.70668e-09	2.75972e-07
CDC42EP1	25.3995	4.64347	0.676844	1.78079e-13	3.75243e-11
SAA3	30.2947	4.82609	1.1535	1.69283e-07	1.12055e-05
IL2	23.6376	4.95722	1.11872	6.22662e-08	4.71396e-06
IFNG	61.2043	5.6075	1.08862	8.78611e-10	9.4138e-08
LIF	27.5812	5.88668	1.03992	3.50506e-11	4.86972e-09
CXCL10	693.444	7.55592	0.525865	3.95938e-50	5.00585e-46

## Sheet: 4) WC1.2+ Comparison FC&P-val
Gene Symbol	baseMean	log2FoldChange	lfcSE	pvalue	padj
SULT2B1	12.5466	-1.59368	0.971102	0.000217014	0.00532759
EPPK1	66.9476	-1.51397	0.434713	2.01546e-06	9.91495e-05
KYNU	437.389	1.50666	0.384671	3.87362e-07	2.37739e-05
POLR1G	162.194	1.5127	0.381438	3.1525e-07	1.9634e-05
LOC527744	49.1707	1.51597	1.38299	0.000621618	0.0122991
TNFSF10	906.809	1.54231	0.372254	1.46096e-07	9.98426e-06
DCSTAMP	10.1917	1.54298	1.44131	0.000620695	0.0122991
IL1RN	599.943	1.54715	1.23341	0.000471921	0.00986198
WARS1	7782.71	1.55047	0.241744	4.13346e-13	8.16552e-11
LOC781710	421.715	1.56323	0.869867	0.000159566	0.00419416
JUNB	6782.71	1.58479	0.43441	1.10398e-06	6.06855e-05
ADAMTSL4	488.709	1.58669	0.479911	3.60847e-06	0.000162935
SOBP	1478.05	1.59612	0.600377	2.25927e-05	0.000827939
IL15RA	60.8474	1.59701	0.508265	6.01553e-06	0.000261355
DPF3	121.882	1.61329	0.488705	3.67909e-06	0.000165533
C3H1orf162	469.633	1.63682	0.375335	5.74908e-08	4.46071e-06
LOC504548	4950.74	1.64106	0.495595	3.58627e-06	0.000162513
ADAMTS7	109.862	1.64233	1.25943	0.000401509	0.00873713
IRF8	520.76	1.66383	0.457085	1.17902e-06	6.42514e-05
RHOC	35.0789	1.67417	0.424437	3.67979e-07	2.26944e-05
F3	8.21381	1.68676	0.976741	0.00017486	0.00449339
SBNO2	7495.29	1.70682	0.41045	1.5629e-07	1.05667e-05
IL12RB2	73.0274	1.708	0.663784	2.76466e-05	0.00100154
APCDD1	165.588	1.71372	1.20244	0.00030842	0.00708581
ZMIZ2	7008.13	1.71998	0.290112	1.45546e-11	2.24407e-09
IL13	6.81293	1.72302	1.33326	0.000383195	0.00841387
CCL2	1912.58	1.72624	1.45697	0.000442779	0.00939271
TXNDC5	3186.13	1.74185	0.490759	1.73188e-06	8.82908e-05
RNF157	761.207	1.74192	0.299824	3.23442e-11	4.5947e-09
NR4A3	179.617	1.74197	0.278175	1.96699e-12	3.40666e-10
FCGR3A	959.655	1.74233	0.337134	1.236e-09	1.29146e-07
SLC22A23	29.6718	1.75556	0.462541	7.24955e-07	4.16619e-05
FOSL2	3161.45	1.77397	0.169969	1.28082e-27	1.61934e-24
BCL3	7094.63	1.80199	0.15214	2.34278e-34	4.93663e-31
EGLN3	3927.59	1.80846	0.18326	5.41582e-25	4.27952e-22
OAS1Z	932.967	1.82834	0.3408	5.6588e-10	6.50402e-08
PLIN2	1703.95	1.83036	0.194995	6.59903e-23	3.33726e-20
RGS16	25.5032	1.83171	0.947473	0.0001099	0.0030877
RUNX3	18687.5	1.83302	0.162188	1.61531e-31	2.91747e-28
CREM	1878.85	1.84243	0.298418	5.35962e-12	9.03489e-10
TLR4	343.344	1.87132	0.232818	1.10513e-17	3.49304e-15
NFKB2	12072.5	1.87511	0.322185	5.22827e-11	7.10764e-09
MCEMP1	42.528	1.8998	0.952898	9.57569e-05	0.00278953
OSM	149.793	1.91143	0.293822	9.17399e-13	1.65695e-10
PDPN	10.6441	1.91188	1.808	0.000355244	0.00792126
STAT1	10984.4	1.94402	0.226388	1.83787e-19	6.45449e-17
LAP3	5408.04	1.953	0.182439	2.74436e-28	4.33712e-25
ADM5	6213.58	1.9864	0.212926	3.19039e-22	1.49393e-19
STARD13	395.769	1.9876	0.522204	9.87994e-07	5.55165e-05
ACTA2	67.8777	1.98814	0.399237	7.25099e-09	6.64306e-07
SDC4	360.017	1.99102	1.23725	0.000188591	0.00473088
gzmA	3.92326	1.99468	1.83966	0.000310657	0.00711528
ICOS	2002.51	2.00304	0.280953	2.19289e-14	5.33166e-12
ISG15	495.326	2.01016	0.327315	1.42384e-11	2.22242e-09
GINS2	201.712	2.02523	0.302739	4.86283e-13	9.31527e-11
PLEKHH2	23.8506	2.05012	0.587876	2.97142e-06	0.000139657
EDN1	20.6474	2.06208	1.29123	0.000184084	0.00463621
RELB	4933.17	2.07274	0.237009	9.80261e-20	3.54098e-17
PIM1	5556.75	2.07488	0.22495	1.38573e-21	6.04131e-19
AMPD3	21.9072	2.1009	1.15595	0.000124505	0.00339981
STX11	781.059	2.10091	0.153009	5.50371e-44	1.73958e-40
MEFV	54.9495	2.12546	0.734478	1.45557e-05	0.000573294
CDH20	1771.89	2.13535	0.286258	3.90031e-15	9.86234e-13
CCL22	14.7558	2.17028	1.30706	0.000155224	0.00412288
RNF182	163.823	2.18004	0.290269	3.24129e-15	8.36319e-13
FAS	1088.9	2.19477	0.267318	1.52081e-17	4.68965e-15
TNFRSF11A	35.9873	2.21501	0.502511	1.68009e-07	1.11797e-05
CDKN1A	579.972	2.2285	0.26679	5.36635e-18	1.73966e-15
IL17F	16.5711	2.23387	1.41238	0.000165978	0.00430895
LOC512486	6162.57	2.2396	0.225513	3.25793e-24	2.0595e-21
CCDC102A	435.891	2.24107	0.596045	1.65748e-06	8.51852e-05
IL17REL	24.6113	2.27237	0.995424	5.11773e-05	0.00165482
CXCL2	802.069	2.28295	1.13074	8.13762e-05	0.0024438
IL17A	18.3094	2.30943	2.02235	0.000177198	0.00450768
VDR	312.169	2.35137	0.403902	3.06718e-10	3.65833e-08
SOCS1	412.158	2.35417	0.496431	5.8549e-08	4.46071e-06
TNFRSF18	552.034	2.38406	0.369366	8.24663e-12	1.35405e-09
RBM20	40.2006	2.3931	0.772374	1.01756e-05	0.00041234
PCSK1N	29.5864	2.42385	0.548188	2.36584e-07	1.51834e-05
RETN	29.7893	2.4275	1.10892	5.76683e-05	0.00182732
LOC404051	324.305	2.45313	0.471785	9.38795e-09	8.41786e-07
TRIP10	107.143	2.45573	0.403047	8.56928e-11	1.11692e-08
THBS1	3872.25	2.46418	1.43762	0.00011531	0.00321115
CDA	71.2282	2.47266	1.10593	5.24134e-05	0.00168188
TGM3	93.5514	2.51181	1.76837	0.000141546	0.00378344
CISH	942.099	2.54285	0.369241	7.02478e-13	1.28716e-10
LOC529792	43.9272	2.56137	0.479206	5.71903e-09	5.35598e-07
BATF	711.242	2.56739	0.44352	5.86095e-10	6.61607e-08
LOC100140873	477.116	2.57677	1.05352	3.54999e-05	0.00123643
SH2D3A	14.7972	2.57831	0.918284	1.86617e-05	0.000706407
GATA1	9.53243	2.57903	0.714888	3.36792e-06	0.000154839
GPR31	50.8121	2.59691	0.783852	6.74219e-06	0.000286045
SOD2	1821.35	2.65391	0.430967	8.19777e-11	1.07963e-08
PAMR1	22.7931	2.6578	0.973528	2.12251e-05	0.00078138
PRDM1	571.851	2.68148	0.411722	9.66299e-12	1.54645e-09
CSTB	76.1753	2.71498	1.09053	3.13439e-05	0.00111003
LOC510798	778.683	2.71735	0.275918	1.51923e-23	9.14648e-21
METRNL	994.298	2.71955	0.304935	9.6962e-20	3.54098e-17
MFSD4A	72.0359	2.78595	0.720911	1.91115e-06	9.47556e-05
MAFF	40.6157	2.80867	0.628264	3.05381e-07	1.91135e-05
CD69	895.455	2.8586	0.409733	5.00441e-13	9.44341e-11
AHRR	51.6245	2.89727	0.455378	2.85387e-11	4.14729e-09
SLC39A8	102.886	2.89935	0.792623	3.25181e-06	0.000150985
CD274	283.928	2.90095	0.310532	2.0096e-21	8.4691e-19
SOCS3	5563.48	2.92488	0.300258	4.31881e-23	2.27511e-20
LOC616254	2176.92	2.93501	0.288357	5.38285e-25	4.27952e-22
CSF1	267.606	2.93767	0.375774	1.01543e-15	2.85291e-13
ICAM1	526.196	2.95658	0.411669	1.19195e-13	2.64382e-11
MT2A	162.869	2.96272	0.476946	7.28651e-11	9.6972e-09
LOC511531	2966.02	2.96323	0.315213	1.13289e-21	5.11542e-19
CXCL5	340.91	2.96388	1.07271	1.79863e-05	0.000687011
SDS	687.238	2.96789	0.674673	4.20101e-07	2.55352e-05
MS4A3	15.8752	2.98237	1.54719	5.51295e-05	0.00176011
CFB	196.695	3.02549	0.674737	3.19838e-07	1.98221e-05
STARD8	60.069	3.08445	0.43982	3.84046e-13	7.70714e-11
ISG20	323.617	3.15577	0.221091	6.48757e-47	2.73408e-43
TNFSF11	99.2431	3.15929	0.543475	7.39436e-10	8.12929e-08
CCL3	391.558	3.21772	0.667195	9.1206e-08	6.62711e-06
CXCL3	230.397	3.21957	1.05633	9.82756e-06	0.000400806
SLAMF8	6.96736	3.23169	1.66994	4.07655e-05	0.00138164
RGS1	22295.4	3.24494	0.300387	6.10141e-28	8.57112e-25
JAM2	145.561	3.25644	0.893491	3.13299e-06	0.000146164
ADM	37.9525	3.32846	1.07459	8.45157e-06	0.000350339
IRF4	2712.5	3.32918	0.357771	2.19366e-21	8.94659e-19
IL22	11.3388	3.32951	1.87237	3.83663e-05	0.00131811
IRF1	19141.8	3.34948	0.228403	1.86575e-49	1.17944e-45
CXCL8	666.28	3.35974	0.625156	7.15106e-09	6.59933e-07
TH	146.078	3.3845	0.869745	1.69369e-06	8.66937e-05
CYP3A74	36.6322	3.38538	0.782521	5.15786e-07	3.03306e-05
SERPINB2	123.3	3.39008	0.849476	1.32121e-06	7.10811e-05
BATF3	103.603	3.41977	0.577906	3.6272e-10	4.27184e-08
CCL4	865.251	3.55431	0.761846	1.48982e-07	1.01268e-05
MPP7	204.215	3.58847	0.464791	1.39149e-15	3.82447e-13
LOC101903126	4173	3.63237	0.377923	8.73144e-23	4.24583e-20
SERPINB9	259.349	3.65431	0.504539	4.7765e-14	1.11832e-11
CSF2	9.96917	3.73219	1.6279	1.59359e-05	0.00061614
PTGS2	322.76	3.75108	0.704486	6.91228e-09	6.42588e-07
GFRA3	33.4039	4.00292	0.570563	1.59851e-13	3.42541e-11
CCL8	344.68	4.05628	1.06553	1.20379e-06	6.532e-05
IL1B	1060.09	4.06814	0.755905	3.59774e-09	3.52607e-07
IL6	62.1267	4.18568	0.922713	1.32376e-07	9.14549e-06
IL1A	30.6443	4.20969	0.860411	3.11715e-08	2.59277e-06
BMP6	107.512	4.24123	0.678982	1.94381e-11	2.92566e-09
TNIP3	95.8655	4.28802	0.662932	4.39153e-12	7.50298e-10
APOBEC3Z1	97.7381	4.37237	0.937607	6.45119e-08	4.85491e-06
TGM2	199.608	4.45452	0.674731	1.40538e-12	2.50256e-10
PTX3	224.331	4.59837	0.643345	2.52813e-14	6.03077e-12
CCL20	64.0924	4.64136	0.880549	2.70668e-09	2.75972e-07
CDC42EP1	25.3995	4.64347	0.676844	1.78079e-13	3.75243e-11
SAA3	30.2947	4.82609	1.1535	1.69283e-07	1.12055e-05
IL2	23.6376	4.95722	1.11872	6.22662e-08	4.71396e-06
IFNG	61.2043	5.6075	1.08862	8.78611e-10	9.4138e-08
LIF	27.5812	5.88668	1.03992	3.50506e-11	4.86972e-09
CXCL10	693.444	7.55592	0.525865	3.95938e-50	5.00585e-46
