# Supplementary material for: Comparative analysis of WC1.1+ and WC1.2+ γδ T cell subset responses from cattle naturally infected with Mycobacterium bovis to repeat stimulation with mycobacterial antigens
Source: PLoS One. 2024 Dec 12;19(12):e0311854. doi: 10.1371/journal.pone.0311854 (PMC11637235; doi:10.1371/journal.pone.0311854)
Supplement: S3 Table — The Content Sheet in the S3 Table represents all the summary information. (XLSX) [file pone.0311854.s004.xlsx]

## Sheet: Content
Comparative analysis of WC1.1+ and WC1.2+ γδ T cell subset responses from cattle naturally infected with Mycobacterium bovis to repeat stimulation with mycobacterial antigens.
Alia Parveen, Sajad A. Bhat, Mahmoud Elnaggar, and Kieran G. Meade*
* Corresponding author: Kieran Meade
Corresponding author email address: kieran.meade@ucd.ie
RNA-seq statistics and results
Worksheet 1		Summary sheet of overlapped DEGs
Worksheet 2		Overlapping DEGs in both bTB+ Group 1, WC1.1+ Stimulated vs Non-Stimulated and Group 2, WC1.2+ Stimulated vs Non-Stimulated
Worksheet 3		Overlapping DEGs in both bTB+ Group1, WC1.1+ Stimulated vs Non-Stimulated and Group 2, WC1.2+ Stimulated vs Non-Stimulated with FDR-Padj. < 0.1
Worksheet 4		Overlapping DEGs in both bTB+ Group1, WC1.1+ Stimulated vs Non-Stimulated and Group 2, WC1.2+ Stimulated vs Non-Stimulated with |log2FC| ≥ 1.5 and FDR-Padj. < 0.1

## Sheet: 1) Summary Sheet overlapped DEG
		Group Name		Overlapping Differentially expressed genes (DEGs)
	Tab	Group 1	Group 2	Filter	Number
	1	bTB+ WC1.1+ γδ T cell Stimulated with PPDb vs Non-Stimulated	bTB+ WC1.2+ γδ T cell Stimulated with PPDb vs Non-Stimulated	None	12651
	2	bTB+ WC1.1+ γδ T cell Stimulated with PPDb vs Non-Stimulated	bTB+ WC1.2+ γδ T cell Stimulated with PPDb vs Non-Stimulated	FDR-Padj. < 0.1	800 (566 ↑ and 234 ↓)
	3	bTB+ WC1.1+ γδ T cell Stimulated with PPDb vs Non-Stimulated	bTB+ WC1.2+ γδ T cell Stimulated with PPDb vs Non-Stimulated	|log2FC| ≥ 1.5 and FDR-Padj. < 0.1	111 (111 ↑ and 0 ↓)
			Cell Subpopulations, n = 5
			P value adj < 0.1; |Fold Change| ≥ 1.5
			↑ = up-regulated and ↓ = down-regulated
		Term	Definition
	1	baseMean	Average expression of a gene across all samples or conditions in the dataset, calculated from normalized counts.
	2	log2FoldChange	Logarithmic (base 2) transformation of the ratio of expression levels between two conditions; indicates how many times a gene is upregulated or downregulated.
	3	lfcSE	Standard error of the log2FoldChange estimate; quantifies uncertainty in the fold change estimate.
	4	p-value	Statistical measure testing the null hypothesis of no difference in expression levels; lower values indicate stronger evidence against the null hypothesis.
	5	padj	Adjusted p-value that accounts for multiple testing, controlling the false discovery rate (FDR) to indicate statistical significance.

## Sheet: 2) Overlapping DEGs in both  
	bTB+ WC1.1+ γδ T cell Stimulated with PPDb vs Non-Stimulated						bTB+ WC1.2+ γδ T cell Stimulated with PPDb vs Non-Stimulated
Gene Name	baseMean	log2FoldChange	lfcSE	pvalue	padj		baseMean	log2FoldChange	lfcSE	pvalue	padj
A4GALT	178.622	0.0203673	0.173358	0.626693	0.962316		101.576	0.0754236	0.244833	0.244199	0.656584
AAAS	580.699	0.0102006	0.0564921	0.737898	0.986328		581.651	0.119057	0.0961391	0.0465443	0.276272
AACS	309.382	-0.238866	0.172245	0.00488482	0.0761514		316.695	-0.223024	0.152737	0.00980642	0.101459
AADACL3	16.2039	0.0464317	0.16239	0.320138	0.823755		17.2338	-0.096609	0.215297	0.174474	0.561852
AAGAB	928.064	-0.00495225	0.0671936	0.883097	0.999686		997.42	-0.015118	0.080484	0.750473	0.955511
AAK1	480.64	-0.0216295	0.0971667	0.575853	0.94867		612.847	-0.227379	0.217557	0.0200829	0.162242
AAMDC	650.67	-0.0151162	0.0951612	0.690376	0.975454		687.672	0.0405881	0.120116	0.473191	0.843088
AAMP	2348.72	0.0364308	0.0746769	0.324492	0.82756		2305.04	0.0976803	0.101893	0.0988563	0.426944
AANAT	12.1164	0.00825086	0.169485	0.839193	0.994717		5.70065	0.101728	0.295639	0.149301	0.522015
AAR2	507.957	0.0341098	0.0960869	0.393372	0.877198		544.295	0.0505493	0.113352	0.373193	0.773741
AARS1	2246.17	0.0431069	0.0831485	0.273707	0.783425		2037.9	0.0809697	0.103363	0.161642	0.543317
AARS2	798.239	0.00468209	0.113205	0.904271	0.999686		751.786	0.0262397	0.139707	0.642621	0.917211
AARSD1	1211.65	0.0289104	0.0784571	0.435949	0.901086		1195.84	0.0760488	0.105349	0.18857	0.5874
AARSD1.1	121.975	-0.0110394	0.135526	0.785658	0.99102		121.334	0.00993939	0.157925	0.858738	0.976963
AASDH	749.158	-0.0288779	0.106636	0.473318	0.918523		738.671	-0.0366129	0.123487	0.517033	0.869718
AASDHPPT	2430.05	-0.000748821	0.0773361	0.983187	0.999686		2512.57	0.01374	0.0933734	0.787613	0.96488
AASS	236.806	-0.102047	0.194722	0.0939958	0.483085		226.558	-0.107069	0.190738	0.139966	0.507151
AATF	922.405	0.0746262	0.124326	0.130287	0.571515		842.996	0.113784	0.143732	0.100311	0.429811
ABAT	93.1686	0.0205322	0.15874	0.625335	0.962229		90.446	0.0329618	0.187041	0.567192	0.891106
ABCA1	486.147	-0.0799278	0.242074	0.151613	0.613979		408.149	-0.0916373	0.253852	0.184858	0.580398
ABCA13	19.7461	-0.480541	0.562957	0.00425603	0.0695207		19.6092	-0.352252	0.456133	0.0119963	0.114988
ABCA2	6020.03	-0.183528	0.313307	0.0334611	0.268988		6597.22	-0.325006	0.396388	0.0139081	0.126686
ABCA3	246.841	-0.0617072	0.142833	0.203864	0.699318		249.426	-0.110105	0.178696	0.127698	0.485853
ABCA5	736.266	-0.0958608	0.163125	0.0934932	0.48266		743.212	-0.0729196	0.142061	0.245594	0.657431
ABCA6	24.9496	0.00212542	0.182888	0.957539	0.999686		27.5083	0.152495	0.38673	0.0704603	0.352664
ABCA7	1427.56	-0.0543622	0.17881	0.266073	0.7759		1423.87	-0.106967	0.234919	0.147389	0.519498
ABCB1	112.222	0.0476084	0.230843	0.303655	0.810794		129.972	0.0537183	0.249131	0.357063	0.760927
ABCB10	1067.65	-0.062106	0.100865	0.163929	0.633034		1061.82	-0.0478	0.0980132	0.373419	0.774083
ABCB6	866.872	-0.500446	0.338832	0.00163196	0.0334406		914.681	-0.595547	0.327289	0.000833909	0.015736
ABCB7	1382.14	0.00286116	0.0569803	0.925641	0.999686		1378.32	-0.0244313	0.0705512	0.57795	0.893825
ABCB8	1154.29	0.105507	0.154702	0.0703534	0.41545		1045.08	0.088568	0.13762	0.170939	0.557436
ABCB9	79.2981	-0.517438	0.355743	0.00160786	0.0330002		84.2592	-0.150856	0.208522	0.067968	0.346779
ABCC1	3657.81	-0.18907	0.220152	0.0215057	0.203037		3759.66	-0.388709	0.266677	0.00342264	0.0467809
ABCC10	1124.59	-0.0392741	0.14053	0.375546	0.864063		1108.65	-0.0586424	0.165041	0.343828	0.750261
ABCC3	100.494	-0.00604846	0.108907	0.875585	0.99962		94.8512	0.00135666	0.129678	0.980277	0.996973
ABCC5	76.7097	-0.00829709	0.136673	0.837633	0.994717		79.0712	-0.0815289	0.207966	0.226942	0.639457
ABCC6	8.91082	-0.0245401	0.178883	0.562889	0.944592		7.64842	0.007294	0.19553	0.893104	0.983496
ABCD1	325.825	-0.561926	0.3025	0.000680647	0.0170566		278.937	-0.539746	0.294821	0.000937018	0.0173198
ABCD3	1050.75	-0.0324447	0.0862703	0.401195	0.879933		1069.19	-0.0480712	0.101745	0.37811	0.777308
ABCD4	1082.47	-0.00277936	0.11848	0.943596	0.999686		1138.41	-0.0284773	0.147034	0.617658	0.909753
ABCE1	1925.73	0.122096	0.110685	0.0290273	0.245624		1883.89	0.116415	0.105556	0.0615484	0.328167
ABCF1	3336.4	0.131157	0.116375	0.0244136	0.218444		3303.51	0.17123	0.119414	0.0180658	0.150465
ABCF2	1405.02	0.169943	0.147247	0.0142053	0.159372		1390.03	0.123585	0.122323	0.0653472	0.339017
ABCF3	1112.49	0.0964486	0.0953578	0.0502699	0.346651		1120.43	0.123874	0.10026	0.044431	0.266988
ABCG1	352.74	0.516244	0.50766	0.00304874	0.0542891		303.297	1.21666	0.555612	9.15574e-05	0.00267954
ABCG2	580.961	-0.0901166	0.197134	0.12154	0.550614		677.564	-0.113256	0.211704	0.130664	0.49091
ABHD1	628.795	-0.0221706	0.136879	0.594596	0.955408		646.121	-0.0317973	0.160448	0.581914	0.894707
ABHD10	499.829	0.0240056	0.0663551	0.480148	0.922204		499.211	-0.0238134	0.0741837	0.599787	0.903628
ABHD11	48.7887	0.0219376	0.136442	0.598047	0.957102		28.7589	0.0120538	0.155554	0.829373	0.97398
ABHD12	2232.04	0.00525799	0.0615626	0.870152	0.99962		2263.36	0.0148395	0.073503	0.741836	0.950931
ABHD12B	60.4736	-0.084368	0.172889	0.128394	0.567538		56.447	-0.139112	0.210936	0.0838237	0.388902
ABHD13	613.54	0.0327875	0.0830191	0.391027	0.87652		673.52	0.0196938	0.08851	0.693611	0.934463
ABHD14A	97.5527	-0.534849	0.432973	0.00212669	0.0414934		118.76	-0.395551	0.372466	0.00702556	0.0790251
ABHD14B	1301.4	-0.551576	0.185283	5.56113e-05	0.00210838		1339.29	-0.594778	0.181003	1.82233e-05	0.000693967
ABHD15	13.4025	-0.0117718	0.144237	0.773753	0.99102		9.12294	-0.0670527	0.210317	0.294327	0.707045
ABHD16A	2639.8	-0.0306899	0.102541	0.444508	0.904105		2768.51	-0.0577359	0.127265	0.329945	0.740355
ABHD16B	95.0331	-0.287202	0.34254	0.0116625	0.139366		108.841	-0.302756	0.329187	0.0145859	0.130509
ABHD17A	2273.98	0.14997	0.119512	0.0152413	0.165257		2443.25	0.145795	0.112567	0.031048	0.215563
ABHD17B	456.961	-0.0373296	0.0793885	0.326764	0.829074		469.973	-0.0274708	0.0832168	0.572418	0.891842
ABHD17C	7.13069	0.0835822	0.270923	0.138306	0.586492		5.78536	0.468486	0.750177	0.00771648	0.0844999
ABHD18	255.869	-0.1174	0.150879	0.051238	0.350346		223.431	-0.135173	0.151242	0.0660463	0.341721
ABHD2	1232.86	0.991842	0.307156	1.26371e-05	0.000607496		1427.82	0.815687	0.319208	0.000108386	0.00305875
ABHD3	829.387	-0.071763	0.142242	0.154979	0.61957		772.335	-0.1516	0.191856	0.0619476	0.328525
ABHD4	1658.05	-0.397789	0.126443	2.1944e-05	0.000968218		1598.35	-0.443897	0.12034	3.39547e-06	0.000155539
ABHD5	132.352	0.018721	0.0894603	0.619339	0.960066		140.52	0.00559711	0.102423	0.915068	0.986561
ABHD6	191.367	-0.0432662	0.0778811	0.259251	0.765863		198.006	-0.269055	0.12881	0.00172144	0.0277604
ABHD8	702.404	-0.166923	0.122995	0.0102552	0.128065		750.364	-0.145	0.11185	0.031271	0.216343
ABI1	3198.87	0.0260343	0.0908747	0.498893	0.93086		3308.11	0.056707	0.115467	0.325772	0.737604
ABI2	619.771	-0.1159	0.163065	0.0583669	0.376363		746.157	-0.282864	0.224493	0.00893826	0.0948837
ABI3	294.631	-0.226866	0.348991	0.0215802	0.203199		229.788	-0.202365	0.309367	0.0419953	0.258494
ABITRAM	470.241	-0.000483866	0.0763693	0.989092	0.999686		501.21	0.0463222	0.101612	0.394303	0.789169
ABL1	1716.56	-0.00256789	0.103654	0.94631	0.999686		1829.45	-0.0347168	0.132009	0.542163	0.880257
ABL2	172.09	-0.00513427	0.102228	0.892704	0.999686		186.394	-0.0593671	0.142865	0.329143	0.739731
ABLIM1	1098.99	-0.0815149	0.198175	0.146094	0.601288		1112.06	-0.185949	0.286747	0.0499536	0.29024
ABLIM2	9.71303	-0.0355343	0.194022	0.422101	0.892635		4.89085	0.0195738	0.208375	0.718335	0.942676
ABO	47.3676	0.686155	0.752864	0.00212662	0.0414934		38.7729	1.22992	0.877012	0.000456023	0.00962522
ABR	5733.46	-0.250216	0.25244	0.0110588	0.134053		6218.38	-0.403149	0.273551	0.00312187	0.0437538
ABRACL	1210.66	0.0763527	0.127579	0.126496	0.562731		1116.24	0.130844	0.154595	0.07434	0.362072
ABRAXAS1	474.98	-0.00215724	0.0588907	0.945069	0.999686		454.095	0.00810998	0.070004	0.852555	0.976331
ABRAXAS2	797.799	-0.0483877	0.0850309	0.230459	0.732453		801.903	-0.00638699	0.0788388	0.891717	0.982996
ABT1	492.304	0.121117	0.138413	0.0417253	0.308499		483.651	0.131457	0.134921	0.0620894	0.328865
ABTB1	7856.56	-0.00924698	0.168848	0.82046	0.994274		7435.29	-0.0347936	0.207049	0.540351	0.879696
ABTB2	150.172	0.940041	0.629542	0.000483789	0.0129588		148.018	1.14841	0.61058	0.000191539	0.0047953
ACAA1	1449.35	-0.0144714	0.0853898	0.69539	0.975719		1409.38	0.0090963	0.0998312	0.861481	0.977701
ACAA2	1155.38	0.0241475	0.0889666	0.526321	0.9377		1159.85	0.0609347	0.116216	0.295762	0.708765
ACACA	398.244	0.000368811	0.0869874	0.991974	0.999686		373.264	-0.0116641	0.105299	0.825851	0.972453
ACAD10	504.871	-0.0604833	0.102162	0.17421	0.649886		512.858	-0.257511	0.171186	0.00657294	0.0750016
ACAD11	642.938	-0.00936415	0.084696	0.798197	0.991587		729.837	-0.0117162	0.100918	0.822967	0.971456
ACAD8	1617.93	-0.0177439	0.135337	0.666067	0.971073		1681.13	-0.0303488	0.161231	0.598177	0.902956
ACAD9	1331.27	0.0213958	0.140085	0.608064	0.958475		1297.82	0.00913522	0.156384	0.869968	0.977701
ACADM	1614.02	-0.0164754	0.0816147	0.652915	0.966007		1630.52	-0.0333352	0.0998041	0.530395	0.876887
ACADS	386.051	-0.199282	0.137827	0.00600863	0.0880267		304.046	-0.216004	0.131873	0.00754247	0.0833562
ACADSB	413.705	-0.0162927	0.0987695	0.67092	0.971806		474.002	-0.0174918	0.116089	0.747941	0.953825
ACADVL	3052.39	0.0987002	0.099031	0.0495757	0.344577		3000.28	0.143297	0.107227	0.0296709	0.209397
ACAP1	9193.86	-0.143831	0.21929	0.046694	0.332164		8886.03	-0.199655	0.240293	0.0359844	0.235879
ACAP2	532.159	-0.0063611	0.104331	0.867993	0.999532		585.673	-0.0686544	0.151499	0.274957	0.687904
ACAP3	1213.35	-0.0473861	0.155192	0.309196	0.815499		1285.06	-0.0736404	0.184341	0.260247	0.673414
ACAT1	2040.07	-0.0456024	0.091879	0.266209	0.7759		2107.14	-0.0359522	0.0948735	0.491202	0.853763
ACAT2	751.048	0.0880433	0.147603	0.103942	0.508961		694.532	0.166848	0.187712	0.0456086	0.272381
ACBD3	2531.63	0.00267538	0.0455587	0.917737	0.999686		2780.95	0.00846014	0.0540919	0.815293	0.970269
ACBD4	135.916	-0.0271597	0.0889464	0.479475	0.922122		138.977	-0.0651066	0.116268	0.267821	0.681426
ACBD5	464.105	-0.14475	0.0971956	0.0111289	0.134386		461.346	-0.213341	0.0980729	0.00259176	0.0379694
ACBD6	553.456	0.213724	0.1697	0.00770642	0.104835		594.845	0.320563	0.17161	0.00186627	0.0297919
ACCS	117.644	-0.0758671	0.177244	0.158896	0.626256		66.9491	-0.233295	0.29945	0.0287712	0.205627
ACD	752.733	-0.0502142	0.0929255	0.229608	0.731401		813.311	-0.154037	0.13744	0.0374899	0.241706
ACE2	20.9023	0.0203705	0.145471	0.626042	0.962229		19.5884	-0.0131078	0.164481	0.814899	0.970269
ACER3	17.4166	-0.00187702	0.143348	0.96304	0.999686		18.4347	0.0663592	0.204739	0.299065	0.713008
ACIN1	12467	-0.00128672	0.109884	0.973422	0.999686		12635.6	-0.0159182	0.132965	0.77418	0.962481
ACKR3	578.791	1.51685	0.192892	2.1785e-17	7.86937e-15		670.503	1.38105	0.19314	2.66687e-15	7.02442e-13
ACKR4	9.64802	-0.0209539	0.145544	0.616784	0.959297		10.1325	-0.027332	0.169334	0.633004	0.91503
ACLY	3455.88	-0.0228489	0.0509129	0.413913	0.889379		3541.66	-0.0345605	0.0584196	0.366209	0.767881
ACO1	497.498	0.0443962	0.109116	0.298042	0.80547		514.101	0.0475141	0.118686	0.405677	0.798781
ACO2	3325.43	0.0173138	0.0999043	0.653108	0.966007		3193.92	0.0255184	0.119126	0.643802	0.917661
ACOD1	175.05	0.279143	0.623054	0.0153062	0.165257		196.069	0.697268	1.01226	0.00368668	0.0492193
ACOT12	18.6324	0.0151525	0.161367	0.714355	0.980415		21.0978	0.0101464	0.183237	0.854253	0.976675
ACOT13	745.618	0.0284853	0.105076	0.477374	0.921728		744.588	0.0332379	0.120659	0.552425	0.88516
ACOT2	88.4059	-0.0166647	0.126497	0.68085	0.97399		88.6153	-0.0191269	0.147539	0.733776	0.948776
ACOT4	15.6341	-0.0455568	0.159001	0.326215	0.828231		11.8875	0.00591322	0.156368	0.915452	0.986561
ACOT7	212.792	-0.0138593	0.116444	0.726356	0.98309		230.133	0.00905417	0.135546	0.869928	0.977701
ACOT8	489.759	-0.0948409	0.11965	0.0707319	0.416518		505.789	-0.120448	0.1265	0.0741901	0.362002
ACOT9	788.172	-0.0646561	0.112526	0.163	0.632008		783.689	-0.0699296	0.117267	0.239603	0.652941
ACOX1	2385.62	0.00918849	0.108982	0.812591	0.992329		2562.24	0.0127327	0.129765	0.817448	0.970786
ACOX3	1404.3	-0.0203432	0.105843	0.604557	0.958475		1489.09	-0.0280669	0.125103	0.615361	0.909242
ACOXL	429.088	-0.34406	0.356836	0.00714208	0.0991854		469.984	-0.459568	0.372459	0.00399512	0.0525055
ACP1	1527.02	0.0187544	0.0855063	0.614772	0.959297		1631.75	0.0139862	0.0986686	0.788148	0.96509
ACP2	384.655	-0.0497082	0.105869	0.249716	0.755123		429.955	-0.0292012	0.104326	0.586418	0.896859
ACP4	33.2963	-0.0602624	0.168381	0.227192	0.728983		35.3282	-0.157419	0.255191	0.0700258	0.351463
ACP5	3667.98	-0.274128	0.246549	0.00754791	0.103166		3906.52	-0.345406	0.244805	0.00458497	0.0576794
ACP6	588.798	0.0559748	0.144091	0.239281	0.741772		628.197	0.0495863	0.144949	0.405148	0.798781
ACRBP	25.7032	-0.0308599	0.141307	0.473309	0.918523		19.1338	-0.168411	0.277219	0.0618883	0.328419
ACSF2	1430.4	-0.275718	0.238055	0.00675294	0.0955005		1578.68	-0.36136	0.237138	0.00331272	0.0455743
ACSF3	438.597	0.00960148	0.0893868	0.795832	0.991587		447.738	-0.0249158	0.109505	0.645386	0.918252
ACSL1	771.134	-0.0371938	0.0945623	0.354887	0.853304		725.111	-0.0479867	0.108369	0.389436	0.78636
ACSL3	397.422	-0.323172	0.186788	0.0014448	0.0309603		381.37	-0.193582	0.1479	0.0174562	0.147231
ACSL4	1543.87	0.0287602	0.0944351	0.462626	0.914191		1615.64	0.0278849	0.106614	0.605174	0.905162
ACSL5	2291.29	0.289199	0.286886	0.0087516	0.114304		1921.95	0.430224	0.304191	0.00320267	0.0444472
ACSL6	48.3298	0.107931	0.328368	0.0883221	0.468986		46.0794	0.116843	0.330044	0.115438	0.462063
ACSM3	82.0888	-0.020233	0.101293	0.602888	0.958032		83.3139	0.0200726	0.117807	0.71376	0.941845
ACSM4	15.8918	-0.0200779	0.169432	0.631883	0.962666		20.367	0.0127481	0.188369	0.817066	0.970786
ACSS1	1894.14	0.00031577	0.0781055	0.992931	0.999686		1772.29	-0.00539676	0.0934812	0.915534	0.986561
ACSS2	850.745	-0.0347645	0.074242	0.343965	0.844906		858.187	-0.0652302	0.091572	0.220053	0.633021
ACSS3	228.608	-0.0380446	0.221767	0.386759	0.87209		257.075	-0.0302286	0.230988	0.575743	0.892697
ACTA2	64.249	1.59616	0.415957	8.45754e-07	5.6877e-05		67.8777	1.98814	0.399237	7.25099e-09	6.64306e-07
ACTB	67681.2	0.0156012	0.0943098	0.68065	0.97399		62611.9	0.0269052	0.113761	0.623225	0.909753
ACTG1	38535.6	0.0147991	0.0974733	0.697904	0.976197		40167.3	0.0145811	0.114778	0.78783	0.96488
ACTG2	24.1255	2.41666	0.474865	1.8053e-08	1.91306e-06		21.2867	1.43133	0.588157	4.19687e-05	0.00141496
ACTL6A	765.727	0.0133865	0.0677719	0.693738	0.975719		730.213	-0.0011787	0.07785	0.979807	0.996973
ACTL6B	37.7409	-0.183343	0.266991	0.0305924	0.254628		51.235	-0.0702085	0.161928	0.27121	0.68414
ACTMAP	360.941	-0.00808349	0.0633887	0.804912	0.992104		363.076	-0.0506888	0.0860645	0.315509	0.728343
ACTN1	1238.3	-0.112662	0.260282	0.0854673	0.460889		1391.93	-0.152842	0.291491	0.0757418	0.366282
ACTN3	20.3744	-0.143087	0.294521	0.0549656	0.366207		21.7178	-0.0625409	0.199168	0.321783	0.734472
ACTN4	16332.4	-0.0104139	0.0791473	0.772332	0.99102		18460.8	-0.0270899	0.0970276	0.604086	0.905046
ACTR10	1159.51	-0.0174233	0.0502025	0.530165	0.93891		1194.7	-0.0487625	0.0654945	0.245245	0.656775
ACTR1A	1671.52	0.0114761	0.0697006	0.738552	0.986328		1823.06	0.0191674	0.0828627	0.691853	0.93368
ACTR1B	1053.77	-0.0354384	0.110376	0.392561	0.877198		1084.64	-0.0388893	0.123437	0.493017	0.85565
ACTR2	14523.5	0.011755	0.10105	0.758532	0.988853		14131.1	0.0331918	0.125812	0.555971	0.886734
ACTR3	11581.1	0.104732	0.131126	0.0596634	0.380588		11467	0.207573	0.162015	0.0158234	0.137542
ACTR3B	1087.04	-0.0105442	0.116661	0.789075	0.99102		1068.48	-0.00337469	0.136691	0.951259	0.992371
ACTR5	533.738	-0.0346618	0.106212	0.397658	0.87933		503.18	-0.0416758	0.120798	0.462822	0.837838
ACTR6	317.732	-0.0661169	0.10462	0.148167	0.605348		279.457	-0.0293219	0.0933776	0.569443	0.891185
ACTR8	900.831	0.0130969	0.0768326	0.714267	0.980415		912.894	0.0543282	0.102944	0.325867	0.737604
ACTRT3	47.6866	-0.0483885	0.15152	0.29911	0.806492		48.0997	-0.0594962	0.168016	0.338851	0.746118
ACVR1	35.3849	-0.0350379	0.135758	0.418865	0.890186		42.4174	0.0064919	0.139117	0.906642	0.98496
ACVR1B	189.501	0.108111	0.202062	0.0852025	0.459759		202.747	0.134472	0.213154	0.0913083	0.408609
ACVR2A	357.963	-0.0333989	0.129527	0.433874	0.901002		405.212	-0.0514111	0.153428	0.393727	0.789169
ACVR2B	55.9367	-0.0429969	0.15429	0.346891	0.848471		58.1243	-0.0906857	0.204041	0.192427	0.592655
ACVRL1	5.54551	-0.0266169	0.22252	0.517561	0.935834		4.05461	-0.00734877	0.236461	0.88415	0.981003
ACY1	133.163	-0.248832	0.194107	0.00581565	0.0863985		143.166	-0.478333	0.197028	0.000235224	0.00573012
ACYP1	302.866	-0.00654687	0.0925785	0.860616	0.999532		316.439	0.00389376	0.110506	0.941959	0.990046
ACYP2	63.8089	0.0161464	0.134356	0.693163	0.975719		68.4501	0.0286719	0.160275	0.617284	0.909753
ADA	150.844	-0.0177459	0.154582	0.670286	0.971806		134.766	0.00896669	0.174575	0.871766	0.977933
ADA2	419.874	-0.0418412	0.183132	0.362419	0.857468		143.875	-0.0563159	0.209573	0.358852	0.762386
ADAL	468.154	0.0110221	0.0758293	0.756359	0.988853		460.063	0.00410428	0.0888985	0.93435	0.989339
ADAM10	4131.6	-0.0191477	0.0899508	0.612162	0.959297		4378.48	-0.0314068	0.108178	0.563658	0.889373
ADAM11	172.769	-0.102185	0.22313	0.100283	0.499953		56.4997	-0.0822501	0.201083	0.223725	0.635829
ADAM15	69.375	-0.0429484	0.126396	0.328034	0.830178		52.0841	-0.285702	0.289257	0.0146984	0.131198
ADAM17	704.981	0.0524328	0.0855153	0.200423	0.693092		663.623	0.0593509	0.0920075	0.261936	0.675159
ADAM19	474.077	-0.0157488	0.110467	0.688407	0.975453		297.343	0.0493179	0.144064	0.40699	0.799872
ADAM20	20.1725	0.042015	0.160238	0.35836	0.854697		20.0568	0.0439285	0.173979	0.461309	0.836655
ADAM32	13.6249	-0.0369907	0.169986	0.410115	0.885575		10.0984	-0.0469501	0.196421	0.432525	0.817891
ADAM8	518.387	-0.0706298	0.154204	0.167873	0.638897		405.666	-0.0472932	0.139711	0.422278	0.811147
ADAM9	790.538	0.00330832	0.0770419	0.925774	0.999686		771.133	0.0232744	0.0948641	0.652095	0.921579
ADAMTS10	3462.07	-0.0557312	0.216964	0.25536	0.762163		3665.69	-0.102204	0.278883	0.151886	0.526067
ADAMTS14	8.35498	-0.246954	0.514737	0.0194054	0.19004		6.76685	-0.019364	0.205712	0.722212	0.944234
ADAMTS15	48.0266	-0.138814	0.288995	0.0582059	0.376363		16.4676	-0.0503399	0.194911	0.405881	0.798935
ADAMTS2	19.7189	0.0144833	0.194976	0.719174	0.982019		20.3234	0.0688051	0.274931	0.26093	0.673697
ADAMTS4	5.6483	-0.0644624	0.236043	0.207514	0.701981		7.90008	0.0142772	0.195704	0.794206	0.966249
ADAMTS6	58.3828	-0.0281027	0.123827	0.498822	0.93086		68.9951	-0.0811279	0.172366	0.221627	0.63423
ADAMTS7	108.427	0.927058	1.08718	0.00140088	0.0302464		109.862	1.64233	1.25943	0.000401509	0.00873713
ADAMTSL2	19.042	0.0435252	0.211786	0.341375	0.843602		20.2307	-0.0250386	0.210526	0.648081	0.919784
ADAMTSL4	655.763	0.838365	0.535143	0.000521594	0.0137386		488.709	1.58669	0.479911	3.60847e-06	0.000162935
ADAMTSL5	56.35	-0.033177	0.16124	0.4517	0.908069		49.5669	-0.078647	0.216022	0.238327	0.650932
ADAP1	166.012	-0.023402	0.115665	0.56225	0.944592		116.76	-0.0289756	0.135469	0.608643	0.906405
ADAR	2938.61	0.0776189	0.170934	0.149656	0.609903		2920.56	0.0942876	0.181551	0.174508	0.561852
ADARB1	17.5875	0.00640514	0.109407	0.868485	0.999532		23.4628	-0.0782985	0.161049	0.229561	0.641222
ADARB2	13.5827	0.0205952	0.162951	0.624313	0.961743		14.4678	-0.0353772	0.193165	0.540125	0.879696
ADAT1	670.362	0.00229647	0.109054	0.952516	0.999686		574.631	0.0386301	0.140707	0.504674	0.862825
ADAT2	381.416	-0.00345365	0.114112	0.929389	0.999686		329.73	0.0136923	0.137223	0.805321	0.968007
ADCK1	288.902	0.00316617	0.0874236	0.931308	0.999686		277.263	0.016024	0.10641	0.763719	0.959945
ADCK2	568.909	0.0337008	0.0721209	0.350947	0.850329		587.485	0.0718861	0.0917824	0.181184	0.574544
ADCK5	1264.72	0.00306263	0.147389	0.939874	0.999686		1129.37	-0.00660815	0.17253	0.905259	0.984593
ADCY3	254.835	-0.0655931	0.118758	0.164082	0.633432		188.905	-0.0207004	0.104197	0.69718	0.935216
ADCY4	380.278	-0.0725386	0.186978	0.175042	0.650905		366	-0.0828128	0.19622	0.220875	0.633523
ADCY5	7.74576	-0.00178305	0.161761	0.964945	0.999686		11.2893	0.00479296	0.184905	0.93045	0.989339
ADCY6	11.1883	0.00965362	0.16192	0.813429	0.992478		12.7975	-0.0621414	0.222387	0.318011	0.730363
ADCY7	5497.78	-0.71347	0.219529	2.78359e-05	0.00116045		5440.66	-0.826461	0.210427	2.76486e-06	0.000130922
ADCY9	22.9874	-0.049776	0.20774	0.295096	0.803579		18.5035	0.0185765	0.196975	0.73585	0.9492
ADCYAP1R1	1678.21	-0.0601152	0.120648	0.194628	0.683107		1917.33	-0.197926	0.195604	0.0275151	0.19924
ADD1	13417.5	0.0814445	0.115865	0.100966	0.501183		14794.5	0.0900786	0.118483	0.146829	0.518826
ADD3	22957.9	-0.381087	0.223747	0.00134032	0.0292672		24446	-0.325632	0.2009	0.00318504	0.0442998
ADGB	160.52	-0.00155337	0.153007	0.969501	0.999686		168.844	-0.0558554	0.207538	0.362604	0.765215
ADGRA1	21.3347	-0.0322963	0.152241	0.460053	0.913084		28.426	-0.206372	0.319524	0.0404351	0.254339
ADGRA2	27.6289	-0.0303043	0.169451	0.487036	0.924981		31.9711	-0.095826	0.248397	0.174215	0.561602
ADGRA3	92.2954	-0.00433102	0.226118	0.9085	0.999686		99.3394	-0.0117785	0.258733	0.809276	0.968413
ADGRB1	6.19623	0.00940676	0.18227	0.815477	0.993163		7.55082	-0.0459463	0.231821	0.424185	0.811565
ADGRE5	12613.8	0.707122	0.300303	0.000190104	0.0060087		14030.5	0.677044	0.29955	0.000274005	0.00646313
ADGRF1	75.8192	-0.0468281	0.173616	0.31969	0.823203		33.7856	-0.0669802	0.20428	0.295729	0.708765
ADGRF3	6.5512	0.00175869	0.166207	0.96535	0.999686		7.78912	0.00779051	0.191655	0.886522	0.981939
ADGRG1	25.0115	-0.0330258	0.226769	0.436742	0.901086		13.6988	0.0032274	0.230571	0.949373	0.992103
ADGRG5	5705.13	0.108826	0.18375	0.0776355	0.43819		6072.74	0.169421	0.214027	0.0509129	0.292987
ADGRL1	1182.11	-0.0442468	0.134352	0.322638	0.825397		1372.71	-0.0802686	0.167614	0.223505	0.635829
ADH5	1980.07	0.0266305	0.0922721	0.491428	0.92713		1912.91	0.0595113	0.118201	0.30819	0.722367
ADHFE1	1087.33	0.0524881	0.126353	0.248847	0.754251		1345.34	0.0964341	0.15877	0.156919	0.535185
ADI1	279.707	0.012661	0.103252	0.742103	0.98732		294.97	0.0553691	0.13928	0.356113	0.76084
ADIPOR1	1687.88	0.0163272	0.0763326	0.648826	0.965413		1702.04	0.0317354	0.0927235	0.537726	0.878744
ADIPOR2	853.856	-0.120587	0.11072	0.0303497	0.253442		926.208	-0.313738	0.129504	0.000503742	0.0104066
ADIRF	388.203	-0.0232505	0.122273	0.569403	0.946977		470.09	-0.0453537	0.150338	0.444005	0.824251
ADISSP	828.851	0.00926918	0.0803647	0.797422	0.991587		852.157	0.0155472	0.0962544	0.763371	0.959851
ADK	701.141	-0.0165037	0.0998897	0.667822	0.971073		648.678	0.0235507	0.119008	0.668746	0.929218
ADM	35.0038	3.16408	1.15603	1.00179e-05	0.000494753		37.9525	3.32846	1.07459	8.45157e-06	0.000350339
ADM2	3350.08	-0.0693427	0.155272	0.174215	0.649886		4231.14	-0.131911	0.200802	0.091846	0.409742
ADM5	5390.76	2.05181	0.20896	1.2488e-23	7.89428e-21		6213.58	1.9864	0.212926	3.19039e-22	1.49393e-19
ADNP	5865.36	0.0335081	0.0724916	0.354775	0.853304		6152.96	0.0716502	0.0922819	0.183754	0.578919
ADNP2	1218.24	-0.0312314	0.0527467	0.278111	0.786931		1316.53	-0.0253476	0.0523872	0.470866	0.842115
ADORA2A	188.101	-0.0371106	0.153087	0.405124	0.881733		191.859	-0.0525758	0.177617	0.390046	0.786626
ADORA2B	1099.9	0.153364	0.168273	0.0265154	0.230243		897.582	0.145093	0.151709	0.0534248	0.301675
ADORA3	8.33744	-0.0131159	0.206638	0.74013	0.986387		10.733	0.0107349	0.231809	0.833667	0.97398
ADPGK	680.512	0.0640621	0.107035	0.160582	0.628837		659.098	0.0898645	0.12101	0.150519	0.52413
ADPRM	152.509	0.00307589	0.102384	0.935546	0.999686		162.98	-0.0360255	0.13093	0.527511	0.876037
ADPRS	435.98	-0.103197	0.109706	0.0499546	0.346259		450.605	-0.109277	0.108925	0.0794876	0.377081
ADRA2A	622.295	-0.0475775	0.185286	0.314423	0.820012		239.715	-0.105508	0.254334	0.149126	0.521874
ADRM1	2010.42	0.0836878	0.0666494	0.0363996	0.283923		2051.23	0.054356	0.057782	0.15674	0.534813
ADSL	1863.09	0.01713	0.062452	0.599268	0.957102		1706.34	0.0200625	0.0719199	0.651745	0.921312
ADSS2	2280.7	0.401007	0.177542	0.000322532	0.00930999		2247.05	0.511799	0.163509	2.71103e-05	0.00098493
AEBP1	569.829	-0.0918072	0.114941	0.0739333	0.426432		555.467	-0.259906	0.157971	0.00484137	0.0602455
AEBP2	1184.51	-0.00211891	0.0471828	0.936661	0.999686		1154.52	0.00463474	0.0558328	0.90065	0.984153
AEN	122.125	1.33367	0.284187	1.47941e-08	1.61243e-06		101.263	1.29543	0.283921	3.22785e-08	2.64998e-06
AFAP1	1450.01	-0.0476263	0.137143	0.295496	0.803579		1742.87	-0.0859037	0.171234	0.20117	0.606292
AFAP1L1	78.369	-0.0572008	0.157797	0.240257	0.74232		37.8561	-0.0231073	0.147234	0.682813	0.932002
AFAP1L2	15.1834	-0.0728287	0.237925	0.174599	0.650574		14.8268	0.0130649	0.191412	0.812026	0.969616
AFDN	3415.35	0.402631	0.398244	0.00501318	0.0774836		3586.06	0.575422	0.419354	0.00201963	0.0314074
AFF1	1034.72	-0.0454117	0.0936336	0.270484	0.780515		1147.12	-0.119007	0.131306	0.0806288	0.380309
AFF2	309.705	-0.0730813	0.183257	0.171797	0.645896		346.63	-0.08586	0.193929	0.208398	0.615602
AFF3	585.159	-0.0223677	0.125137	0.585141	0.951158		672.995	-0.14556	0.233264	0.0802084	0.37901
AFF4	1126.27	0.0207326	0.0875803	0.58189	0.950372		1274.82	0.00140584	0.0989935	0.978392	0.996452
AFG1L	117.556	-0.0203309	0.0773313	0.575003	0.94867		119.313	-0.0410451	0.095465	0.435712	0.819748
AFG3L2	2219.8	0.0154863	0.034809	0.431921	0.899199		2197.97	0.0365247	0.0433443	0.229288	0.641222
AFMID	122.001	0.0506002	0.165385	0.288589	0.79868		127.416	0.0357496	0.163807	0.539812	0.87949
AFTPH	1675.76	-0.0139335	0.0684057	0.68339	0.974177		1657.5	0.0176784	0.0801428	0.709537	0.940121
AGA	1117.85	-0.0526274	0.111769	0.234114	0.736017		1173.71	-0.0300962	0.108298	0.579529	0.894625
AGAP1	55.9506	-0.0282626	0.147818	0.510337	0.934919		60.2532	-0.00829983	0.158582	0.881715	0.980905
AGAP2	1599.97	-0.136789	0.113865	0.0200048	0.193957		1756.71	-0.362804	0.128729	0.000110277	0.00309143
AGBL2	23.3275	-0.0159423	0.121709	0.69122	0.975454		18.7096	-0.0225154	0.146641	0.690156	0.93368
AGBL3	19.361	-0.023601	0.151569	0.577533	0.948901		19.5007	0.00306665	0.166307	0.956	0.992827
AGBL5	1062.52	0.0161145	0.0433789	0.508749	0.934919		1096.75	-0.00266333	0.0463431	0.933971	0.989339
AGER	422.748	-0.0236602	0.151529	0.576646	0.94867		420.064	-0.0221668	0.170709	0.695577	0.935201
AGFG1	1587.41	0.0537661	0.097239	0.209789	0.704195		1658.83	0.0907138	0.117415	0.143231	0.512795
AGFG2	876.921	-0.36671	0.198612	0.000970274	0.0223854		733.06	-0.336896	0.181393	0.00172928	0.0278158
AGGF1	2319.54	-0.000183593	0.0324806	0.992338	0.999686		2315.49	0.0262078	0.0439126	0.392125	0.78822
AGK	786.444	-0.00551921	0.0550904	0.853858	0.998437		773.273	-0.0437603	0.0742475	0.339016	0.746118
AGL	368.846	-0.00154954	0.0900265	0.966558	0.999686		367.226	-0.0593945	0.12619	0.317016	0.729397
AGMAT	22.5369	0.0174593	0.145496	0.673847	0.972933		25.5702	0.0130953	0.165327	0.815042	0.970269
AGO1	3565.01	-0.0397398	0.0625538	0.233728	0.735446		3985.32	-0.0604934	0.0708869	0.178325	0.568759
AGO2	1036.2	1.00665	0.291433	6.44846e-06	0.00033829		1130.35	0.880299	0.29666	3.6998e-05	0.00127805
AGO3	251.373	0.0251419	0.10148	0.523375	0.936461		263.782	-0.0151489	0.113686	0.779458	0.963715
AGO4	612.414	-0.353063	0.137483	0.000139321	0.00463534		607.587	-0.389655	0.128438	4.65772e-05	0.00153753
AGPAT1	2559.84	-0.0583099	0.0942445	0.176697	0.653594		2803.75	-0.0580011	0.0974207	0.28554	0.69845
AGPAT2	170.839	-0.0817944	0.211364	0.147133	0.602962		64.7223	-0.0875393	0.217092	0.204016	0.609638
AGPAT3	722.095	0.0190551	0.113638	0.632068	0.962666		756.79	0.0112579	0.130033	0.838146	0.97398
AGPAT4	302.682	0.962266	0.221683	3.62258e-07	2.57305e-05		339.746	1.18094	0.223397	1.4513e-09	1.504e-07
AGPAT5	247.176	-0.0160087	0.113875	0.685725	0.974177		230.57	-0.0151408	0.132953	0.784769	0.964457
AGPS	7399.11	-0.087827	0.16092	0.112231	0.528664		8122.22	-0.106253	0.168121	0.132784	0.494196
AGRN	100.964	-0.0574115	0.157781	0.238938	0.741772		126.962	-0.205378	0.276794	0.038227	0.24434
AGTPBP1	220.923	-0.0484083	0.139078	0.29059	0.800097		204.176	-0.0757993	0.165535	0.243615	0.656395
AGTRAP	1972.64	0.0700543	0.114149	0.139898	0.58801		2276.26	0.0999689	0.128877	0.124702	0.481997
AHCTF1	3168.59	0.00200953	0.0733269	0.954091	0.999686		3228.24	-0.0180502	0.0890388	0.718546	0.942676
AHCY	2071.78	0.000585486	0.0868984	0.987257	0.999686		2070.91	0.005858	0.10441	0.911606	0.986261
AHCYL1	2165.48	0.0124836	0.0582632	0.688425	0.975453		2123.12	-0.0172462	0.0680355	0.687085	0.932729
AHCYL2	729.929	-0.0328689	0.090691	0.402196	0.879933		798.773	-0.0679788	0.115471	0.248882	0.66148
AHDC1	1245.18	-0.00307264	0.0839596	0.93268	0.999686		1487.94	-0.0550254	0.115255	0.338563	0.745971
AHI1	932.537	0.0903549	0.131147	0.0879011	0.468163		677.119	0.166049	0.162104	0.0376422	0.242045
AHNAK	48858	-0.0115824	0.0980899	0.760395	0.988853		50207.2	-0.0351617	0.123037	0.532487	0.876887
AHNAK2	31.0889	0.00134468	0.152356	0.973594	0.999686		26.7314	0.00239105	0.178413	0.965451	0.994689
AHR	1894.1	0.258899	0.264443	0.010827	0.132398		2304.35	0.385723	0.281861	0.00420023	0.054521
AHRR	36.0643	2.58659	0.472705	2.74473e-09	3.54098e-07		51.6245	2.89727	0.455378	2.85387e-11	4.14729e-09
AHSA1	2030.5	0.0417164	0.0637457	0.219155	0.717656		2044.16	0.0625383	0.0719517	0.169589	0.555287
AHSA2	286.478	-0.00140041	0.0820775	0.969096	0.999686		310.562	-0.0155994	0.099553	0.765291	0.960577
AHSP	9.67395	0.0178898	0.165353	0.667734	0.971073		8.58647	-0.0544372	0.216116	0.369094	0.770772
AICDA	7.33901	-0.0371256	0.219075	0.396835	0.878358		10.2678	-0.196304	0.472201	0.0431041	0.262003
AIDA	1222.98	-0.0534468	0.111591	0.228157	0.730037		1204.09	-0.0734341	0.126701	0.230414	0.641657
AIF1	117.6	-0.00114185	0.173077	0.977386	0.999686		98.8676	0.0221217	0.20599	0.686474	0.932727
AIFM1	1016.44	-0.0603608	0.097953	0.169864	0.643336		915.054	-0.0616138	0.101733	0.268256	0.681467
AIFM2	77.8176	-0.0520248	0.138744	0.262535	0.771077		92.8227	-0.0998359	0.17752	0.155283	0.531964
AIFM3	834.016	-0.0185348	0.165126	0.657164	0.967232		927.223	-0.0742325	0.233233	0.253268	0.665988
AIG1	152.039	0.0240338	0.0856011	0.523977	0.936741		144.047	0.105555	0.133271	0.112757	0.456463
AIMP1	1625.49	0.0259893	0.0930364	0.502015	0.932555		1673.22	0.0400607	0.111033	0.470104	0.841858
AIMP2	959.31	0.00181553	0.0729773	0.958444	0.999686		976.392	0.0246828	0.0901577	0.625478	0.910946
AIP	3054.1	0.0328232	0.0758254	0.374122	0.863773		3216.08	0.0454337	0.087514	0.370231	0.772031
AJM1	12.5538	-0.0288694	0.165351	0.505421	0.934216		15.6136	-0.0750428	0.221313	0.252966	0.665877
AJUBA	28.9725	-0.0375137	0.145789	0.397343	0.879328		29.27	-0.223806	0.310813	0.0329259	0.223769
AK2	1523.33	0.0488584	0.125954	0.276074	0.785344		1409.75	0.0866111	0.156087	0.190905	0.59106
AK3	1842.9	0.00108311	0.0835953	0.976207	0.999686		1878.85	0.00228099	0.100146	0.965078	0.994689
AK5	21.0374	-0.000882924	0.135928	0.982503	0.999686		21.5925	0.0225521	0.164783	0.691047	0.93368
AK6	226.58	0.0326636	0.0914317	0.405846	0.882695		226.968	0.0294527	0.10122	0.57961	0.894625
AK7	16.7472	-0.00571094	0.193287	0.885231	0.999686		7.25537	-0.0477314	0.256123	0.395964	0.790775
AK8	43.1248	0.0378179	0.165264	0.40098	0.879933		45.6075	0.0091954	0.166998	0.868995	0.977701
AKAP1	770.854	0.156728	0.205737	0.0341034	0.272547		590.606	0.171544	0.198539	0.0449777	0.269564
AKAP10	2000.8	-0.00171599	0.0743263	0.960979	0.999686		2043.31	0.00631796	0.0887006	0.899032	0.984153
AKAP11	2542.03	0.00383298	0.0820273	0.915601	0.999686		2731.14	-0.0149856	0.0992466	0.773965	0.962481
AKAP12	8.31582	0.18681	0.411386	0.0328948	0.266084		9.12831	0.123623	0.303376	0.108961	0.448874
AKAP13	13644.8	-0.0587412	0.0966718	0.17746	0.655266		14491.3	-0.179558	0.142071	0.0220197	0.172282
AKAP14	53.7388	-0.296771	0.361997	0.0112136	0.135022		43.1533	-0.434695	0.406784	0.00571534	0.067595
AKAP17A	1774.47	0.0123861	0.0822644	0.734235	0.985007		1766.92	0.00172116	0.0962911	0.973298	0.996439
AKAP7	128.308	0.0160037	0.0881309	0.668285	0.971073		119.982	-0.0242208	0.105938	0.651525	0.921312
AKAP7.1	45.3257	0.0694873	0.142651	0.165057	0.635642		44.0185	0.0109936	0.118224	0.839677	0.974184
AKAP8	2566.71	-0.0299409	0.11291	0.464441	0.914596		2587.87	-0.0446464	0.133496	0.442823	0.823846
AKAP8L	2404.67	-0.00879982	0.141905	0.828814	0.994425		2406.34	-0.02529	0.170894	0.657184	0.923505
AKAP9	3731.92	0.00405524	0.106883	0.915938	0.999686		4081.06	0.00070515	0.127393	0.989725	0.998051
AKIP1	729.742	0.0407971	0.104219	0.327514	0.829728		784.544	0.0356932	0.111392	0.51747	0.870095
AKIRIN1	3998.9	0.0829519	0.0817217	0.0613059	0.385438		4204.07	0.193779	0.0917338	0.00366577	0.0490212
AKIRIN2	1928.34	0.00702071	0.0481155	0.795085	0.991587		1987.68	0.0527026	0.0686953	0.226735	0.639457
AKNA	7080.52	-0.161813	0.14492	0.0166424	0.172786		7837.91	-0.37646	0.165459	0.000486934	0.0101098
AKR1A1	1333.7	-0.00283339	0.0839081	0.937896	0.999686		1334.39	-0.00558167	0.100599	0.914846	0.986561
AKR1B1	678.449	0.0149187	0.088237	0.689074	0.975454		734.069	0.0469975	0.11407	0.405617	0.798781
AKR1E2	32.8358	-0.00318016	0.145235	0.937518	0.999686		31.5251	0.00734417	0.170639	0.894913	0.984153
AKR7A2	174.828	-0.0163492	0.104632	0.673826	0.972933		132.269	-0.058183	0.141804	0.336893	0.745682
AKT1	4729.64	-0.0351181	0.0896005	0.37247	0.861983		4446.67	-0.0429122	0.10192	0.428387	0.813595
AKT1S1	307.031	0.00762697	0.108649	0.843624	0.995979		276.483	0.0477826	0.144208	0.42016	0.810455
AKT2	2117.56	-0.00392222	0.0617079	0.903056	0.999686		1923.6	0.00541769	0.0727862	0.90361	0.984593
AKT3	526.817	0.0562555	0.0907093	0.183953	0.668209		633.356	-0.0113467	0.0804969	0.811196	0.969444
AKTIP	524.207	-0.0646018	0.108023	0.158904	0.626256		534.873	-0.0627498	0.109595	0.274159	0.687592
ALAD	1595.31	-0.292753	0.28985	0.00856772	0.112828		1877.53	-0.372969	0.294461	0.00547783	0.065708
ALAS1	776.965	0.0621379	0.0976242	0.159848	0.628545		785.787	0.183843	0.141133	0.0196499	0.159457
ALCAM	179.166	0.155664	0.295615	0.0466165	0.332164		156.931	0.616408	0.549688	0.00247948	0.0365788
ALDH16A1	1136.82	-0.0182439	0.0569494	0.551787	0.940844		1098.18	-0.00665738	0.0622524	0.868589	0.977701
ALDH18A1	889.636	0.0168683	0.09294	0.656048	0.966812		855.527	0.00276091	0.107351	0.958544	0.993271
ALDH1L2	15.781	0.0306413	0.15739	0.481913	0.922204		14.6817	-0.0107389	0.167683	0.847425	0.975056
ALDH2	9293.21	-0.0516954	0.150266	0.273052	0.782647		9931.97	-0.0621481	0.164377	0.320262	0.732255
ALDH3A2	1078.06	-0.362856	0.264625	0.00303473	0.0542689		1046.01	-0.385151	0.249965	0.00288219	0.0416452
ALDH3B1	55.0983	-0.0611983	0.18468	0.226849	0.728728		56.6867	-0.0577191	0.186562	0.353395	0.758514
ALDH4A1	320.364	-0.0287012	0.104244	0.473538	0.918523		340.909	-0.0105811	0.113556	0.844428	0.974749
ALDH5A1	1046.22	-0.0700296	0.188914	0.185774	0.671452		1114.24	-0.104628	0.221543	0.152733	0.526875
ALDH6A1	1271.28	-0.0705567	0.0889751	0.109664	0.521823		1296.5	-0.152714	0.110339	0.0244406	0.185444
ALDH7A1	960.83	0.00390694	0.0955396	0.91697	0.999686		997.16	-0.00683907	0.11465	0.899085	0.984153
ALDH9A1	2136.65	-0.0210233	0.0837675	0.572332	0.947966		2320.67	-0.0372506	0.101558	0.488015	0.851928
ALDOA	7192.71	0.0485046	0.103155	0.256247	0.762983		7134.91	0.104554	0.136285	0.11782	0.466083
ALDOC	113.817	-0.0101213	0.11701	0.797366	0.991587		107.846	-0.111597	0.203105	0.132469	0.493896
ALG1	832.787	-0.00827141	0.088933	0.823154	0.99428		820.028	-0.026896	0.109891	0.620468	0.909753
ALG10	723.446	0.00472485	0.0805117	0.895584	0.999686		722.19	0.0064471	0.0962498	0.90028	0.984153
ALG11	334.386	0.033866	0.0820428	0.375111	0.86385		348.711	0.0543465	0.0980171	0.315839	0.728548
ALG12	1445.14	0.0436505	0.107645	0.303387	0.810785		1523.87	0.0199358	0.107999	0.710368	0.940241
ALG13	271.757	-0.00564182	0.16521	0.88953	0.999686		287.202	-0.0394716	0.207685	0.494004	0.85631
ALG14	291.867	0.0107463	0.108907	0.781951	0.99102		309.733	0.00236115	0.12798	0.96563	0.994689
ALG2	169.129	-0.0135148	0.0631656	0.679843	0.97378		193.279	0.0257689	0.0748738	0.572644	0.891842
ALG3	279.329	0.0436741	0.11743	0.312979	0.819069		279.15	0.136312	0.182391	0.0784391	0.374794
ALG5	444.877	0.0255678	0.0647698	0.446333	0.905341		428.823	0.0871873	0.092278	0.1145	0.460001
ALG6	623.99	-0.03399	0.083378	0.376136	0.864635		618.379	0.0114748	0.0869071	0.816292	0.970786
ALG8	261.381	-0.0983386	0.107861	0.0565007	0.37195		276.429	-0.0065501	0.0767585	0.887267	0.98197
ALG9	598.624	-0.0253901	0.0636083	0.444254	0.904025		636.864	-0.0365853	0.0735449	0.419412	0.810179
ALKAL2	333.944	0.0126469	0.0777181	0.724522	0.982199		364.553	-0.0102792	0.0910147	0.838394	0.97398
ALKBH1	702.442	-0.00511579	0.117848	0.896394	0.999686		722.308	0.00254714	0.139512	0.963264	0.99448
ALKBH2	579.021	-0.050865	0.085994	0.212891	0.708072		611.714	-0.0252601	0.0816692	0.599533	0.903628
ALKBH3	657.625	0.000241794	0.0529406	0.993379	0.999686		655.087	-0.00987249	0.0630578	0.807883	0.96819
ALKBH4	703.615	-0.00928218	0.106865	0.809918	0.992118		753.07	-0.00958941	0.126828	0.861286	0.977701
ALKBH5	2268.05	-0.00582455	0.0795096	0.871102	0.99962		2240.17	-0.00544432	0.0947208	0.915217	0.986561
ALKBH6	181.143	-0.02091	0.0823547	0.572441	0.947966		178.641	-0.04921	0.104743	0.372877	0.773477
ALKBH7	248.8	-0.0878304	0.112611	0.0813493	0.446591		230.948	-0.197289	0.146415	0.0156834	0.136842
ALKBH8	364.438	0.0174803	0.0625546	0.592273	0.954698		364.64	-0.0434537	0.0791044	0.362347	0.765215
ALMS1	1406.76	-0.0102432	0.0781432	0.775069	0.99102		1542.64	-0.0601701	0.108066	0.289817	0.701985
ALOX12	75.7177	0.0674024	0.144254	0.175751	0.652189		80.9087	0.0452445	0.132112	0.436497	0.820249
ALOX15	12.1599	-0.0364723	0.173372	0.415653	0.88964		12.0463	0.0148601	0.178424	0.789904	0.965542
ALOX5	8.32691	-0.0116948	0.160275	0.775883	0.99102		7.57238	-0.127451	0.298681	0.104185	0.440537
ALPK1	41.7662	0.0259219	0.149018	0.543146	0.940483		46.2759	0.0514457	0.183922	0.398764	0.793396
ALPK2	40.9453	-0.00250854	0.116017	0.948848	0.999686		44.118	0.0305675	0.144963	0.593001	0.900544
ALPK3	132.446	0.029906	0.128046	0.477357	0.921728		88.5496	0.0439527	0.151777	0.457193	0.834527
ALS2	671.883	0.0151733	0.102166	0.693884	0.975719		706.929	0.028658	0.123905	0.607677	0.906102
ALYREF	2140.91	0.129961	0.142507	0.0348769	0.277152		2174.71	0.206335	0.158257	0.0153983	0.135466
AMACR	243.17	0.0225785	0.100486	0.563087	0.944679		243.126	0.00780287	0.113215	0.884717	0.981011
AMBP	54.5168	-0.00891178	0.141168	0.826602	0.99428		53.2194	-0.0959939	0.228592	0.176339	0.565674
AMBRA1	3777.92	0.0243987	0.068195	0.479891	0.922204		4150.25	0.0311078	0.0781765	0.508224	0.863406
AMD1	1536.6	0.0285656	0.0537465	0.328874	0.830262		1458.93	0.000555086	0.0514897	0.98731	0.997866
AMDHD1	138.321	0.00206655	0.138837	0.959182	0.999686		135.975	0.0108788	0.164107	0.845614	0.975056
AMDHD2	2677.02	0.0333238	0.0861629	0.389572	0.875308		2813.97	0.0429121	0.0990145	0.423253	0.811356
AMER1	276.025	-0.0975359	0.169701	0.0930664	0.48085		287.229	-0.297317	0.269906	0.0111783	0.1105
AMFR	3620.04	-0.00235531	0.0808965	0.947856	0.999686		3614.78	0.00834188	0.097094	0.87166	0.977933
AMH	21.7739	-0.00438586	0.131364	0.912918	0.999686		24.3986	0.0455726	0.171544	0.446665	0.826821
AMHR2	336.024	0.0112622	0.138681	0.782194	0.99102		361.019	0.027107	0.167098	0.635724	0.915613
AMIGO1	208.751	-0.0775073	0.120093	0.116752	0.53951		240.554	-0.0960358	0.1276	0.135782	0.498314
AMIGO2	504.381	-0.101659	0.217867	0.100516	0.500717		472.223	-0.146636	0.250092	0.0812446	0.381505
AMMECR1	119.39	-0.00738887	0.0940697	0.843569	0.995979		116.365	0.0118847	0.113175	0.825566	0.972453
AMMECR1L	992.662	0.0275614	0.0585404	0.379387	0.866852		1057.16	0.0440734	0.0682443	0.306866	0.721002
AMN	54.0216	-0.0976783	0.242127	0.109803	0.521938		13.5632	-0.0416185	0.191993	0.480024	0.84787
AMN1	2549.67	0.0128254	0.117416	0.746062	0.988096		2698.1	0.00108753	0.136469	0.984276	0.997587
AMOT	70.8176	-0.184952	0.246081	0.0272597	0.234771		86.1645	-0.556163	0.335233	0.00128726	0.0222942
AMOTL1	94.3149	0.00331836	0.133259	0.934169	0.999686		131.395	-0.0616844	0.186477	0.327529	0.739519
AMPD1	8.54788	-0.00962614	0.159268	0.814063	0.992478		9.32417	0.0487888	0.20672	0.414349	0.806561
AMPD2	1180.51	-9.44349e-05	0.0854366	0.997936	0.999857		1164.35	-0.0216517	0.105153	0.685036	0.932214
AMPD3	24.2542	0.397267	0.68295	0.00783058	0.105998		21.9072	2.1009	1.15595	0.000124505	0.00339981
AMPH	344.514	0.0378115	0.141053	0.391332	0.87652		399.592	0.0650795	0.172052	0.30434	0.719208
AMT	1143.03	-0.0229544	0.18343	0.584816	0.951158		1073.72	-0.0456743	0.222787	0.43156	0.816722
AMY2B	40.8199	-0.00244897	0.184246	0.951018	0.999686		37.7506	-0.0365278	0.229018	0.510404	0.864786
AMZ1	13.4625	0.117837	0.27697	0.0786727	0.439881		10.9929	0.39595	0.531125	0.0094883	0.0991409
AMZ2	2546.93	0.175851	0.0844023	0.00243602	0.0463137		2783.05	0.20615	0.0821556	0.00129914	0.0224386
ANAPC1	1310.37	0.0118032	0.0750292	0.738977	0.986387		1305.43	-0.00579868	0.0876372	0.90678	0.985
ANAPC10	432.998	-0.0293534	0.0852953	0.44215	0.903379		453.278	-0.0106695	0.0919829	0.833094	0.97398
ANAPC11	97.9935	0.0887337	0.154559	0.106204	0.514459		114.829	-0.000299005	0.112552	0.995555	0.999187
ANAPC13	378.982	-0.0488506	0.105958	0.256583	0.76311		359.015	-0.0108435	0.101241	0.836052	0.97398
ANAPC15	686.089	-0.00150369	0.0678557	0.964522	0.999686		702.254	0.133364	0.121549	0.050376	0.291489
ANAPC16	919.609	-0.0078912	0.0869439	0.830217	0.994425		916.735	-0.0215254	0.106048	0.687444	0.932785
ANAPC2	3742.89	-0.000507496	0.109557	0.989508	0.999686		3749.25	-0.0198008	0.133648	0.722479	0.944309
ANAPC4	1949.11	-0.0172207	0.104746	0.658164	0.967916		1830.37	-0.0207493	0.123365	0.706995	0.939119
ANAPC5	1430.33	-0.0240717	0.109831	0.547174	0.940485		1396.1	-0.0438495	0.134135	0.450611	0.829293
ANAPC7	1111.91	-0.0197785	0.0790658	0.587875	0.952642		1085.94	0.0232108	0.0922053	0.649157	0.920513
ANG2	102.258	-0.0414982	0.160923	0.363448	0.857468		122.796	0.00486057	0.158097	0.930435	0.989339
ANGEL1	347.357	-0.0179868	0.0612155	0.576567	0.94867		387.61	-0.0666025	0.0847152	0.19125	0.591613
ANGEL2	2055.48	0.00895885	0.0512758	0.752438	0.988853		2078.18	0.0344898	0.0657595	0.409695	0.802567
ANGPT4	7.79696	-0.0202475	0.175728	0.62811	0.962316		9.25694	0.0148827	0.195392	0.785978	0.964675
ANGPTL1	9.58949	-0.0553156	0.17692	0.259592	0.765982		9.02217	-0.082518	0.210637	0.222953	0.635294
ANGPTL4	21.7141	-0.0263164	0.13227	0.529959	0.938676		23.2634	-0.0911836	0.195364	0.189183	0.588687
ANGPTL6	23.971	0.0430693	0.128483	0.3287	0.83021		23.1047	0.409867	0.337564	0.00513312	0.0625825
ANK1	29.8594	-0.0161147	0.196488	0.690185	0.975454		33.6561	-0.0316381	0.231884	0.559572	0.887761
ANKAR	16.6437	0.0112822	0.14102	0.782255	0.99102		18.8126	-0.0357278	0.174007	0.54021	0.879696
ANKFY1	958.322	-0.00979576	0.0900684	0.792193	0.991101		1003.48	-0.0166483	0.108256	0.755954	0.957285
ANKH	813.052	-0.0896811	0.188125	0.119801	0.546804		759.9	-0.160155	0.238461	0.06488	0.338259
ANKHD1	680.879	0.015117	0.105737	0.697137	0.975853		729.175	0.0375243	0.131825	0.512108	0.86651
ANKIB1	1973.77	0.0164039	0.0570335	0.592974	0.954908		2101.65	0.0602461	0.0783117	0.210513	0.619535
ANKLE1	387.623	-0.349266	0.30476	0.00511958	0.0786475		342.333	-0.348216	0.286001	0.0067874	0.0768935
ANKLE2	1750.68	0.000149589	0.0793181	0.996666	0.999857		1803.58	-0.0165949	0.0963672	0.748201	0.953964
ANKMY2	332.295	-0.00227463	0.0597751	0.942612	0.999686		343.352	0.00898808	0.0708905	0.838125	0.97398
ANKRA2	792.364	-0.0228744	0.0820411	0.538165	0.940328		807.276	0.0210288	0.093718	0.681803	0.932002
ANKRD10	1718.52	-0.0488466	0.0911999	0.237722	0.740458		1610.75	-0.0669611	0.103916	0.237065	0.649313
ANKRD11	9877.71	-0.010366	0.114818	0.791796	0.991101		10643.2	-0.0437179	0.148478	0.458246	0.835022
ANKRD12	5657.94	0.00332042	0.0990303	0.92993	0.999686		5337.3	0.00974424	0.119142	0.857772	0.976963
ANKRD13A	6010.54	-0.0316956	0.0640138	0.344823	0.845474		6368.15	-0.0380964	0.0706461	0.387637	0.7854
ANKRD13B	15.9275	-0.0042708	0.126035	0.914564	0.999686		20.9279	0.224183	0.308113	0.0326303	0.222625
ANKRD13D	528.607	-0.0988417	0.231676	0.107354	0.517472		527.788	-0.24281	0.35392	0.0282322	0.202691
ANKRD16	238.016	-0.0819181	0.0917348	0.0770505	0.436251		228.509	-0.34641	0.122035	0.000117146	0.00324798
ANKRD17	3321.38	-0.00873138	0.0681193	0.797078	0.991587		3424.27	-0.0183326	0.0815268	0.702065	0.936119
ANKRD22	11.1502	0.045441	0.257101	0.309454	0.815499		13.9289	0.120923	0.39945	0.101799	0.434225
ANKRD23	213.253	-0.037401	0.1606	0.404418	0.881099		201.901	-0.0917921	0.221571	0.189533	0.589025
ANKRD26	954.572	-0.00520137	0.121099	0.895279	0.999686		995.918	-0.0157074	0.145109	0.778874	0.963627
ANKRD27	2154.03	-0.226021	0.264959	0.0168348	0.174033		2182.42	-0.272894	0.267243	0.0150767	0.133297
ANKRD28	656.341	-0.0367216	0.0666369	0.289953	0.799446		717.419	-0.0935479	0.0879533	0.085295	0.392711
ANKRD31	68.9526	0.0344506	0.140208	0.428613	0.897312		71.8212	0.00595962	0.14488	0.914518	0.98654
ANKRD33B	208.627	0.654458	0.358969	0.000566392	0.014644		162.152	1.15391	0.315876	2.32646e-06	0.000113129
ANKRD37	11.6242	-0.144404	0.297688	0.0540235	0.362493		8.55941	-0.159012	0.308188	0.0696288	0.350864
ANKRD39	494.822	-0.107594	0.159127	0.0689777	0.41078		505.92	-0.237907	0.213582	0.0163183	0.140063
ANKRD40	1108.68	0.00176705	0.0700072	0.958882	0.999686		1092.33	0.0040743	0.0831742	0.932736	0.989339
ANKRD40CL	13.8708	-0.00817176	0.14232	0.840782	0.995319		12.8172	-0.0166706	0.169422	0.766634	0.960882
ANKRD42	413.531	0.00257337	0.125121	0.948345	0.999686		420.481	0.0012554	0.147859	0.98196	0.996973
ANKRD44	1891.98	-0.0323341	0.107092	0.427463	0.896473		1917.86	-0.0780466	0.143237	0.220448	0.633461
ANKRD46	1303.35	0.0220738	0.0557665	0.464413	0.914596		1349.9	0.0372802	0.0659085	0.373959	0.774461
ANKRD49	106.534	-0.0128765	0.100472	0.73643	0.985761		94.9819	-0.0809513	0.151992	0.212515	0.622096
ANKRD50	166.598	-0.1862	0.215996	0.021837	0.204227		198.577	-0.281636	0.235889	0.0102824	0.104924
ANKRD52	721.521	-0.0202336	0.109599	0.609217	0.958712		711.383	-0.0501945	0.140073	0.397661	0.792715
ANKRD53	18.9399	0.0140995	0.139827	0.730858	0.984051		17.5317	-0.0250677	0.16706	0.66007	0.9244
ANKRD54	670.558	0.0121579	0.0463782	0.641112	0.964475		738.949	-0.02829	0.0566975	0.449073	0.828177
ANKRD6	57.5619	0.0282692	0.191342	0.508502	0.934919		64.7558	0.0164542	0.205174	0.761367	0.959562
ANKRD61	248.326	-0.0379514	0.135336	0.385909	0.87191		235.409	-0.0226929	0.140778	0.686833	0.932729
ANKRD63	92.9886	-0.00124678	0.115044	0.974509	0.999686		109.248	-0.128961	0.215728	0.10086	0.430948
ANKRD66	25.8324	-0.0479597	0.151092	0.302313	0.809604		33.4073	0.00853673	0.14099	0.87771	0.9795
ANKS1A	712.473	-0.000710707	0.0974109	0.984919	0.999686		733.661	-0.0278213	0.12175	0.616696	0.909576
ANKS3	502.039	0.0031722	0.12205	0.936048	0.999686		503.676	-0.00338046	0.144508	0.951399	0.992371
ANKZF1	1793.75	-0.016164	0.116484	0.684441	0.974177		1792.53	0.00412383	0.133934	0.940346	0.990046
ANLN	39.587	-0.0232915	0.144196	0.580228	0.950353		28.2606	-0.0282147	0.167787	0.622763	0.909753
ANO10	265.663	-0.0140452	0.0866811	0.704787	0.979121		289.147	-0.0122307	0.101852	0.815888	0.970575
ANO6	1265.39	0.451833	0.335873	0.00242124	0.0461716		1451.84	0.41346	0.312312	0.00410833	0.0537142
ANO8	1464.05	-0.0432372	0.137771	0.334583	0.836068		1633.57	-0.115774	0.201152	0.122478	0.47675
ANO9	367.708	-0.00727247	0.135162	0.857071	0.999081		375.65	-0.0391301	0.171474	0.506139	0.862996
ANP32A	5197.78	-0.00934913	0.0818117	0.796721	0.991587		5264.81	-0.00150071	0.0966413	0.976746	0.996452
ANP32B	7204.72	-0.0070297	0.0908226	0.849886	0.997629		7395.87	0.0109722	0.108933	0.837343	0.97398
ANP32E	4783.73	0.0250983	0.0962229	0.519051	0.936009		4504.17	0.0462787	0.118093	0.416378	0.807515
ANTKMT	838.227	-0.036562	0.100542	0.369262	0.861526		849.594	-0.224626	0.201008	0.0180657	0.150465
ANTXR2	4083.96	-0.0802046	0.13127	0.116178	0.538318		4682.84	-0.128325	0.154156	0.078222	0.374039
ANXA1	10052.3	-0.0201867	0.096656	0.599895	0.957102		11285.2	-0.013961	0.11103	0.795173	0.966468
ANXA11	6652.04	0.0133432	0.0374961	0.531838	0.939796		7159.8	0.0108499	0.0417311	0.713679	0.941845
ANXA2	10055	0.0619624	0.137075	0.198074	0.688737		11266.7	0.116561	0.174942	0.111084	0.453775
ANXA3	592.966	-0.180876	0.271286	0.0321012	0.26235		645.521	-0.15449	0.234685	0.0700547	0.351469
ANXA4	1602.64	-0.017973	0.0993354	0.640856	0.964475		1746.77	-0.00958442	0.114602	0.859098	0.977111
ANXA5	3433.65	-0.0417431	0.102545	0.316173	0.821342		3801.49	-0.0332447	0.108078	0.541928	0.880102
ANXA6	9191.35	-0.129234	0.203115	0.0564558	0.37195		9831.33	-0.234698	0.253445	0.0232409	0.178298
ANXA7	1664.4	0.00871752	0.097125	0.817412	0.994062		1721.52	-0.00145419	0.115235	0.978482	0.996452
ANXA8L1	9.7505	-0.0264916	0.191391	0.53209	0.939796		14.8822	-0.00907152	0.202845	0.866019	0.977701
ANXA9	7.87492	-0.254873	0.464276	0.0179411	0.180854		11.0565	-0.281146	0.448908	0.0207517	0.165738
AOAH	322.874	-0.00506498	0.165446	0.900693	0.999686		139.206	0.00195172	0.191578	0.971392	0.996092
AOC2	293.058	0.00988997	0.123481	0.80404	0.992048		308.541	0.00642021	0.14464	0.907948	0.985321
AOPEP	2533.48	0.012935	0.101161	0.735686	0.985761		2721.98	0.00648276	0.118688	0.904893	0.984593
AP1AR	1688.65	0.283778	0.161755	0.00160031	0.0329477		1755.43	0.33623	0.15032	0.000682946	0.0133043
AP1B1	4671.04	0.0564195	0.105394	0.201947	0.696647		4663.84	0.0965253	0.12812	0.134683	0.496831
AP1G1	1398.8	0.00501888	0.0491507	0.855318	0.998781		1432.16	0.0216958	0.0604985	0.581085	0.894625
AP1G2	2380.56	-0.0157087	0.112011	0.690054	0.975454		2484.43	-0.02584	0.134049	0.64588	0.918441
AP1M1	2188.33	0.0160114	0.0738795	0.651104	0.965728		2242.02	0.0243337	0.0876694	0.62578	0.91096
AP1S1	892.89	-0.0360771	0.0663089	0.296452	0.804343		899.692	-0.0841911	0.0857719	0.11022	0.452079
AP1S2	1097.81	-0.0359799	0.113231	0.389012	0.874516		1091.09	-0.0366337	0.125119	0.517826	0.870479
AP1S3	304.566	0.028865	0.0960797	0.462954	0.914191		283.881	0.032214	0.110071	0.555953	0.886734
AP2A1	1710.75	0.0328832	0.0974122	0.410322	0.885575		1775.92	0.019618	0.104998	0.712636	0.941419
AP2A2	2082.1	-0.0448692	0.0936036	0.275325	0.784581		2104.75	-0.0851242	0.117536	0.165041	0.548929
AP2B1	3597.6	0.0342249	0.104669	0.401381	0.879933		3746.38	0.070315	0.133746	0.253796	0.666405
AP2M1	4876.8	0.0138869	0.0883215	0.709144	0.980241		5108.45	0.0206887	0.105575	0.698413	0.935216
AP2S1	631.281	0.0345113	0.101435	0.394491	0.877734		657.019	0.0452238	0.116971	0.42513	0.811878
AP3B1	2848.04	0.0335107	0.0989781	0.404147	0.881099		2955.48	0.0715661	0.127614	0.241463	0.654576
AP3D1	4796.88	0.0351579	0.0661554	0.307504	0.814194		4898.79	0.0174953	0.0652427	0.6739	0.929945
AP3M1	1583.15	0.0123076	0.0588233	0.694421	0.975719		1616.67	0.0406264	0.0755502	0.379445	0.779292
AP3M2	421.682	0.724634	0.421449	0.000546984	0.0142588		435.042	0.870197	0.398324	0.000197015	0.00490328
AP3S1	1138.74	-0.0231423	0.101604	0.554933	0.941115		1198.26	0.00747175	0.113976	0.889708	0.982393
AP3S2	775.033	0.017131	0.0988239	0.65564	0.966812		813.007	0.0245309	0.117647	0.655513	0.922901
AP4B1	606.264	-0.0243185	0.113083	0.545986	0.940485		564.213	-0.0420347	0.136939	0.469323	0.841009
AP4E1	926.772	-0.0185508	0.0812079	0.613407	0.959297		957.906	0.00374999	0.092495	0.940991	0.990046
AP4M1	2042.91	0.0132347	0.109888	0.734675	0.985099		2237.21	0.015268	0.12974	0.7824	0.963835
AP4S1	198.312	0.280344	0.235956	0.00618082	0.0898208		195.168	0.397715	0.238703	0.0020563	0.0317821
AP5B1	362.529	-0.00655988	0.0800349	0.855343	0.998781		405.823	-0.0624737	0.112569	0.280378	0.693626
AP5M1	362.006	-0.00984909	0.0744951	0.780004	0.99102		379.027	-0.0529194	0.100363	0.332632	0.741835
AP5S1	271.966	0.0127283	0.0966391	0.737137	0.986143		298.157	0.0132789	0.114382	0.806073	0.968007
AP5Z1	2143.52	0.0169061	0.129177	0.677886	0.97378		2182.11	0.0024546	0.147067	0.964731	0.994689
APAF1	1682.53	-0.0113063	0.0856797	0.758769	0.988853		1884.05	-0.03428	0.107229	0.529052	0.876302
APBA1	39.0458	-0.0429601	0.127284	0.328698	0.83021		48.4134	0.00435512	0.12335	0.936363	0.989339
APBA3	1360.49	0.00932862	0.0974512	0.805137	0.992104		1357.23	0.0141896	0.11675	0.793992	0.966249
APBB1	144.122	-0.0627999	0.12733	0.185627	0.671111		160.286	-0.156554	0.183204	0.0536747	0.302276
APBB1IP	7316.09	-0.0327708	0.0892166	0.401403	0.879933		8285.53	-0.0570665	0.10882	0.314027	0.727417
APBB3	1272.08	-0.0109921	0.155857	0.788832	0.99102		1220.46	-0.0246639	0.18527	0.662397	0.926071
APC	2390.98	-0.00275016	0.097861	0.941777	0.999686		2465.95	0.0126895	0.118262	0.815573	0.970474
APC2	120.64	-0.0269926	0.121903	0.513089	0.934919		140.563	-0.043551	0.145582	0.458718	0.835072
APCDD1	148.761	1.75847	1.19227	0.000209307	0.00658276		165.588	1.71372	1.20244	0.00030842	0.00708581
APEH	1255.95	-0.0382206	0.0731084	0.29811	0.80547		1277.12	-0.109712	0.101301	0.0689714	0.349394
APEX1	2823.19	0.075998	0.152155	0.144969	0.599164		2457.44	0.161481	0.206814	0.056188	0.310872
APEX2	465.787	0.0104435	0.058773	0.738634	0.986328		517.83	0.0144135	0.0685491	0.73767	0.949635
APH1A	2322.57	0.0220539	0.0821114	0.552232	0.940902		2509.05	0.05288	0.104932	0.341339	0.748165
APH1B	36.0701	-0.017005	0.0989349	0.65801	0.967822		43.6781	-0.176801	0.201137	0.0416804	0.257567
API5	2368.81	0.0139497	0.0957817	0.712995	0.980415		2440.9	0.0329426	0.118355	0.554243	0.88569
APIP	236.705	0.0273738	0.110668	0.498345	0.930691		223.096	0.0342336	0.128313	0.545674	0.882266
APLF	145.84	0.0351683	0.107058	0.392455	0.877198		144.956	0.0375333	0.119664	0.504555	0.862825
APLP1	21.8459	-0.0200494	0.151659	0.632406	0.962666		24.8784	-0.0640579	0.203384	0.312253	0.726485
APLP2	3053.15	-0.0113253	0.0903035	0.761267	0.988853		3409.32	-0.0120634	0.107254	0.820869	0.971291
APMAP	1752.76	-0.0330202	0.0582699	0.29212	0.801664		1846.29	-0.0347669	0.0612918	0.380992	0.780443
APOA4	6.32573	-0.141256	0.32967	0.0559208	0.370937		6.25681	-0.222702	0.410513	0.0342222	0.229302
APOBEC2	33.3003	-0.00882715	0.128557	0.825846	0.99428		34.7487	0.00248256	0.150284	0.964369	0.994689
APOBEC3H	1187.97	0.00426547	0.0771265	0.90446	0.999686		1300.94	0.0187872	0.0937323	0.71376	0.941845
APOBEC3Z1	78.4997	4.33942	1.00274	9.28156e-08	7.77131e-06		97.7381	4.37237	0.937607	6.45119e-08	4.85491e-06
APOE	8.7977	-0.109287	0.273213	0.0898034	0.472683		9.51695	-0.0704396	0.220684	0.274536	0.687727
APOL3	3651	0.322708	0.296454	0.00640147	0.0919702		2576.15	0.479778	0.308163	0.00200336	0.0312697
APOL3.1	163.121	-0.0609515	0.197914	0.229202	0.731185		162.709	-0.042765	0.188173	0.470511	0.842115
APOM	378.523	-0.00601968	0.0712443	0.861764	0.999532		430.515	0.0348723	0.0902645	0.494181	0.85631
APOO	84.4317	0.00219314	0.0771168	0.950754	0.999686		67.9265	-0.118228	0.138344	0.087232	0.397839
APOOL	405.06	-0.0757809	0.141887	0.13893	0.586492		392.563	-0.106172	0.158959	0.128235	0.487162
APP	3490.34	0.035937	0.133703	0.407052	0.883344		4330.7	0.0488761	0.154081	0.414739	0.806985
APPBP2	802.452	0.0268583	0.0624809	0.4135	0.889379		792.43	0.00570474	0.0642032	0.889703	0.982393
APPL1	1085.38	-0.0566726	0.111144	0.206324	0.700659		1124.48	-0.103999	0.138935	0.121346	0.474667
APPL2	1328.16	-0.0646822	0.144066	0.188954	0.674786		1301.1	-0.120332	0.18356	0.106792	0.445834
APRT	1709.59	0.0505058	0.089738	0.222359	0.722882		1643.15	0.0894324	0.10977	0.137768	0.502198
APTX	265.21	-0.00326901	0.0785185	0.927078	0.999686		251.643	-0.0173362	0.0956701	0.736792	0.949577
AQP3	283.597	-0.289646	0.377602	0.0123565	0.144595		302.182	-0.166812	0.268035	0.0625895	0.330542
AQP9	27.4228	0.148932	0.396787	0.0495535	0.344577		21.3699	0.197889	0.450465	0.0427133	0.260755
AQR	1299.14	0.0494907	0.0938602	0.2366	0.739698		1318.65	0.0229155	0.0906576	0.650863	0.921312
ARAF	5041.44	0.0591246	0.088453	0.162921	0.632008		5428.51	0.100994	0.105638	0.0952929	0.418806
ARAP1	4950.56	-0.0582838	0.124479	0.208827	0.703115		5376	-0.119484	0.163853	0.0996549	0.42855
ARAP2	4560.87	0.954869	0.264287	4.97026e-06	0.000266267		5218.55	0.832019	0.273381	3.44332e-05	0.00120593
ARAP3	327.113	-0.019444	0.1257	0.632967	0.962666		315.857	-0.00589899	0.142071	0.915262	0.986561
ARCN1	4749.15	0.0162181	0.0826295	0.658965	0.968145		5077.35	0.0212351	0.0977457	0.683739	0.932002
AREG	22.7099	0.055363	0.242847	0.250815	0.756669		18.641	0.152924	0.396907	0.0696242	0.350864
AREL1	937.514	0.0173871	0.0793167	0.632677	0.962666		1011.5	0.0216001	0.0931807	0.673048	0.929945
ARF1	7108.16	0.0208907	0.0897262	0.581408	0.950372		7493.07	0.0319244	0.107141	0.556436	0.887013
ARF2	277.889	-0.0362378	0.101784	0.374379	0.86385		294.737	-0.0195487	0.107309	0.715201	0.941968
ARF3	1344.09	0.00736758	0.0995744	0.845917	0.996456		1465.82	0.0101639	0.119092	0.851741	0.976298
ARF4	3267.39	0.039336	0.0988209	0.336578	0.838163		3469.26	0.0741372	0.123766	0.223725	0.635829
ARF5	552.76	-0.164687	0.168856	0.020956	0.199659		634.279	-0.126815	0.139461	0.0722381	0.357878
ARF6	6085.47	-0.0145698	0.0983548	0.702805	0.978617		6765.52	-0.0351966	0.122091	0.531503	0.876887
ARFGAP1	1399.32	0.0206791	0.0935112	0.588679	0.95274		1441.91	0.0315477	0.111701	0.565268	0.89033
ARFGAP2	2905	0.0907374	0.0970375	0.0621815	0.388804		3011.29	0.0833782	0.0936361	0.131824	0.492253
ARFGAP3	2112.97	0.0435629	0.125844	0.321774	0.824652		2146.14	0.0558073	0.141815	0.354278	0.759305
ARFGEF1	5052.62	-0.00755126	0.099255	0.842043	0.995789		4977.11	-0.0148291	0.119465	0.78589	0.964675
ARFGEF2	2178.99	-0.00211522	0.0705034	0.950936	0.999686		2223.8	0.0038679	0.0837139	0.936343	0.989339
ARFIP1	633.888	-0.0689382	0.102737	0.133612	0.576144		597.513	-0.067241	0.103737	0.23499	0.647131
ARFIP2	813.577	-0.0163959	0.0774949	0.649191	0.965728		872.313	-0.0180106	0.0905778	0.72118	0.94388
ARFRP1	1008.24	0.0567129	0.0900467	0.180008	0.661686		1046.24	0.095746	0.107799	0.113526	0.458125
ARG1	9.38717	-0.0253125	0.165016	0.553782	0.941058		10.6103	-0.0565443	0.207815	0.357891	0.761241
ARG2	153.38	0.0619374	0.151325	0.208527	0.702661		148.108	0.180018	0.240203	0.0483031	0.28273
ARGLU1	11322.5	-0.0172304	0.150044	0.678471	0.97378		10839	-0.0282916	0.177005	0.621122	0.909753
ARHGAP1	5836.11	0.0308541	0.121261	0.459498	0.913084		6324.91	0.038485	0.139041	0.505478	0.862996
ARHGAP10	214.701	0.0412281	0.151981	0.362524	0.857468		225.745	0.0510324	0.170392	0.401213	0.795555
ARHGAP11A	80.9136	-0.0299262	0.165005	0.49182	0.92713		79.8227	-0.0190159	0.177941	0.734877	0.9492
ARHGAP12	2693.57	-0.00855589	0.0677376	0.800537	0.991587		2725.28	0.0191325	0.0812729	0.689308	0.93368
ARHGAP15	2094.07	0.00431871	0.0823595	0.905076	0.999686		2186.04	0.0088939	0.0987736	0.864058	0.977701
ARHGAP17	4170.97	-0.146513	0.131006	0.0199979	0.193957		4355.25	-0.131644	0.119154	0.0508594	0.292945
ARHGAP18	372.938	-0.0176899	0.0913511	0.639689	0.964475		356.264	-0.0263197	0.109197	0.627188	0.911651
ARHGAP19	451.153	-0.05834	0.0955885	0.178379	0.657506		504.412	-0.0988259	0.114797	0.113405	0.457786
ARHGAP21	349.928	-0.0235146	0.109925	0.555976	0.941503		403.513	-0.0638588	0.146088	0.301027	0.714715
ARHGAP22	6.38291	0.0191273	0.165426	0.647521	0.964968		5.39453	0.0314557	0.197973	0.579833	0.894625
ARHGAP23	141.147	-0.39051	0.594232	0.00761545	0.103864		150.024	-0.460382	0.615325	0.00698485	0.0787071
ARHGAP24	138.804	-0.0179472	0.156344	0.667036	0.971073		44.2168	-0.0252048	0.183739	0.656233	0.923298
ARHGAP25	2788.54	0.00739785	0.0622589	0.819344	0.994274		2692.01	0.0322462	0.0783603	0.493681	0.856188
ARHGAP26	607.864	-0.0502002	0.0918671	0.228114	0.730037		587.916	-0.063666	0.102509	0.255693	0.668994
ARHGAP27	3938.43	-0.28938	0.189836	0.00270419	0.0501307		3657.58	-0.324673	0.17648	0.00194095	0.0304653
ARHGAP28	10.6739	1.59774	1.8375	0.000326345	0.00937722		14.3583	0.163655	0.489025	0.0583951	0.317817
ARHGAP29	14.585	0.000798869	0.146918	0.984289	0.999686		17.5557	0.0999159	0.242683	0.164232	0.547969
ARHGAP30	12155.3	-0.17468	0.136107	0.0106465	0.131065		12710.4	-0.290898	0.141451	0.00151161	0.0250475
ARHGAP31	886.473	-0.0259511	0.133033	0.535691	0.940328		838.665	-0.0715335	0.180261	0.270135	0.683181
ARHGAP33	37.5981	-0.0820498	0.228773	0.146613	0.602021		30.2009	-0.0482824	0.196055	0.4218	0.810876
ARHGAP35	1736.26	-0.000861034	0.0845879	0.981139	0.999686		1760.16	-0.0386942	0.10943	0.482697	0.849136
ARHGAP39	671.27	-0.657139	0.271755	0.000188023	0.00595782		786.301	-0.953617	0.236667	1.43967e-06	7.68009e-05
ARHGAP4	10178	-0.499062	0.245728	0.000531182	0.0139331		10971.1	-0.683405	0.21873	3.23176e-05	0.00113841
ARHGAP44	10.2486	0.0142745	0.144115	0.728637	0.983896		10.5093	0.0624192	0.197422	0.322708	0.735228
ARHGAP45	21862.3	-0.234829	0.204846	0.00855314	0.112828		22882.1	-0.355113	0.211108	0.00237072	0.0355552
ARHGAP5	44.4224	-0.020277	0.121422	0.616597	0.959297		35.5939	0.0313449	0.146171	0.584488	0.895936
ARHGAP6	33.9068	-0.0779825	0.230935	0.158497	0.625546		15.403	-0.0019555	0.182546	0.971634	0.996092
ARHGAP9	1425.76	-0.495226	0.125859	2.21535e-06	0.000129072		1469.57	-0.424228	0.128366	1.55411e-05	0.000604572
ARHGDIA	8670.79	-0.00609794	0.0877811	0.868487	0.999532		8841.06	-0.00035604	0.104705	0.994616	0.998885
ARHGDIB	20695.6	-0.0623637	0.127785	0.188343	0.674542		21541.9	-0.0879541	0.14487	0.178629	0.568868
ARHGEF1	18406.7	-0.0788738	0.15871	0.138631	0.586492		19351.9	-0.134424	0.194569	0.0857886	0.394372
ARHGEF10	10.0674	0.0785537	0.227499	0.156985	0.62286		13.2867	-0.0413165	0.18897	0.48354	0.849348
ARHGEF10L	476.398	-0.0751067	0.221512	0.168502	0.640713		186.888	-0.06899	0.216246	0.282892	0.696649
ARHGEF11	884.544	-0.121287	0.210139	0.0678757	0.408224		938.406	-0.127695	0.20342	0.0997813	0.42859
ARHGEF12	288.615	0.010268	0.0789238	0.775215	0.99102		272.633	-0.051264	0.105724	0.356379	0.76084
ARHGEF18	13933.1	-0.0409833	0.117639	0.339213	0.841572		13169.7	-0.081115	0.150431	0.210849	0.620029
ARHGEF19	35.7657	0.0195848	0.156489	0.640323	0.964475		32.8524	-0.0124099	0.176353	0.823625	0.971456
ARHGEF2	4072.54	-0.286421	0.192325	0.00297778	0.0534774		3938.24	-0.219384	0.160455	0.0120641	0.115201
ARHGEF25	7.12304	-0.000883395	0.167191	0.982577	0.999686		7.1794	0.0124291	0.195827	0.819837	0.971138
ARHGEF28	33.5907	0.0104008	0.155038	0.799734	0.991587		21.1622	0.0138937	0.182289	0.802435	0.967738
ARHGEF3	1582.05	0.0309871	0.0690394	0.377582	0.866454		1553.69	0.0734083	0.0899577	0.168331	0.554141
ARHGEF33	13.5714	-0.0310818	0.130147	0.46345	0.914191		13.5439	-0.166581	0.250582	0.0608297	0.326482
ARHGEF38	8.60272	-0.030929	0.173099	0.47905	0.922122		9.84372	-0.0715606	0.225941	0.267664	0.681426
ARHGEF39	476.005	-0.0244299	0.167515	0.566269	0.946069		438.637	-0.0618584	0.217497	0.321448	0.73385
ARHGEF4	17.5756	-0.0466254	0.165609	0.31958	0.823203		13.106	-0.045225	0.178888	0.449847	0.828345
ARHGEF40	553.332	-0.0479259	0.167796	0.30974	0.815843		607.358	-0.0963377	0.219908	0.17549	0.564416
ARHGEF6	3619.98	-0.0709863	0.109749	0.132077	0.57324		3710.22	-0.193601	0.157066	0.0198818	0.160926
ARHGEF7	2141.89	0.0333882	0.0840802	0.385152	0.871573		2310.67	-0.0100693	0.0878497	0.839192	0.974101
ARHGEF9	69.4129	-0.0238856	0.100269	0.541889	0.940328		82.9679	-0.0669851	0.133799	0.273371	0.686441
ARID1A	9044.02	0.0164879	0.0695064	0.632862	0.962666		9451.34	0.00857233	0.0790388	0.855268	0.976886
ARID1B	2129.89	-0.0231577	0.0651532	0.490786	0.927046		2218.15	-0.0827212	0.0926701	0.132305	0.493577
ARID2	967.144	0.0707278	0.123621	0.145101	0.599199		1063.71	0.0588617	0.118201	0.31289	0.72657
ARID3A	194.514	-0.0075038	0.112541	0.847294	0.996858		151.378	-0.0158805	0.13549	0.775157	0.962568
ARID3B	727.154	-0.145659	0.158609	0.0284685	0.242415		727.007	-0.0770003	0.117021	0.201284	0.606346
ARID4A	3827.97	-0.0279819	0.0688294	0.422566	0.893245		3920.22	-0.021473	0.0742235	0.636053	0.915613
ARID4B	5203.78	-0.00556913	0.0998752	0.883118	0.999686		5311.96	0.0122513	0.120157	0.822251	0.971456
ARID5A	2899.69	1.5293	0.224065	5.47199e-14	1.4413e-11		2982.33	1.48309	0.226195	1.52113e-13	3.31581e-11
ARID5B	2417.91	0.734757	0.18412	3.36182e-06	0.000190598		2417.88	1.01638	0.18025	6.60045e-10	7.38491e-08
ARIH1	1704.14	0.00891855	0.0512718	0.753505	0.988853		1852.03	-0.00175903	0.0588257	0.963668	0.994689
ARIH2	1716.92	0.00349688	0.0699201	0.918722	0.999686		1734.51	-0.00712829	0.0830904	0.882588	0.980905
ARL1	1061.58	0.0360527	0.0679176	0.304083	0.810805		1025.98	0.05992	0.0805459	0.221229	0.633523
ARL10	167.965	-0.0138217	0.0879596	0.710149	0.980241		193.171	-0.0523904	0.116289	0.361046	0.764545
ARL11	102.265	-0.0398066	0.174697	0.381807	0.868004		53.7354	-0.0407475	0.190682	0.488405	0.852416
ARL13A	17.4475	0.0300278	0.17923	0.489331	0.926504		21.1598	0.0186709	0.191459	0.736336	0.949368
ARL13B	339.521	0.13123	0.116733	0.0244961	0.218872		379.821	0.200587	0.123423	0.00913652	0.0961007
ARL14EP	1025.36	0.0110393	0.068849	0.746716	0.988145		1075.63	0.0364443	0.0867817	0.46674	0.839759
ARL16	127.709	-0.140643	0.218024	0.0491284	0.342598		145.363	-0.297878	0.290713	0.0128003	0.119612
ARL2	740.773	-0.00813332	0.0904166	0.826676	0.99428		829.105	0.00345829	0.107481	0.948106	0.991945
ARL2BP	1067.4	-0.0606645	0.119222	0.190227	0.676142		1058.89	-0.0276128	0.108654	0.610443	0.907624
ARL3	204.406	-0.0130336	0.0792957	0.7183	0.981724		224.38	-0.0445553	0.10211	0.412296	0.805417
ARL4A	777.32	-0.12459	0.16937	0.0502054	0.346651		826.557	-0.109432	0.14979	0.114462	0.459997
ARL4D	6.5422	-0.0407544	0.202769	0.368177	0.860608		8.2138	-0.0277949	0.205477	0.617765	0.909753
ARL5A	811.737	-0.00400967	0.114529	0.918146	0.999686		852.686	-0.00454468	0.136131	0.934388	0.989339
ARL5B	121.034	0.0127739	0.104602	0.740653	0.986721		149.38	-0.0355613	0.130239	0.532157	0.876887
ARL6	98.1856	-0.0519241	0.121231	0.248305	0.753919		90.6303	-0.0100335	0.113383	0.852296	0.976314
ARL6IP1	19066.2	-0.00377983	0.105638	0.921412	0.999686		21413.3	0.0121944	0.1271	0.824503	0.971968
ARL6IP4	1015.37	-0.0607389	0.0865573	0.150576	0.612273		890.271	-0.0658885	0.0907512	0.21361	0.624145
ARL6IP5	1780.32	0.00771852	0.089303	0.834864	0.994525		1918.29	0.037257	0.114006	0.502816	0.861449
ARL6IP6	1187.79	0.00328984	0.0684041	0.922782	0.999686		1194.02	0.0207356	0.0833886	0.669342	0.929461
ARL8A	550.032	-0.237478	0.17579	0.00533714	0.081593		567.941	-0.205202	0.151715	0.0142932	0.12871
ARL8B	845.009	0.0330058	0.0774132	0.375873	0.864501		859.161	0.0747718	0.100545	0.186015	0.582414
ARMC1	1340.07	0.0521452	0.0793917	0.188575	0.674542		1363.4	0.13448	0.105457	0.0366688	0.238611
ARMC10	1057.71	0.00323436	0.0609824	0.919439	0.999686		1148.61	0.0126015	0.0726214	0.777978	0.963461
ARMC12	1217.79	-0.0141779	0.162177	0.731322	0.984133		1292.2	-0.0488632	0.207797	0.413345	0.805904
ARMC2	121.206	-0.20564	0.2214	0.0165233	0.172308		118.43	-0.479037	0.265111	0.00114935	0.0204666
ARMC5	293.543	0.0410767	0.0843768	0.296589	0.804343		311.769	0.128144	0.123186	0.0588474	0.319376
ARMC6	275.56	0.00289611	0.0804958	0.935829	0.999686		243.081	-0.0107679	0.0973247	0.835091	0.97398
ARMC7	477.112	-0.0708907	0.0920581	0.11283	0.530104		502.003	-0.113122	0.10623	0.0683771	0.347725
ARMC8	1363.32	-0.0227231	0.0697966	0.514601	0.934919		1371.8	-0.0390658	0.0837832	0.427389	0.812916
ARMC9	61.3566	-0.11508	0.181761	0.0671137	0.405602		68.5724	-0.0900515	0.154254	0.17659	0.566081
ARMCX2	509.563	0.0300606	0.0860945	0.43336	0.900998		536.21	0.091216	0.121838	0.146478	0.518385
ARMCX3	2043.4	0.00875936	0.0678371	0.796059	0.991587		2213.71	0.0261607	0.0830181	0.590124	0.898708
ARMCX4	260.723	0.0659416	0.108407	0.152832	0.615564		307.397	-0.0167377	0.0928615	0.742594	0.951355
ARMCX5	1438.65	-0.0210765	0.0866935	0.574945	0.94867		1468.42	-0.108443	0.138076	0.10903	0.449013
ARMH1	15.8288	0.0963096	0.200791	0.107813	0.518871		17.898	-0.0930322	0.189753	0.18141	0.575115
ARMH2	36.3392	-0.00899206	0.153126	0.825979	0.99428		38.7419	-0.023897	0.182705	0.67235	0.929945
ARMH3	447.609	0.0567106	0.0894368	0.179011	0.658874		402.902	0.0805861	0.102136	0.161097	0.542546
ARMH4	49.9611	-0.0294679	0.213713	0.484593	0.923315		54.5516	-0.0236605	0.22972	0.654916	0.922901
ARMT1	241.388	-0.0400461	0.096109	0.325753	0.827779		241.222	-0.0307901	0.101811	0.563855	0.889373
ARNT	1366	-0.0504826	0.0907065	0.224123	0.725114		1468.4	-0.0615802	0.0999481	0.264843	0.67864
ARNTL	916.796	0.00212753	0.109347	0.956029	0.999686		892.894	0.0419719	0.142759	0.472511	0.842708
ARPC1A	1318.8	0.0252159	0.0619927	0.439616	0.902708		1328.59	0.0505874	0.076485	0.280991	0.694063
ARPC1B	10554.9	0.0264155	0.0875728	0.488973	0.926504		9989.49	0.0363815	0.102819	0.499596	0.859359
ARPC2	21884.3	-0.0625313	0.110257	0.171649	0.645896		22920	-0.0731371	0.117893	0.222407	0.634624
ARPC3	13362.2	-0.00289406	0.0892974	0.937495	0.999686		13456	0.0121709	0.107891	0.819572	0.971138
ARPC4	4419.99	0.0142954	0.097692	0.707592	0.979716		4379.93	0.0334568	0.120733	0.549997	0.884009
ARPC5	12694.4	0.0173707	0.0915516	0.645695	0.964968		13157.2	0.0440604	0.115909	0.435165	0.819572
ARPC5L	1443.04	-0.0140372	0.0699024	0.684203	0.974177		1142.9	0.024751	0.0838386	0.611935	0.907624
ARPIN	9.98545	-0.00595365	0.168761	0.88327	0.999686		4.08224	0.0108309	0.205722	0.83995	0.974184
ARPP19	2558.62	0.0290439	0.0566922	0.342407	0.8442		2652.07	0.0170648	0.0568234	0.649317	0.920637
ARPP21	12.8346	0.0169269	0.177915	0.681703	0.97399		7.14565	-0.0044801	0.203148	0.933305	0.989339
ARRB1	1341.24	-0.0515843	0.157573	0.278005	0.786931		1190.38	-0.154433	0.250349	0.072538	0.358943
ARRB2	2289.91	-0.702368	0.252558	8.21871e-05	0.00294719		2410.09	-0.735882	0.248624	4.8998e-05	0.00160073
ARRDC1	1490.4	-0.0235026	0.0800763	0.524462	0.936954		1413.74	-0.0239425	0.0916801	0.63822	0.916117
ARRDC2	1727.13	-0.0414819	0.0972642	0.31252	0.818786		1478.31	-0.00152337	0.0968097	0.97641	0.996452
ARRDC3	2129.59	-0.200855	0.184291	0.012153	0.143063		2037.9	-0.130286	0.141168	0.0677178	0.346342
ARRDC4	230.198	-0.0208309	0.127613	0.611222	0.959297		123.033	-0.0192601	0.146893	0.731957	0.94766
ARRDC5	130.83	-0.0495034	0.162682	0.295807	0.803585		119.257	-0.0915513	0.206776	0.189804	0.589025
ARSA	711.893	-0.0800893	0.0979283	0.0890157	0.470299		681.076	-0.0330073	0.0811595	0.492861	0.85565
ARSB	774.382	0.0828364	0.153706	0.122632	0.554323		732.092	0.146285	0.190719	0.0678814	0.346758
ARSG	84.1977	0.0193266	0.123172	0.633491	0.962666		80.6469	0.00925521	0.140077	0.867493	0.977701
ARSH	110.26	0.00267748	0.14405	0.947334	0.999686		132.114	0.0167968	0.171189	0.76482	0.960144
ARSJ	15.2344	-0.0486912	0.204916	0.303395	0.810785		1.82767	-0.144884	0.422762	0.0748854	0.364164
ARSK	37.1652	-0.0484736	0.151051	0.298157	0.80547		45.2429	-0.0788986	0.18119	0.234506	0.646532
ARSL	13.9301	-0.0187188	0.178391	0.651967	0.965928		15.8723	0.0278547	0.206604	0.616528	0.909576
ART1	15.4958	-0.00274446	0.146938	0.946093	0.999686		12.0321	0.0802264	0.226777	0.230106	0.641548
ARV1	361.399	-0.0585816	0.101759	0.184649	0.66906		364.982	-0.0625715	0.107221	0.271589	0.684276
ARVCF	7.68889	0.0557556	0.233687	0.251147	0.756681		7.84319	-0.0109695	0.20675	0.837682	0.97398
AS3MT	77.138	-0.0199172	0.150079	0.63428	0.962666		74.5622	-0.028724	0.175484	0.616345	0.909576
ASAH1	861.209	-0.0396343	0.0879569	0.318291	0.822288		863.176	-0.0737982	0.10945	0.207095	0.613903
ASAP1	1034.19	-0.0145507	0.111342	0.710878	0.980241		1006.69	-0.0261287	0.134017	0.642333	0.917211
ASAP2	185.488	-0.129417	0.180187	0.0489075	0.341812		182.237	-0.419669	0.268239	0.00240157	0.0357292
ASAP3	204.025	-0.128569	0.259514	0.0667621	0.404637		217.743	-0.204845	0.314266	0.0409862	0.256005
ASB1	69.8959	-0.0463676	0.140239	0.308424	0.815093		76.5875	-0.155774	0.230791	0.0679097	0.346762
ASB11	290.984	0.0203264	0.157103	0.628523	0.962316		283.302	0.0299581	0.183496	0.600973	0.903761
ASB12	137.234	-0.0669743	0.123614	0.161683	0.630329		131.521	-0.0809169	0.1328	0.199048	0.604071
ASB12.1	30.6442	-0.00864097	0.11955	0.826976	0.99428		31.9465	-0.0498352	0.159129	0.40837	0.801587
ASB13	223.612	-0.0129977	0.0929616	0.72968	0.984001		200.834	-0.0228403	0.112489	0.674402	0.930228
ASB14	149.02	-0.0577852	0.141633	0.22596	0.727293		152.136	-0.0466709	0.139235	0.42753	0.812916
ASB2	6.80997	0.201879	0.440086	0.0283901	0.242197		7.58342	0.533221	0.737952	0.00549428	0.0658428
ASB3	1108.71	-0.0374951	0.123485	0.381313	0.867634		1083.24	-0.0352343	0.134049	0.537465	0.878744
ASB6	665.268	0.000631383	0.0585162	0.983846	0.999686		704.726	0.0491375	0.0804215	0.310168	0.72466
ASB7	297.489	0.0269022	0.0793801	0.468322	0.916004		317.825	-0.0298514	0.0903521	0.556895	0.887013
ASB8	1062.29	-9.04873e-05	0.0851314	0.998021	0.999857		1156.12	-0.0119426	0.102848	0.820632	0.971266
ASB9	8.71429	-0.00895711	0.166259	0.826158	0.99428		8.06611	0.0763428	0.247134	0.239603	0.652941
ASCC1	1532.5	-0.0262109	0.0977259	0.503514	0.933146		1619.41	-0.0297231	0.112628	0.587808	0.897976
ASCC2	1510.17	-0.00634955	0.0791305	0.859454	0.999532		1579.89	-0.0256274	0.0975968	0.624055	0.909753
ASCC3	489.633	0.0325423	0.0694669	0.357047	0.853902		508.407	0.00266625	0.069425	0.951007	0.992371
ASF1A	425.606	-0.0223555	0.0766412	0.537763	0.940328		443.663	-0.000573476	0.0848	0.990611	0.998051
ASF1B	158.676	-0.0344949	0.152189	0.43396	0.901002		167.608	-0.0420984	0.17197	0.477918	0.846583
ASH1L	3387.05	0.027363	0.0932379	0.481575	0.922204		3644.38	0.0273186	0.10597	0.611679	0.907624
ASH2L	2832.75	-0.0183165	0.105599	0.639311	0.964475		2762	-0.0236535	0.124566	0.669866	0.929461
ASIC1	81.2909	-0.00340695	0.103778	0.92885	0.999686		97.2403	-0.141713	0.201885	0.0775413	0.372192
ASIP	15.7299	-0.0572442	0.17626	0.247502	0.752722		12.2655	-0.0361293	0.17108	0.536174	0.878546
ASL	393.74	-0.0248152	0.101897	0.528796	0.938676		281.454	-0.0340908	0.120499	0.542718	0.880368
ASMT	108.29	-0.004147	0.136517	0.918103	0.999686		102.641	-0.0370279	0.172695	0.527001	0.875656
ASMTL	825.219	0.0124729	0.0911672	0.738888	0.986387		845.666	0.00448839	0.107149	0.932644	0.989339
ASNS	759.764	0.750171	0.165777	4.73808e-07	3.32797e-05		807.07	0.738188	0.171154	6.78639e-07	3.93579e-05
ASNSD1	1943.26	0.0449252	0.0954857	0.277418	0.786646		1953.56	0.0803746	0.11783	0.186145	0.582676
ASPH	40.0538	-0.227145	0.296486	0.0192645	0.1891		43.1271	-0.325467	0.327165	0.0113934	0.112011
ASPHD2	30.9712	0.0192959	0.138911	0.641462	0.964475		32.7806	-0.00455729	0.155988	0.93475	0.989339
ASPM	55.4744	-0.00518843	0.170818	0.897958	0.999686		87.077	-0.00196491	0.196551	0.970997	0.995991
ASPSCR1	1768.1	-0.0259879	0.0747872	0.472639	0.918329		1806.65	-0.0592848	0.0956874	0.271829	0.684307
ASRGL1	225.861	-0.010467	0.165588	0.798049	0.991587		199.909	0.0288404	0.198809	0.608701	0.906405
ASS1	58.0613	-0.0530657	0.193319	0.275224	0.784581		47.4508	0.0362333	0.189356	0.532562	0.876887
ASTE1	183.337	0.00373476	0.0745966	0.915353	0.999686		179.034	0.0168608	0.0906395	0.738229	0.949647
ASXL1	8627.37	0.133791	0.240092	0.0597328	0.38068		9439.44	0.211878	0.286279	0.0360804	0.236232
ASXL2	1081.1	0.0435281	0.0959779	0.290979	0.800097		1152.87	0.0163984	0.0954662	0.750215	0.955511
ASZ1	29.1065	-0.00281496	0.154964	0.944788	0.999686		30.674	0.00809908	0.181026	0.883443	0.981003
ATAD1	2444.92	0.184876	0.142535	0.00928365	0.119646		2494	0.186789	0.131629	0.0155318	0.135801
ATAD2	196.144	-0.0468801	0.108296	0.275316	0.784581		182.271	-0.118765	0.153651	0.095682	0.419164
ATAD2B	1636.02	-0.00671285	0.0881031	0.855557	0.998781		1832.33	-0.00743996	0.10529	0.88818	0.982008
ATAD3A	868.345	0.115135	0.11366	0.037051	0.287115		800.17	0.253213	0.134351	0.00313825	0.0438087
ATAD5	312.22	0.0498285	0.11145	0.254637	0.761487		326.08	0.0671377	0.126345	0.266051	0.679481
ATAT1	305.982	-0.0321669	0.149758	0.460756	0.91317		299.478	-0.0473641	0.175462	0.431566	0.816722
ATE1	668.507	0.0101888	0.0786208	0.776628	0.99102		723.695	0.0161436	0.093866	0.752381	0.956061
ATF1	1883.61	0.016853	0.0704238	0.627581	0.962316		1927.48	0.0733564	0.100296	0.192947	0.593824
ATF2	1189.57	0.165609	0.0734955	0.00202745	0.0401143		1250.87	0.151162	0.0737473	0.00616334	0.0714891
ATF3	204.742	0.204796	0.336703	0.0268622	0.23243		237.045	0.307001	0.390726	0.01613	0.139298
ATF4	11169.6	-0.000448841	0.0415495	0.985049	0.999686		11436.2	0.00794026	0.049799	0.815193	0.970269
ATF5	99.8515	0.0159482	0.0833979	0.664942	0.971073		106.874	-0.0334954	0.102142	0.53185	0.876887
ATF6	272.138	0.64495	0.2769	0.00022951	0.00711201		281.055	0.590545	0.278029	0.000435163	0.00924666
ATF6B	3585.25	-0.00154806	0.104661	0.967678	0.999686		3549.45	-0.000772115	0.125129	0.988723	0.997973
ATF7	365.373	-0.0295573	0.100406	0.457794	0.913084		425.891	-0.129236	0.165704	0.08248	0.385364
ATF7IP	1177.13	-0.0237397	0.0905884	0.534734	0.940328		1211.05	-0.0678619	0.121992	0.257283	0.670601
ATG10	137.034	-0.0277419	0.0958115	0.478824	0.922047		152.053	-0.027468	0.108524	0.612142	0.907624
ATG101	1335.79	-0.0568019	0.111694	0.206058	0.700509		1401.57	-0.0856217	0.130141	0.176351	0.565674
ATG12	1983.45	0.00261213	0.089488	0.943595	0.999686		2144.92	0.00426976	0.107347	0.935943	0.989339
ATG13	1978.86	0.0223353	0.0699513	0.522022	0.936124		2076.49	0.0343868	0.0825882	0.479772	0.847766
ATG14	231.121	-0.00404684	0.0966491	0.91423	0.999686		236.147	-0.00188251	0.115708	0.972169	0.996092
ATG16L1	1784.22	0.0134211	0.122884	0.737426	0.986277		1728.28	0.0275904	0.148372	0.628376	0.91212
ATG16L2	1214.76	0.0179697	0.124221	0.657105	0.967232		1123.36	0.0316061	0.149109	0.582244	0.894992
ATG2A	5116.91	-0.00920002	0.129529	0.818937	0.994274		5308.31	-0.0167651	0.153656	0.76545	0.960577
ATG2B	822.12	0.0167882	0.0784249	0.642903	0.964475		880.032	-0.0058283	0.089925	0.907366	0.985204
ATG3	1552.56	0.0509932	0.085985	0.211908	0.70746		1499.6	0.0594598	0.0933631	0.26472	0.678463
ATG4A	278.422	-0.0905895	0.107305	0.0710249	0.417466		310.187	-0.00138847	0.078574	0.976339	0.996452
ATG4B	1368.57	0.00433722	0.0917485	0.907068	0.999686		1421.25	-0.0124282	0.110744	0.816955	0.970786
ATG4C	341.203	-0.0286234	0.0976521	0.468065	0.916004		334.677	-0.0392483	0.114539	0.482151	0.849054
ATG4D	827.467	0.0418833	0.0884716	0.295871	0.803587		811.578	0.0833797	0.112422	0.165634	0.549815
ATG5	660.531	0.061854	0.115261	0.180036	0.661686		634.502	0.111552	0.14321	0.105095	0.442018
ATG7	464.841	0.114896	0.128303	0.0442665	0.321283		510.963	0.0525059	0.0978088	0.330828	0.741153
ATG9A	2456.6	-0.266399	0.191023	0.0040879	0.0675599		2854.77	-0.328987	0.182072	0.00203989	0.0316059
ATG9B	21.8609	0.0220671	0.173883	0.600359	0.957102		19.4661	-0.0364242	0.205629	0.524517	0.874732
ATIC	3031.37	-0.00580944	0.0915106	0.875794	0.99962		2931.99	-0.00926243	0.109806	0.862549	0.977701
ATL1	10.0062	0.131243	0.298961	0.0644801	0.396794		10.6994	-0.00215537	0.174581	0.968939	0.995959
ATL2	1423.91	-0.0232848	0.0941267	0.545766	0.940485		1364.26	-0.00993215	0.105851	0.851459	0.976062
ATL3	1925.46	0.000429972	0.0780614	0.990373	0.999686		1970.43	0.00112436	0.0932208	0.982343	0.996973
ATM	1125.87	0.0100514	0.0762325	0.777394	0.99102		1104.39	0.00734977	0.0898234	0.883318	0.981003
ATMIN	1404.74	-0.134129	0.113697	0.0215194	0.203037		1425.28	-0.183093	0.117258	0.0125099	0.117418
ATN1	896.968	-0.0722181	0.156529	0.16259	0.631663		856.565	-0.0921296	0.169928	0.177183	0.566432
ATOSA	3265.59	-0.0422116	0.117246	0.326706	0.829074		3587.62	-0.0430451	0.126968	0.453923	0.831263
ATOSB	862.901	-0.807753	0.181543	5.33004e-07	3.68239e-05		993.146	-0.885881	0.181281	5.7674e-08	4.46071e-06
ATOX1	145.824	0.00125006	0.0698492	0.970876	0.999686		157.697	0.0821229	0.107037	0.162879	0.546083
ATP10B	6.48207	0.113545	0.312409	0.0822869	0.45037		5.43259	0.12517	0.320304	0.104587	0.441487
ATP10D	436.254	0.664764	0.113261	7.52572e-10	1.09365e-07		427.27	0.786573	0.11408	6.99596e-13	1.28716e-10
ATP11A	542.233	0.0892891	0.190216	0.12156	0.550614		576.854	0.112514	0.204151	0.130607	0.49091
ATP11B	2497.97	0.00918263	0.0996956	0.809032	0.992118		2806.96	-0.00999769	0.118717	0.854048	0.976675
ATP11C	488.59	0.044079	0.078899	0.254207	0.761055		524.898	0.0201607	0.0762156	0.661989	0.926037
ATP12A	21.3651	0.0115616	0.159904	0.778327	0.99102		7.97554	0.0669688	0.233769	0.287331	0.699542
ATP13A1	2981.6	0.00125038	0.10526	0.973923	0.999686		2990.52	-0.00286942	0.125881	0.958151	0.993271
ATP13A2	1909.24	-0.115232	0.18992	0.0699203	0.413859		1137.69	-0.160385	0.209496	0.0580039	0.316887
ATP13A3	1071.86	0.181025	0.251941	0.029772	0.250681		1083.26	0.25219	0.275195	0.0207107	0.165515
ATP1A1	4029.41	0.0591047	0.124627	0.204038	0.699421		3882.42	0.0704981	0.134342	0.253234	0.665988
ATP1A3	113.797	-0.0299762	0.140467	0.484315	0.923142		136.305	-0.119137	0.227346	0.120861	0.473373
ATP1B1	321.485	-0.00270604	0.114242	0.944644	0.999686		287.908	-0.00164882	0.135974	0.976155	0.996452
ATP1B3	893.332	0.161976	0.239859	0.0378321	0.29027		819.723	0.241508	0.272116	0.023432	0.179003
ATP23	524.634	-0.325417	0.193098	0.00160269	0.0329477		537.036	-0.395711	0.181195	0.000570379	0.0115013
ATP2A1	72.6269	0.0202893	0.152183	0.628652	0.962316		61.8053	0.0536569	0.195498	0.380993	0.780443
ATP2A2	3033.77	-0.0683115	0.0993287	0.132517	0.574362		3226.4	-0.198323	0.140485	0.0138477	0.126256
ATP2A3	9734.45	-0.0845518	0.134943	0.105549	0.512781		9570.62	-0.144051	0.162446	0.0595742	0.321741
ATP2B1	2969.26	-0.17138	0.111555	0.00707488	0.0984023		2781.3	-0.110986	0.0969355	0.0606724	0.325863
ATP2B2	73.1583	-0.0436652	0.111707	0.307439	0.814191		82.6016	-0.0102384	0.109683	0.848265	0.975319
ATP2B4	2238.51	-0.059175	0.170632	0.23431	0.736178		2658.44	-0.167475	0.268756	0.0620898	0.328865
ATP2C1	2795.27	-0.0632558	0.0975692	0.154018	0.617587		2966.04	-0.0769004	0.10543	0.184457	0.579946
ATP2C2	52.0728	-0.0291732	0.173653	0.501025	0.932256		32.3648	0.0045389	0.184987	0.934115	0.989339
ATP4B	227.275	-0.158356	0.298607	0.0450943	0.324795		235.972	-0.171022	0.293976	0.0604153	0.325173
ATP5F1A	12240.4	0.00228824	0.090564	0.950706	0.999686		12029.7	0.0173798	0.110415	0.746898	0.953653
ATP5F1B	9288.49	0.00356032	0.0880404	0.922919	0.999686		9016.74	0.0108854	0.106114	0.83757	0.97398
ATP5F1C	2587.91	-0.00350268	0.0790484	0.922043	0.999686		2491.46	0.0146526	0.0955246	0.775897	0.962959
ATP5F1D	1782.11	0.00410388	0.0957327	0.912848	0.999686		1881.34	0.00660575	0.114824	0.90253	0.984359
ATP5F1E	1564.89	0.00401161	0.0817285	0.911605	0.999686		1558.46	0.0564806	0.112822	0.324181	0.736673
ATP5IF1	1081.12	0.00155726	0.0946284	0.966758	0.999686		1108.33	0.0225021	0.11667	0.681162	0.932002
ATP5MC1	748.786	0.0489248	0.10006	0.249238	0.754537		750.809	0.05349	0.108219	0.341508	0.748165
ATP5MC2	4212.41	-0.00804884	0.105846	0.834211	0.994525		4354.47	-0.0140355	0.126801	0.798764	0.966803
ATP5MC3	1743.17	0.0271662	0.0977836	0.48932	0.926504		1731.77	0.0575304	0.123929	0.328515	0.739731
ATP5ME	926.908	0.0153464	0.0779674	0.6704	0.971806		920.043	0.125586	0.133492	0.0703579	0.352291
ATP5MF	819.325	0.0291772	0.0858993	0.445611	0.905216		853.441	0.121329	0.135328	0.079143	0.376231
ATP5MG	3028.92	0.00429427	0.0940444	0.908478	0.999686		3048.72	0.015715	0.11409	0.771702	0.962119
ATP5MJ	1353.86	0.0142796	0.0950728	0.706219	0.979526		1399.17	0.0393197	0.119863	0.48597	0.851025
ATP5MK	1112.44	0.0244125	0.0948985	0.528472	0.938676		1127.27	0.0954941	0.142503	0.149775	0.522949
ATP5PB	3557.97	0.0578619	0.114734	0.202459	0.697189		3703.32	0.0999488	0.140301	0.134054	0.495889
ATP5PD	4019.61	-0.00385451	0.0955896	0.918088	0.999686		3971.58	0.0214546	0.11734	0.695223	0.935201
ATP5PF	1163.27	0.0134518	0.0853326	0.715398	0.980782		1173.14	0.0546616	0.114298	0.340287	0.747301
ATP5PO	2226.5	0.0274998	0.0749274	0.448996	0.90725		2190.23	0.0651338	0.0971991	0.234745	0.646598
ATP6	95043.2	-0.00954201	0.107927	0.805187	0.992104		90947.7	0.0155664	0.129041	0.778167	0.963469
ATP6AP1	1712.68	-0.00352556	0.0873096	0.923522	0.999686		1830.7	-0.0318421	0.110256	0.560501	0.888299
ATP6AP1L	23.3239	-0.00910115	0.149198	0.823782	0.99428		26.137	-0.0410478	0.188495	0.486132	0.851025
ATP6AP2	3012.29	0.00146117	0.0833721	0.967886	0.999686		3006.72	-0.0023563	0.0998564	0.963893	0.994689
ATP6V0A1	254.973	-0.0196146	0.133041	0.633856	0.962666		152.298	-0.0206493	0.153765	0.714725	0.941845
ATP6V0A2	1571.43	-0.0182771	0.0640343	0.581031	0.950372		1474.51	0.0321293	0.0766628	0.489319	0.852875
ATP6V0B	1742.69	-0.000272964	0.0683391	0.993578	0.999686		1826.07	0.0590019	0.0961734	0.275096	0.687904
ATP6V0D1	1832.6	0.013302	0.0930537	0.723795	0.982199		2057.97	0.0288022	0.113825	0.59988	0.903628
ATP6V0E1	2643.55	0.0422061	0.114485	0.324088	0.827072		2813.74	0.0746398	0.141137	0.235938	0.648188
ATP6V0E2	186.937	-0.0046217	0.0996299	0.902781	0.999686		212.375	-0.0116009	0.119786	0.831384	0.97398
ATP6V1A	1705.47	0.0856256	0.13458	0.102293	0.504206		1681.66	0.131881	0.155029	0.072933	0.359629
ATP6V1B2	1345.89	0.00785737	0.0767837	0.825157	0.99428		1346.72	0.0429965	0.100013	0.424226	0.811565
ATP6V1C1	885.475	0.0114487	0.083157	0.754063	0.988853		853.408	0.0250666	0.101266	0.635863	0.915613
ATP6V1C2	8.81104	0.0267376	0.152972	0.532685	0.94004		10.9955	0.105446	0.235417	0.150993	0.524823
ATP6V1D	1248.56	-0.00968486	0.087215	0.792964	0.991245		1245.3	-0.0258962	0.107053	0.630781	0.913687
ATP6V1E1	2596.23	0.0139583	0.082043	0.702458	0.97851		2648.42	0.0386409	0.103219	0.475222	0.845192
ATP6V1E2	8.40836	-0.0164001	0.158628	0.693027	0.975719		10.5417	0.0468638	0.198148	0.43274	0.818131
ATP6V1F	1368.2	0.0235802	0.0994454	0.546005	0.940485		1514.84	0.0667958	0.133687	0.274434	0.687715
ATP6V1G1	3864.04	0.0169113	0.0828915	0.646063	0.964968		4112.77	0.0548457	0.109512	0.332428	0.741835
ATP6V1H	802.237	0.0133636	0.0705865	0.699627	0.977168		776.786	0.0405535	0.0896948	0.427581	0.812916
ATP7A	548.931	-0.00631267	0.0861285	0.863319	0.999532		617.445	-0.00101189	0.102583	0.984614	0.997587
ATP7B	22.9426	-0.017191	0.121027	0.668842	0.971638		21.2163	-0.0589041	0.164274	0.341796	0.748165
ATP8	2313.94	-0.0141968	0.132992	0.72718	0.983498		2240.91	0.020579	0.156485	0.715814	0.941968
ATP8A1	493.829	-0.0517961	0.11681	0.245077	0.749155		490.216	-0.194047	0.200019	0.0305514	0.213995
ATP8B1	7.00521	-0.00167202	0.142658	0.967058	0.999686		9.32894	0.0286662	0.170652	0.617434	0.909753
ATP8B2	10667.9	-0.00891966	0.0736613	0.799335	0.991587		12579.7	-0.0345346	0.0927644	0.503662	0.862144
ATP8B3	30.2398	-0.0697373	0.216263	0.188522	0.674542		9.96763	-0.0246355	0.189922	0.661445	0.925481
ATP8B4	741.939	0.167391	0.286901	0.0397411	0.299789		943.251	0.12431	0.233255	0.111923	0.454682
ATP9A	72.5152	0.10328	0.248667	0.0996933	0.498585		83.8828	0.0443887	0.185665	0.456534	0.833679
ATP9B	2046.83	-0.0115728	0.0985654	0.760832	0.988853		1991.05	-0.0160506	0.117668	0.768368	0.960882
ATPAF1	968.393	0.0476103	0.0866094	0.23998	0.741826		888.208	0.0521796	0.09363	0.323854	0.736419
ATPAF2	247.288	0.0729565	0.105192	0.120058	0.547582		227.986	0.0113103	0.0862368	0.818216	0.970925
ATPSCKMT	447.888	-0.00530429	0.065641	0.873445	0.99962		447.569	0.00518613	0.0774919	0.911111	0.986158
ATR	1111.61	-0.0126202	0.121051	0.751493	0.98868		1120.78	-0.013304	0.141994	0.811257	0.969444
ATRAID	582.736	-0.0425869	0.0923209	0.294942	0.803579		585.256	-0.0682562	0.110396	0.240059	0.65322
ATRIP	280.201	0.141697	0.17061	0.0348545	0.277148		261.487	0.240768	0.197922	0.0131841	0.122294
ATRN	378.342	0.00809787	0.0967966	0.82995	0.994425		395.326	-0.0565934	0.13296	0.342807	0.749277
ATRX	4369.92	-0.00375784	0.0565552	0.901958	0.999686		4537.31	-0.00122032	0.0662627	0.97685	0.996452
ATXN1	279.554	-0.0158241	0.108067	0.685574	0.974177		304.248	-0.0904593	0.167587	0.182112	0.576232
ATXN10	1937.71	-0.0235307	0.0938328	0.541495	0.940328		2088.99	-0.0225514	0.107715	0.674977	0.930437
ATXN1L	1156.5	-0.00751641	0.0931176	0.840573	0.995257		1265.01	-0.0336382	0.117517	0.545736	0.882266
ATXN2	1598.62	-0.0372444	0.0962747	0.356471	0.853902		1714.92	-0.0643537	0.117529	0.274238	0.687592
ATXN2L	6430.56	0.0111162	0.0798239	0.758229	0.988853		6500.74	0.0221062	0.0963803	0.670115	0.929461
ATXN3	202.617	-0.0347207	0.0936085	0.382808	0.868757		216.437	-0.0345486	0.103749	0.521736	0.872875
ATXN7	875.058	-0.0163578	0.0825345	0.65619	0.966812		994.925	-0.111845	0.135461	0.098915	0.426966
ATXN7L1	787.23	0.0311792	0.108553	0.443878	0.903808		893.685	0.0255891	0.119723	0.643224	0.917661
ATXN7L1.1	50.962	0.0334973	0.165747	0.448483	0.906792		43.6684	0.0229812	0.177092	0.684682	0.932002
ATXN7L2	516.861	0.00600873	0.10761	0.876062	0.99962		559.898	-0.012742	0.129052	0.817193	0.970786
ATXN7L3	3353.28	-0.149098	0.0926348	0.00851135	0.112645		3522.65	-0.124947	0.0882739	0.0307557	0.21422
ATXN7L3B	2969.36	0.0237653	0.0849117	0.527438	0.938252		3022.31	0.0332199	0.100096	0.532198	0.876887
AUH	505.728	-0.0328451	0.0816552	0.38761	0.873039		499.699	-0.093137	0.1139	0.130338	0.490582
AUNIP	40.5278	-0.0533123	0.13637	0.251434	0.756681		40.5546	0.00944214	0.125108	0.863132	0.977701
AUP1	2870.42	0.0124711	0.0834639	0.733509	0.984788		2847.32	0.0410186	0.106496	0.454642	0.831263
AURKA	54.7828	-0.0424879	0.137883	0.341734	0.843737		53.4411	0.00785982	0.135785	0.886907	0.98197
AURKAIP1	614.9	0.0783478	0.0751657	0.0614471	0.385738		571.366	0.0917594	0.0771927	0.0667302	0.343794
AURKB	60.247	-0.00674406	0.144576	0.868288	0.999532		85.3625	0.00535051	0.168004	0.923332	0.989008
AURKC	238.872	-0.0121147	0.142622	0.767238	0.990007		246.495	-0.01081	0.165257	0.846535	0.975056
AUTS2	27.8451	-0.0415899	0.144756	0.355039	0.853304		18.8577	0.123691	0.228435	0.112445	0.456241
AVEN	434.657	-0.00275517	0.0882528	0.940327	0.999686		393.781	-0.0018473	0.105963	0.972162	0.996092
AVIL	35.1662	-0.0307428	0.165576	0.481576	0.922204		33.8423	-0.00393029	0.174296	0.943433	0.990272
AVL9	132.993	-0.0659609	0.116517	0.160328	0.628574		130.906	-0.0163388	0.100459	0.755326	0.956776
AVPI1	29.268	0.686143	0.362278	0.000458398	0.0123309		24.904	0.0856446	0.166996	0.200349	0.605106
AVPR2	39.5766	-0.188534	0.353814	0.0322208	0.262555		53.4558	-0.348643	0.464708	0.0124243	0.116962
AXIN1	1702.33	-0.0219302	0.0804591	0.55187	0.940844		1722.88	-0.0304412	0.0947683	0.557651	0.887321
AXIN2	1715.37	0.290079	0.382875	0.0124181	0.144969		2122.09	0.247504	0.3324	0.0263053	0.193923
AXL	10.9688	-0.535461	0.559561	0.00306557	0.0543557		14.2785	-0.12486	0.244875	0.111797	0.454671
AZGP1	13.4235	0.00148809	0.154743	0.970782	0.999686		17.0469	0.00935002	0.179902	0.865871	0.977701
AZI2	1561.68	0.00322273	0.0674208	0.923849	0.999686		1575.86	0.0276565	0.0839272	0.571638	0.89179
AZIN1	4787.73	-0.00371755	0.0572572	0.903787	0.999686		4834.92	0.0311897	0.0726907	0.48698	0.851222
B2M	86731.8	0.0335679	0.10706	0.411881	0.887495		94032.4	0.0899969	0.149226	0.173713	0.560699
B3GALNT2	99.041	0.012209	0.107092	0.752783	0.988853		82.4434	0.0108717	0.1271	0.843133	0.974728
B3GALT2	460.584	0.0669421	0.141573	0.17599	0.652569		526.269	0.101201	0.164501	0.14517	0.516137
B3GALT4	334.029	-0.0425657	0.119177	0.32512	0.82756		368.895	-0.0645039	0.140326	0.293413	0.705923
B3GALT6	87.9792	0.0437022	0.122877	0.317811	0.821863		95.455	0.0391664	0.129502	0.493916	0.85631
B3GALT9	19.3514	-0.00861059	0.144321	0.83266	0.994525		21.1224	-0.0777862	0.21503	0.242094	0.654717
B3GAT1	9.17793	-0.0536162	0.214776	0.268418	0.778098		8.61346	-0.0702005	0.242836	0.267925	0.681426
B3GAT2	31.5593	0.0465471	0.167613	0.32077	0.824456		36.518	0.00226184	0.158635	0.967572	0.995369
B3GAT3	1392.72	-0.105256	0.097333	0.0391017	0.297441		1393.14	-0.113495	0.0973696	0.0567768	0.312816
B3GNT2	1625.85	-0.0730723	0.13035	0.140888	0.590571		1788.87	-0.0938659	0.14124	0.15437	0.530643
B3GNT3	434.656	-0.445827	0.270071	0.00133226	0.0291414		526.59	-0.612773	0.249827	0.000192914	0.00482017
B3GNT5	760.125	-0.173805	0.19883	0.0235431	0.212952		626.61	-0.262861	0.217931	0.0113825	0.112009
B3GNT7	15.3517	-0.027103	0.18267	0.526438	0.9377		6.55315	0.0154607	0.204052	0.775351	0.962568
B3GNT8	20.2412	-0.0139932	0.149304	0.734349	0.985007		26.6267	-0.0366273	0.182041	0.530173	0.876887
B3GNT9	9.73833	-0.00973941	0.149545	0.811847	0.992329		6.93951	-0.00965648	0.17826	0.861735	0.977701
B3GNTL1	88.4427	0.0116294	0.123329	0.770955	0.990568		75.235	0.00167548	0.144018	0.975887	0.996452
B4GALNT1	6.35004	0.00310973	0.165818	0.938825	0.999686		8.47562	-0.0267595	0.197594	0.633331	0.91503
B4GALNT4	24.3082	-0.00700854	0.12596	0.860522	0.999532		19.2844	0.00342787	0.150509	0.950829	0.992371
B4GALT1	4399.44	0.0256079	0.0855312	0.498724	0.930819		4702.4	0.0712729	0.115316	0.229424	0.641222
B4GALT2	506.356	0.170851	0.157113	0.0159277	0.16912		524.255	0.320148	0.174399	0.00201679	0.0314055
B4GALT3	884.189	-0.0077157	0.0658205	0.817193	0.994013		979.45	-0.0186595	0.0789018	0.691707	0.93368
B4GALT4	594.933	-0.0462955	0.0844967	0.247099	0.752245		609.279	-0.0387205	0.0870252	0.440916	0.822197
B4GALT5	1236.38	0.107469	0.146864	0.0633039	0.392289		1223.83	0.220829	0.187866	0.016832	0.143594
B4GALT6	396.736	-0.0493774	0.182532	0.300888	0.808014		100.416	-0.0980673	0.240595	0.169384	0.55523
B4GAT1	148.97	-0.0201473	0.106069	0.608045	0.958475		172.963	0.000824638	0.120047	0.987882	0.997957
B9D2	212.813	0.00542708	0.0892002	0.883216	0.999686		217.842	-0.0240841	0.110061	0.656559	0.923305
BABAM1	1521.4	-0.135023	0.0800973	0.00901982	0.117202		1494.22	-0.175521	0.0793045	0.00349157	0.047261
BABAM2	779.694	0.00907097	0.0912848	0.807664	0.992114		773.821	0.0404615	0.117525	0.472328	0.842627
BACE1	282.927	-0.00316049	0.0699987	0.926545	0.999686		320.014	-0.209184	0.144296	0.0115153	0.11251
BACH1	442.987	-0.0236401	0.0904589	0.536206	0.940328		498.619	0.02974	0.105656	0.581213	0.894625
BACH2	1370.56	0.498036	0.274696	0.00085066	0.020254		1576.63	0.461553	0.262117	0.00134149	0.0230211
BAD	898.562	-0.0154849	0.0854375	0.675804	0.973364		977.715	-0.0389198	0.106971	0.477333	0.846155
BAG1	2116.52	0.0172196	0.102732	0.656799	0.967138		2156.73	0.0214591	0.121244	0.69687	0.935201
BAG2	236.393	-0.0251768	0.0940959	0.515672	0.935252		201.006	-0.0474623	0.116589	0.404072	0.797951
BAG3	321.246	-0.520357	0.226258	0.000285104	0.00846144		354.687	-0.414588	0.219922	0.00114379	0.0203963
BAG4	694.906	0.00924067	0.0675342	0.784739	0.99102		736.407	-0.020113	0.08103	0.673881	0.929945
BAG6	9489.15	0.0195913	0.0576106	0.526322	0.9377		9731.42	0.0244734	0.0656299	0.557673	0.887321
BAHCC1	10.2828	-0.0182729	0.180011	0.65885	0.968145		4.02875	0.0438991	0.233313	0.440222	0.822116
BAHD1	1582.16	-0.015993	0.112858	0.68541	0.974177		1598.06	-0.0279998	0.135692	0.620278	0.909753
BAIAP2	203.441	-0.249756	0.332884	0.0166168	0.172786		211.725	-0.315197	0.349274	0.0137431	0.125743
BAIAP2L1	35.8847	0.0689735	0.172501	0.18505	0.669985		38.6891	0.0735837	0.1767	0.258663	0.671219
BAIAP2L2	52.316	-0.0225044	0.167804	0.594621	0.955408		57.0634	-0.00924745	0.184689	0.866734	0.977701
BAK1	808.73	0.106651	0.126034	0.0540457	0.362493		724.867	0.242176	0.160782	0.00748681	0.083079
BANF1	3134.6	0.0159689	0.102255	0.679224	0.97378		3174.92	0.0376168	0.127193	0.50864	0.863419
BANK1	2328.63	-0.0170155	0.146398	0.681524	0.97399		723.291	-0.0350128	0.177084	0.547371	0.883197
BANP	514.314	-0.0315039	0.113171	0.443933	0.903808		497.103	-0.0530911	0.137082	0.372436	0.773313
BAP1	4451.42	0.0202242	0.0776473	0.577482	0.948901		4682.66	0.042802	0.0962817	0.418994	0.809673
BARD1	49.595	-0.0223653	0.114239	0.577611	0.948901		60.2107	0.0321043	0.134062	0.572037	0.891842
BASP1	628.434	0.0372385	0.166337	0.407185	0.883364		445.632	0.0807982	0.218709	0.22919	0.641222
BATF	830.197	1.72503	0.514461	4.65241e-06	0.000253537		711.242	2.56739	0.44352	5.86095e-10	6.61607e-08
BATF2	13.2581	0.879227	1.06872	0.0015835	0.0328739		17.0321	0.962949	1.07813	0.00167162	0.0272701
BATF3	94.8579	2.78046	0.595381	1.0024e-07	8.17636e-06		103.603	3.41977	0.577906	3.6272e-10	4.27184e-08
BAX	650.751	0.015024	0.0788188	0.677841	0.97378		626.177	0.0328112	0.0968406	0.531963	0.876887
BAZ1A	5551.36	1.05498	0.31495	7.34495e-06	0.00037294		5654.47	1.1543	0.306551	1.58511e-06	8.24712e-05
BAZ1B	5128.12	0.00634169	0.0721621	0.855205	0.998781		5154.69	-0.00525015	0.0853506	0.914503	0.98654
BAZ2A	6338.64	0.0558224	0.10369	0.203883	0.699318		6686.03	0.0994556	0.127784	0.125244	0.482086
BAZ2B	529.582	-0.0116024	0.0892276	0.755052	0.988853		595.988	-0.0079956	0.105321	0.879923	0.980165
BBC3	48.7254	0.0717072	0.150346	0.160783	0.629343		40.0368	0.490583	0.336282	0.00235862	0.0354157
BBIP1	430.886	0.00267119	0.0887347	0.942213	0.999686		436.743	0.0140676	0.107576	0.792149	0.96582
BBLN	784.033	-0.0514242	0.128462	0.258485	0.764854		872.065	-0.0577405	0.138125	0.337843	0.745971
BBOF1	12.1107	0.495583	0.563597	0.00389926	0.0650008		15.7513	-0.011303	0.161333	0.839786	0.974184
BBS1	299.251	-0.0109923	0.114848	0.779727	0.99102		318.202	-0.0645824	0.161916	0.304031	0.718787
BBS10	56.8614	0.0197369	0.110783	0.618471	0.959544		48.4029	0.292152	0.295356	0.0140759	0.127641
BBS12	65.7162	0.0155622	0.0983244	0.684147	0.974177		65.5252	0.0819564	0.147226	0.205103	0.611151
BBS2	443.275	0.0129617	0.0659262	0.698934	0.976855		473.491	0.0145632	0.0767196	0.752815	0.956222
BBS4	859.064	-0.0163423	0.0961845	0.668186	0.971073		915.075	-0.012371	0.112201	0.818283	0.970925
BBS5	151.747	0.0141507	0.0838931	0.700367	0.977182		167.542	0.0306304	0.102533	0.566723	0.891106
BBS7	256.286	-0.271386	0.144999	0.00129793	0.0284892		260.354	-0.264467	0.131272	0.00212381	0.032547
BBS9	147.612	0.0739396	0.13148	0.138366	0.586492		162.649	0.0110846	0.106041	0.834627	0.97398
BBX	2178.8	0.00368447	0.043777	0.882981	0.999686		2165.05	-0.00284838	0.0516338	0.935083	0.989339
BCAP31	1792.46	-0.041509	0.119987	0.336177	0.837745		1867.08	-0.0398989	0.128974	0.486177	0.851025
BCAR1	103.088	0.0800715	0.152262	0.130649	0.571515		132.169	0.120311	0.174232	0.102898	0.436702
BCAR3	141.129	-0.0442694	0.151654	0.334037	0.836017		103.461	-0.0100702	0.147803	0.856586	0.976963
BCAS2	628.765	0.00200792	0.0699675	0.953273	0.999686		651.441	0.0412273	0.0915337	0.424882	0.811734
BCAS3	945.75	-0.0123688	0.0739128	0.725679	0.983046		960.686	-0.0125509	0.0867561	0.799321	0.966803
BCAS4	75.9406	0.0861151	0.148477	0.109755	0.521938		53.935	0.162736	0.195123	0.0515581	0.295489
BCAT1	111.991	0.101388	0.192456	0.094525	0.48423		99.048	0.0347716	0.139792	0.544741	0.881983
BCAT2	324.189	0.0354224	0.0864787	0.363866	0.857468		372.508	0.0947508	0.119196	0.131326	0.492108
BCCIP	1436.83	0.165709	0.154294	0.017229	0.176234		1357.55	0.267339	0.165937	0.00487497	0.0604435
BCDIN3D	189.634	-0.0106933	0.0805488	0.767637	0.990007		182.233	0.0363524	0.102045	0.498806	0.858713
BCKDHA	882.389	0.0988749	0.0832404	0.0358088	0.281374		871.258	0.0890106	0.07988	0.0802208	0.37901
BCKDHB	323.657	-0.0113306	0.0852031	0.75795	0.988853		336.862	-0.0145701	0.101491	0.781544	0.963815
BCKDK	410.682	-0.00200311	0.0575254	0.948223	0.999686		446.684	-0.0096195	0.0680561	0.822262	0.971456
BCL10	1175.38	0.00871737	0.0741577	0.804234	0.992048		1116.14	0.0496225	0.0990031	0.358685	0.762288
BCL11A	347.237	-0.0353618	0.165719	0.427359	0.896473		104.387	-0.0725695	0.213484	0.265865	0.679372
BCL11B	2402.55	-0.0323981	0.0918417	0.409835	0.885432		3047.82	-0.119726	0.142017	0.0867071	0.3969
BCL2	920.418	0.0898209	0.224524	0.126435	0.562662		1078.18	0.10849	0.238754	0.143793	0.513286
BCL2A1	731.577	0.320827	0.297376	0.00657816	0.0938686		694.041	0.343825	0.284787	0.00707816	0.0794753
BCL2L1	238.757	0.851675	0.200693	9.69179e-07	6.44912e-05		270.436	1.10635	0.201564	8.03561e-10	8.68327e-08
BCL2L11	1814.23	0.58229	0.454526	0.00168028	0.0342089		1921.79	0.650964	0.441694	0.00131558	0.0226915
BCL2L12	646.669	0.33555	0.239223	0.00306613	0.0543557		688.426	0.479679	0.231588	0.000603568	0.0120361
BCL2L13	1961.37	-0.00112052	0.070003	0.973917	0.999686		2044.59	0.0170358	0.0847079	0.72742	0.946553
BCL2L15	135.566	0.160152	0.313707	0.0442869	0.321283		69.1453	0.264457	0.392681	0.0235002	0.179336
BCL2L2	264.324	0.0016331	0.126526	0.967266	0.999686		274.711	-0.0756224	0.189834	0.251569	0.664382
BCL3	6271.55	1.80924	0.150327	1.55624e-34	2.81079e-31		7094.63	1.80199	0.15214	2.34278e-34	4.93663e-31
BCL6	1961.08	0.699515	0.327214	0.000288639	0.00852631		2124.99	0.797645	0.308824	0.000106569	0.00301421
BCL7A	85.294	-0.0404992	0.107926	0.334494	0.836068		95.5113	-0.187941	0.196171	0.03304	0.224067
BCL7B	1136.33	-0.00478123	0.0706872	0.889587	0.999686		1139.45	0.0371522	0.0907661	0.468497	0.840745
BCL7C	1334.37	-0.00961803	0.0939864	0.797722	0.991587		1352.6	0.0185804	0.113451	0.731901	0.94766
BCL9	190.413	0.207445	0.205046	0.0136805	0.155402		236.135	0.575427	0.226315	0.000157861	0.00416667
BCL9L	4420.71	-0.217294	0.254759	0.0178356	0.180253		5213.06	-0.509876	0.313144	0.00157172	0.0258768
BCLAF1	5881.67	0.0849713	0.0718821	0.0424676	0.31198		5898.03	0.111193	0.0734485	0.02771	0.200078
BCLAF3	1263.85	-0.017683	0.116463	0.657594	0.967573		1320.17	-0.00865745	0.133509	0.875354	0.978938
BCNT2	2788.15	-0.034719	0.0853158	0.370502	0.861526		2786.44	-0.0484038	0.0991621	0.370136	0.772008
BCO2	83.9521	0.00243838	0.127036	0.951189	0.999686		91.5222	-0.0210265	0.153793	0.709905	0.940121
BCOR	3444.67	-0.00776638	0.0646803	0.814385	0.992507		3564.89	-0.0479133	0.0865238	0.342843	0.749277
BCORL1	507.918	-0.178128	0.247999	0.030532	0.254293		577.984	-0.419155	0.332432	0.00452821	0.0570221
BCR	62.5825	0.00849406	0.105059	0.824979	0.99428		60.0139	-0.0521049	0.142184	0.383163	0.782419
BCS1L	275.225	0.383167	0.14519	0.000110366	0.003827		281.343	0.411828	0.136316	4.39772e-05	0.00147091
BDH1	21.9325	0.0235176	0.147029	0.577695	0.948915		22.6667	-0.0161037	0.16386	0.774441	0.962481
BDH2	620.834	-0.0370169	0.0911335	0.352254	0.851571		684.62	-0.0353687	0.0996139	0.506311	0.863039
BDP1	1366.29	-0.00989515	0.101502	0.7955	0.991587		1453.95	-0.0621784	0.14212	0.309595	0.723916
BEAN1	17.8154	-0.0786762	0.204998	0.156253	0.621815		20.5048	-0.144191	0.264924	0.0850685	0.392221
BECN1	3751.58	-0.000494103	0.0743628	0.988761	0.999686		3788.24	-0.0181588	0.09042	0.718798	0.942676
BEGAIN	272.316	1.15597	0.410567	2.34488e-05	0.00101529		265.51	1.36482	0.393852	2.47886e-06	0.000118713
BEND3	195.448	0.018364	0.103174	0.636736	0.963415		201.975	0.0755707	0.148205	0.23582	0.648004
BEND5	335.752	-0.01771	0.0689729	0.607072	0.958475		396.891	-0.0344315	0.0832795	0.481288	0.849054
BEND6	44.8285	0.0347252	0.168266	0.434639	0.901002		63.4926	0.0119599	0.17323	0.830144	0.97398
BEND7	51.5337	-0.0410394	0.150492	0.363627	0.857468		50.6854	-0.0326001	0.157684	0.572758	0.891842
BET1	732.448	0.0227654	0.0761534	0.529668	0.938676		746.751	0.0177381	0.085782	0.71844	0.942676
BET1L	1184.66	0.0081602	0.065342	0.806199	0.992114		1217.21	-0.00264653	0.0762901	0.954148	0.992827
BEX2	374.445	-0.025063	0.0950824	0.518457	0.936009		429.027	-0.0381323	0.113201	0.492659	0.855641
BEX3	104.623	-0.0499914	0.151248	0.286405	0.79556		127.891	-0.0359523	0.150129	0.535348	0.87833
BEX5	108.193	-0.0437967	0.123394	0.317405	0.821824		125.769	-0.0147706	0.121498	0.787283	0.96488
BFAR	3087.8	-0.0460696	0.103684	0.277272	0.786646		3147.34	-0.0681663	0.121144	0.254533	0.666955
BFSP2	29.1778	-0.726303	0.747619	0.00177104	0.0356549		25.5824	-0.200261	0.363403	0.0430712	0.262003
BGLAP	18.403	0.0537854	0.183045	0.270386	0.780515		12.1362	0.00334768	0.169653	0.951917	0.992503
BHLHA15	13.2018	0.186521	0.369797	0.0329861	0.266481		15.16	0.0941891	0.243468	0.179726	0.570923
BHLHE40	1305.13	0.508332	0.442058	0.00264821	0.0493098		706.922	1.49245	0.426045	1.89503e-06	9.43264e-05
BHLHE41	138.433	0.0221999	0.171041	0.598817	0.957102		61.6703	-0.00284712	0.188297	0.95846	0.993271
BICD2	2743.96	0.0275871	0.0558503	0.361159	0.856205		2830.1	0.0502656	0.0668276	0.2385	0.651073
BICDL1	198.947	-0.017577	0.113738	0.657754	0.96765		152.461	-0.00080839	0.130609	0.988257	0.997973
BICDL2	4.75801	-0.101322	0.308954	0.0992607	0.497041		4.77837	0.00723092	0.203946	0.892628	0.983371
BICRA	1312.83	-0.0105785	0.0952409	0.77892	0.99102		1504.75	-0.0290524	0.117593	0.599406	0.903628
BICRAL	1856.46	-0.0930563	0.104073	0.0634372	0.392385		1824.9	-0.107708	0.107117	0.0807622	0.380431
BID	1485.51	0.0522423	0.122652	0.247293	0.752474		1547.38	0.0681541	0.137153	0.268901	0.681714
BIK	23.6803	-0.00781648	0.12359	0.844187	0.996086		12.0535	0.00360563	0.153658	0.948322	0.991945
BIN1	2143.06	-0.0386222	0.0861769	0.326235	0.828231		2016.15	-0.0283635	0.0907382	0.577023	0.89317
BIN2	6359.56	-0.0771748	0.0996541	0.0997479	0.498661		6890.35	-0.0625669	0.0943765	0.245122	0.656584
BIN3	934.591	0.0243981	0.0496641	0.37189	0.861526		993.979	0.0107383	0.049613	0.751039	0.955743
BIRC2	1552.42	-0.000662369	0.0580418	0.982966	0.999686		1637.46	0.00938563	0.0688303	0.827808	0.973126
BIRC3	30068	1.13699	0.0917822	1.72323e-37	4.35736e-34		32324.8	1.19546	0.091352	3.40778e-41	8.61691e-38
BIRC5	196.988	0.254009	0.347181	0.0163874	0.17137		243.35	0.355295	0.381907	0.0103718	0.105495
BIRC6	3847.33	0.0015296	0.0683674	0.964033	0.999686		4120.94	-0.0652577	0.0985934	0.23708	0.649313
BIVM	1646.98	0.00818455	0.0848384	0.823026	0.99428		1795.39	0.0330771	0.106673	0.542355	0.880344
BLA-DQB	8367.18	-0.0160647	0.159902	0.698719	0.976662		4154.55	-0.00886257	0.181228	0.872604	0.978193
BLCAP	2452.18	0.0162224	0.0941559	0.668932	0.971658		2676.78	0.023019	0.112154	0.671854	0.929717
BLK	28603.8	-0.0258509	0.117852	0.526609	0.9377		31098.8	-0.0405342	0.140435	0.485522	0.850802
BLM	526.055	-0.0309466	0.0879992	0.423936	0.894309		546.999	-0.0360802	0.100357	0.499332	0.859153
BLMH	1059.79	0.0253314	0.0953148	0.514528	0.934919		1091.27	0.0345835	0.112098	0.530579	0.876887
BLNK	605.159	-0.0184897	0.136941	0.654111	0.966452		185.819	-0.00106747	0.155007	0.984687	0.997587
BLOC1S1	663.673	-0.00963638	0.0831437	0.791562	0.991101		718.966	0.0548845	0.112757	0.336573	0.745366
BLOC1S2	542.871	-0.0503761	0.0986315	0.236139	0.739258		527.988	0.00634263	0.0924635	0.900394	0.984153
BLOC1S3	171.615	0.00762756	0.094296	0.838704	0.994717		164.304	-0.0788255	0.142638	0.216328	0.62687
BLOC1S4	586.363	-0.035505	0.100301	0.381327	0.867634		612.615	0.0111019	0.104767	0.833849	0.97398
BLOC1S5	1262.94	0.066489	0.119065	0.160073	0.628574		1382.34	0.189718	0.179369	0.0276694	0.199916
BLOC1S6	698.752	-0.0112507	0.0462953	0.666079	0.971073		696.514	-0.0065964	0.0527005	0.852628	0.976331
BLTP1	4182.37	-0.070848	0.101985	0.124949	0.559198		4287.65	-0.156266	0.132602	0.0333072	0.225309
BLTP3A	509.426	-0.00735974	0.0803914	0.838237	0.994717		506.147	-0.0376737	0.102887	0.485309	0.850654
BLTP3B	1298.46	0.0166378	0.0813795	0.64954	0.965728		1280.36	-0.0303374	0.0985098	0.564896	0.890299
BLVRA	241.988	-0.055341	0.114353	0.218064	0.715727		282.129	-0.151962	0.169024	0.0532235	0.301076
BLVRB	113.206	-0.0453221	0.13268	0.311637	0.817942		103.487	-0.0148894	0.129648	0.787573	0.96488
BLZF1	600.527	0.0135784	0.0605889	0.670741	0.971806		627.548	0.052742	0.0814413	0.281381	0.694291
BMF	3599.98	-0.0636993	0.140956	0.191738	0.678842		4439.63	-0.134143	0.189751	0.0845251	0.390874
BMI1	1564.83	0.00112516	0.0895545	0.975683	0.999686		1618.91	0.0196325	0.109739	0.715583	0.941968
BMP1	6.94519	0.0754738	0.262678	0.162062	0.631227		6.6575	0.0334028	0.216426	0.549835	0.883931
BMP2K	1822.45	0.100791	0.142854	0.0726957	0.422182		1671.83	0.195224	0.179458	0.0249164	0.187288
BMP4	8.4677	-0.0626408	0.232377	0.216426	0.712942		8.36086	-0.0124335	0.198642	0.819061	0.971138
BMP6	82.2841	4.08112	0.712345	1.25118e-10	2.05438e-08		107.512	4.24123	0.678982	1.94381e-11	2.92566e-09
BMPR1A	355.228	-0.0438856	0.105926	0.299366	0.806492		413.917	-0.0145527	0.104904	0.783834	0.964298
BMPR2	1234.12	0.00320194	0.0959607	0.931955	0.999686		1535.19	-0.0292975	0.120231	0.598056	0.902956
BMS1	1999.19	0.153949	0.132316	0.0168522	0.174071		1894.16	0.199046	0.13319	0.0118389	0.114027
BMT2	367.051	-0.0506062	0.0806403	0.203117	0.698077		384.511	-0.0728204	0.091877	0.176418	0.565674
BNIP1	281.175	-0.0229483	0.0777903	0.529749	0.938676		288.573	0.000531162	0.0859848	0.991361	0.998072
BNIP2	810.835	0.00647311	0.0511841	0.819648	0.994274		827.304	0.00152326	0.0595154	0.968805	0.995902
BNIP3	145.435	-0.0591199	0.0938692	0.171429	0.645857		162.091	-0.0428653	0.0904014	0.404639	0.798596
BNIP3L	1420.37	-0.00740697	0.0943202	0.843284	0.995807		1534.94	-0.00674767	0.11255	0.90006	0.984153
BNIPL	32.7416	-0.0447392	0.169945	0.33641	0.838074		35.519	-0.04242	0.179519	0.474815	0.845149
BOC	36.6831	-0.0264567	0.158566	0.537492	0.940328		33.7734	-0.0576063	0.20087	0.352634	0.757581
BOD1	542.521	0.0085641	0.0990622	0.821302	0.99428		543.037	0.0638483	0.140195	0.297504	0.71103
BOD1L1	3654.76	0.0195067	0.129814	0.634098	0.962666		3817.03	0.0109869	0.147097	0.843755	0.974749
BOK	72.6835	-0.0157925	0.130632	0.697952	0.976197		86.7791	-0.102797	0.213143	0.156659	0.534729
BOLA	3374.03	0.103621	0.197493	0.0918698	0.477319		3635.73	0.117197	0.199702	0.118983	0.468513
BoLA	10673.5	0.151463	0.234955	0.0439464	0.31987		12019.4	0.190804	0.246392	0.0421644	0.258666
BOLA.1	173291	0.0214074	0.109648	0.589705	0.953142		189309	0.0398902	0.133829	0.488889	0.85279
BOLA1	313.103	0.0325629	0.0862761	0.39965	0.879933		309.728	0.070236	0.111134	0.229473	0.641222
BOLA2B	365.581	0.050197	0.0925196	0.229133	0.731178		365.683	0.123383	0.12673	0.0691727	0.34968
BOLA3	113.314	0.0417095	0.102573	0.316536	0.821342		107.005	0.0742191	0.127279	0.22681	0.639457
BOLA-DMA	1285.08	-0.0344212	0.148906	0.433492	0.901002		551.772	-0.0578952	0.180152	0.351917	0.75729
BOLA-DMB	1595.16	-0.0495946	0.160515	0.29422	0.803579		670.924	-0.0714611	0.186265	0.271668	0.684307
BOLA-DOA	2139.84	-0.0563168	0.141699	0.235299	0.737818		1559.31	-0.0642621	0.151457	0.30136	0.714974
BOLA-DOB	1580.1	-0.0187436	0.140232	0.651016	0.965728		482.126	-0.0364703	0.169807	0.532682	0.876887
BOLA-DQA2	2234.99	0.0147961	0.189128	0.715386	0.980782		792.82	0.0175204	0.215791	0.742596	0.951355
BOLA-DQA5	484.381	0.000101588	0.188624	0.997955	0.999857		163.331	0.017597	0.220977	0.739265	0.949647
BOLA-DQB	142.82	-2.39014e-05	0.205799	0.999508	0.999857		40.3624	0.00967668	0.236844	0.848205	0.975319
BOLA-DRA	12817.4	-0.00606149	0.171474	0.880965	0.999686		5137.15	9.06828e-07	0.197384	0.999987	0.999987
BOLA-DRB2	102.713	-0.0193747	0.181702	0.640546	0.964475		39.1105	-0.00343647	0.201851	0.9489	0.99198
BOLA-DRB3	9647.04	-0.00999318	0.148496	0.807047	0.992114		4283.68	-0.00292397	0.171472	0.957955	0.993271
BOLA-DYB	11.9942	-0.0348354	0.184211	0.432067	0.899199		4.03536	0.02096	0.206045	0.701296	0.935677
BOLA-NC1	23690.6	0.048253	0.142678	0.294492	0.803579		23360	0.0287327	0.140399	0.613025	0.907809
BOP1	895.746	0.0610448	0.104428	0.173626	0.648686		815.05	0.0489222	0.10268	0.371982	0.773056
BORA	1192.24	-0.0123774	0.134493	0.760663	0.988853		1142.48	-0.0292454	0.162901	0.610829	0.907624
BORCS5	336.982	-0.027852	0.103371	0.484798	0.923315		350.985	-0.00951124	0.113096	0.859794	0.977317
BORCS6	337.878	-0.0523949	0.115236	0.239206	0.741772		387.38	-0.0803366	0.135319	0.203799	0.609419
BORCS8	534.821	0.0173034	0.0768741	0.630733	0.962316		532.373	0.0125544	0.0885879	0.801159	0.967067
BPGM	104.967	-0.00816733	0.102883	0.830776	0.994425		109.099	-0.00937106	0.122662	0.863761	0.977701
BPHL	725.72	0.00534982	0.0593504	0.865008	0.999532		701.891	-0.0438539	0.079326	0.358928	0.762421
BPNT1	712.875	0.0403786	0.0905096	0.314501	0.820012		724.796	0.119713	0.131628	0.0795141	0.377081
BPNT2	688.46	0.101177	0.0850603	0.0346132	0.275749		692.915	0.089704	0.0812953	0.0815738	0.38226
BPTF	4635.84	-0.00314093	0.0904502	0.932376	0.999686		4982.8	-0.0599029	0.126803	0.313953	0.727417
BRAF	733.508	0.066928	0.104496	0.144302	0.598258		833.24	0.0495468	0.09916	0.359686	0.76339
BRAP	1580.1	0.0276959	0.0645687	0.409591	0.885432		1652.37	0.0712064	0.0852189	0.166504	0.55079
BRAT1	659.824	-0.00296278	0.109924	0.938885	0.999686		669.348	-0.032133	0.138508	0.573352	0.891842
BRCA1	282.166	-0.0360151	0.0768026	0.335784	0.837671		300.709	-0.00062578	0.0764962	0.989169	0.99801
BRCA2	448.729	-0.0364164	0.121601	0.391733	0.876783		420.388	-0.0243683	0.128843	0.662423	0.926071
BRCC3	206.205	-0.12051	0.124981	0.0366984	0.285221		219.129	-0.292212	0.153998	0.00214722	0.0328263
BRD1	2511.06	-2.41371e-05	0.0732758	0.999448	0.999857		2637.83	-0.0119092	0.0879928	0.81057	0.969064
BRD2	11734.5	-0.0112177	0.0869734	0.761417	0.988853		11862.5	-0.0119437	0.103256	0.820817	0.971291
BRD3	1178.3	0.044066	0.0788322	0.254153	0.761055		1314.9	0.0178884	0.0756462	0.696625	0.935201
BRD4	2672.71	0.0050412	0.068705	0.882218	0.999686		2728.71	-0.0324349	0.0866917	0.515633	0.868409
BRD7	3609.6	0.00558161	0.0357551	0.788449	0.99102		3543.79	0.0198083	0.0450305	0.526458	0.875515
BRD8	3837.98	-0.0100212	0.105416	0.794679	0.991587		3867.32	-0.00528247	0.124498	0.922973	0.988995
BRD9	3062.2	-0.0426076	0.0809583	0.273653	0.783425		3125.07	-0.0517562	0.0898255	0.317358	0.729805
BRDT	17.2485	-0.0901142	0.23493	0.125831	0.561157		4.16503	-0.00119531	0.189087	0.982531	0.996973
BREH1	410.02	-0.0382599	0.164718	0.396328	0.877825		388.81	-0.0693236	0.204204	0.283275	0.697048
BRF1	1940.98	-0.0395728	0.113437	0.349636	0.84946		1999.69	-0.0616715	0.134847	0.308151	0.722367
BRF2	575.499	-0.00867165	0.0806987	0.810331	0.992118		614.07	-0.0133984	0.0964383	0.795201	0.966468
BRI3	608.035	-0.012071	0.0985411	0.751035	0.98868		680.077	0.00585702	0.115944	0.913666	0.98654
BRI3BP	59.1705	0.00940911	0.0970493	0.803334	0.991864		63.4422	0.0540374	0.131354	0.361207	0.764545
BRICD5	8.06384	-0.0320369	0.209227	0.455563	0.910863		7.79881	-0.0412411	0.237401	0.460845	0.836486
BRINP1	15.829	-0.0248674	0.218589	0.543551	0.940483		17.1741	-0.0247641	0.241187	0.634658	0.915144
BRIP1	125.47	0.0335739	0.0922906	0.395336	0.877825		117.599	0.136231	0.150385	0.0640983	0.335706
BRIX1	1491.48	0.0415394	0.085687	0.29439	0.803579		1452.76	0.0885765	0.110911	0.142597	0.511449
BRK1	1638	0.00994178	0.0865608	0.787292	0.99102		1658.74	0.0134508	0.103384	0.798901	0.966803
BRME1	37.7261	0.0259416	0.146319	0.542024	0.940416		36.2539	-0.0376477	0.171588	0.520787	0.871978
BRMS1	2175.87	0.0119977	0.0780434	0.738262	0.986328		2130.21	0.0416569	0.0999454	0.437889	0.820794
BRMS1L	393.505	-0.00396458	0.116817	0.919411	0.999686		368.483	0.00658616	0.138944	0.905287	0.984593
BROX	2255.61	-0.0308882	0.0740416	0.395926	0.877825		2297	-0.0395679	0.0844538	0.423743	0.811356
BRPF1	1867.7	-0.0256299	0.0980097	0.512617	0.934919		1812.85	-0.0540137	0.123597	0.355187	0.759964
BRPF3	1567.87	0.0128961	0.0681886	0.705129	0.979121		1488.31	0.0220917	0.0812633	0.644702	0.918252
BRSK1	10.8208	0.00216821	0.152262	0.957445	0.999686		16.8227	0.0539906	0.20124	0.377338	0.776859
BRWD1	2331.28	-0.068837	0.0936354	0.123216	0.555074		2413.79	-0.111451	0.10915	0.0751194	0.364862
BRWD3	678.044	0.0299855	0.0880197	0.437257	0.901086		733.395	0.00466549	0.0942091	0.927151	0.989339
BSCL2	1053.16	-0.0191576	0.0647697	0.565816	0.946069		1095.7	-0.0261435	0.0752753	0.568433	0.891185
BSDC1	1618.59	-0.0189276	0.0822251	0.607792	0.958475		1655.27	-0.0218566	0.0961612	0.673301	0.929945
BSG	3698.24	0.0195966	0.0953789	0.609051	0.958712		3940.78	0.0135135	0.109814	0.801053	0.967067
BSPRY	104.027	-0.312914	0.315606	0.00802411	0.107996		105.847	-0.68136	0.347039	0.000500327	0.0103529
BST1	6.17544	0.00240184	0.194659	0.951357	0.999686		6.41336	-0.0192659	0.228465	0.713053	0.941429
BTAF1	2290.6	0.0231203	0.085026	0.538242	0.940328		2314.59	0.0417375	0.103623	0.443104	0.823846
BTBD1	1459.94	0.309103	0.160711	0.000936983	0.021897		1484.25	0.354318	0.148498	0.00040867	0.00885173
BTBD10	538.604	-0.039556	0.0821778	0.308111	0.814777		559.435	0.00722271	0.0812511	0.879655	0.980115
BTBD11	80.4876	-0.0329534	0.149684	0.45117	0.908069		83.9143	-0.0353298	0.166609	0.544365	0.881918
BTBD16	4.37354	0.076423	0.262144	0.15924	0.627187		8.01051	-0.00712029	0.19377	0.895877	0.984153
BTBD19	89.1301	0.00894745	0.099679	0.813775	0.992478		83.7533	0.0382883	0.127898	0.50204	0.860883
BTBD2	1890.01	-0.0675272	0.0664958	0.0723702	0.42126		1955.34	-0.200029	0.0701963	0.000580691	0.0116535
BTBD3	550.569	-0.0813126	0.121765	0.105838	0.513077		585.128	-0.0995627	0.128674	0.125736	0.483185
BTBD6	204.192	-0.0970078	0.156512	0.087545	0.467609		176.897	-0.0904091	0.146647	0.170498	0.556439
BTBD7	1058.43	-0.0182001	0.0683397	0.595709	0.955659		1172.67	-0.00391854	0.0763507	0.93219	0.989339
BTBD8	967.887	-0.0487293	0.132809	0.283016	0.791807		952.215	-0.0590794	0.146322	0.333065	0.742288
BTBD9	625.455	0.0145788	0.080299	0.688361	0.975453		632.04	-0.00310573	0.0931149	0.95124	0.992371
BTD	84.5385	0.0764844	0.137222	0.133076	0.574704		86.8787	0.360129	0.255413	0.00429016	0.0551785
BTF3	14239.7	-0.00402716	0.0981941	0.914939	0.999686		14230.5	0.0120126	0.118396	0.825202	0.972142
BTF3L4	1021.06	0.0162718	0.0991635	0.671577	0.971806		993.116	0.0421338	0.12528	0.461618	0.83686
BTG1	23069.4	0.0108618	0.104217	0.77758	0.99102		24708.8	0.0191684	0.1252	0.728531	0.947225
BTG2	131.776	0.395945	0.326272	0.00375757	0.0631742		131.202	0.66755	0.325518	0.000434889	0.00924666
BTG3	237.631	0.511603	0.190058	0.000110485	0.003827		249.474	0.429033	0.188452	0.000396882	0.00865133
BTK	882.789	-0.0306948	0.160879	0.481798	0.922204		299.304	-0.0273628	0.176845	0.631934	0.914134
BTLA	67.8801	-0.0706809	0.235962	0.182577	0.665233		25.3012	-0.0631467	0.232142	0.308299	0.722463
BTN1A1	6.61514	-0.0153451	0.191953	0.704953	0.979121		6.93621	-0.03726	0.232656	0.500967	0.860078
BTRC	454.13	-0.0137664	0.070555	0.691101	0.975454		490.271	-0.0315897	0.0863675	0.525578	0.875133
BUB1	397.163	-0.414794	0.28435	0.00216673	0.0420798		441.559	-0.640508	0.265911	0.000207843	0.00514239
BUB1B	49.3179	-0.0292196	0.177606	0.499837	0.931659		52.4798	-0.0129218	0.189351	0.814457	0.970269
BUB3	1694.42	-0.00489581	0.0450019	0.848381	0.99732		1615.09	0.0279613	0.0577665	0.460885	0.836486
BUD13	1118.59	-0.00257343	0.0831521	0.94345	0.999686		1138.33	0.0153019	0.100855	0.770534	0.961689
BUD23	2492.26	0.050301	0.122966	0.262063	0.770167		2472.32	0.098259	0.15809	0.150698	0.524293
BUD31	1758.25	0.0201647	0.0773025	0.577967	0.94897		1809.86	0.0674844	0.105692	0.237048	0.649313
BYSL	259.977	0.185856	0.244577	0.0266681	0.231093		182.668	0.777347	0.325066	0.00016729	0.00432525
BZW1	13902.4	0.0115635	0.0787764	0.747986	0.988522		14710.6	0.0283958	0.0965784	0.58655	0.896922
BZW2	1103.19	0.293431	0.253554	0.00626546	0.0908421		1043.48	0.379324	0.252622	0.00322461	0.0446073
C10H14orf119	774.457	0.0338711	0.103308	0.404316	0.881099		815.007	0.082632	0.139212	0.19655	0.600526
C10H14orf93	379.826	0.00924661	0.0845606	0.800573	0.991587		376.019	0.0176666	0.101969	0.737576	0.949635
C10H15orf48	41.0217	0.0513234	0.228911	0.279079	0.787721		43.0631	0.1315	0.348344	0.0935311	0.413177
C10H15orf61	173.329	-0.0167063	0.0853752	0.652512	0.965986		181.473	0.0198396	0.100626	0.705995	0.938284
C11H2orf16	13.7248	-0.0125126	0.199385	0.753434	0.988853		19.4623	-0.0360183	0.24145	0.50779	0.863406
C11H2orf42	294.982	0.0709088	0.119282	0.140768	0.590294		312.812	0.0729037	0.120794	0.227092	0.639457
C11H2orf49	1233.03	-0.178991	0.108725	0.00525319	0.0804068		1320.67	-0.235759	0.105902	0.00180437	0.0288873
C11H2orf68	1158.57	-0.0136775	0.114745	0.728875	0.983896		1144.16	-0.0221744	0.136937	0.692555	0.933971
C11H2orf92	13.3669	-0.000636569	0.146173	0.987476	0.999686		17.4238	-0.0107725	0.17049	0.846801	0.975056
C11H9orf50	24.7145	-0.0240371	0.138445	0.56674	0.946103		25.5931	0.017055	0.154532	0.761649	0.959562
C11H9orf78	1790.21	0.011495	0.0642863	0.727864	0.983896		1770.08	0.0155516	0.0754586	0.734145	0.949016
C12H13orf46	12.5117	-0.0215076	0.18139	0.607184	0.958475		10.8296	0.00894182	0.200598	0.868368	0.977701
C13H20orf202	20.9023	-0.011999	0.174068	0.76885	0.990007		11.7386	0.0179702	0.204424	0.741203	0.950601
C13H20orf96	23.1571	-0.0690617	0.178523	0.187006	0.672791		23.3971	-0.111067	0.216463	0.136508	0.499672
C14H8orf33	526.865	0.0569686	0.0993817	0.191585	0.678681		443.719	0.190952	0.154293	0.0202816	0.163429
C14H8orf76	628.321	0.00196777	0.0929923	0.957846	0.999686		679.86	0.0317475	0.117542	0.567452	0.891106
C14H8orf82	463.993	-0.0715516	0.0830931	0.096251	0.489201		431.659	-0.0405564	0.073141	0.369815	0.771673
C14H8orf89	273.02	-0.0280276	0.123379	0.499531	0.931362		241.832	-0.0378553	0.143759	0.513707	0.867244
C15H11orf42	107.913	0.0100715	0.118038	0.798703	0.991587		125.304	-0.0399278	0.150172	0.494959	0.856679
C15H11orf58	4311.97	0.0251562	0.102192	0.523806	0.936701		4558.91	0.0267551	0.117428	0.627416	0.911667
C15H11orf71	39.4022	0.0374477	0.124544	0.382757	0.868757		48.3581	0.0111606	0.126264	0.83891	0.974075
C15H11orf96	448.722	-0.101172	0.310535	0.0993615	0.497122		558.961	-0.122461	0.331337	0.106969	0.446087
C16H1orf105	30.238	-0.0894663	0.228019	0.127374	0.56531		34.8957	-0.179126	0.312276	0.0549124	0.307223
C16H1orf112	225.389	-0.0266805	0.128481	0.522304	0.936133		237.456	-0.043204	0.153539	0.464633	0.838383
C16H1orf115	19.0225	-0.0300286	0.158443	0.489873	0.926749		13.7159	-0.0751683	0.216642	0.253321	0.665988
C16H1orf159	303.801	-0.0138978	0.0946178	0.713252	0.980415		320.41	-0.0413116	0.120313	0.466066	0.839492
C16H1orf174	541.627	0.0860958	0.103545	0.0783234	0.439881		543.98	0.0455124	0.087731	0.370079	0.772008
C16H1orf21	127.718	0.0366771	0.113645	0.381421	0.867634		127.502	0.0347699	0.12436	0.537596	0.878744
C16H1orf53	56.9795	0.0680321	0.144857	0.173236	0.648358		52.7929	0.0906056	0.161404	0.178508	0.568771
C16H1orf74	57.7264	0.00397259	0.0922046	0.914926	0.999686		67.9883	0.196379	0.204118	0.0302755	0.212298
C17H12orf43	368.665	0.0188838	0.0716922	0.590685	0.953309		359.039	-0.0276922	0.084778	0.573213	0.891842
C17H22orf31	7.83406	-0.023678	0.19491	0.57045	0.946977		10.4778	-0.0931989	0.295455	0.169665	0.555287
C17H22orf39	589.296	-0.116871	0.114058	0.0354343	0.279648		624.645	-0.100308	0.105147	0.0964418	0.420308
C17H4orf33	119.892	-0.0694441	0.117755	0.145637	0.600357		119.436	0.00394967	0.0979021	0.939137	0.989889
C17H4orf46	422.043	0.0501175	0.12516	0.265463	0.774963		488.378	0.107884	0.167413	0.128151	0.487162
C17H5orf52	130.189	-0.0401595	0.0998756	0.329164	0.830649		145.901	-0.00893937	0.100495	0.864121	0.977701
C18H16orf46	21.3371	0.0139762	0.120416	0.72612	0.98309		18.1834	-0.244106	0.311062	0.0261581	0.193458
C18H16orf74	914.154	-0.251132	0.235587	0.00935645	0.120272		846.955	-0.26393	0.220023	0.0114436	0.112069
C18H16orf86	6.8122	-0.0295616	0.167585	0.496485	0.929177		6.76404	0.0485366	0.200952	0.418371	0.809034
C18H16orf87	145.188	-0.00365431	0.0854928	0.920348	0.999686		119.814	-0.0906279	0.137078	0.162744	0.545921
C18H19orf12	465.83	-0.0172768	0.0887052	0.644977	0.964968		491.539	-0.0414016	0.111257	0.456569	0.833679
C18H19orf33	32.9209	-0.0150335	0.11799	0.705627	0.979121		32.416	0.0198539	0.139631	0.723063	0.944486
C18H19orf47	254.032	0.0137857	0.0584084	0.658496	0.968066		280.281	-0.0644388	0.0822919	0.196761	0.600649
C18H19orf48	141.436	0.14906	0.212744	0.0410457	0.305259		119.654	0.195541	0.226662	0.0356459	0.234725
C19H17orf107	7.92169	0.0810605	0.236059	0.148949	0.607864		9.47415	0.00339626	0.17685	0.951014	0.992371
C19H17orf49	797.05	0.0187555	0.0899737	0.619195	0.960026		815.15	0.0593469	0.120138	0.311493	0.725668
C19H17orf58	223.206	0.00581827	0.0868151	0.87412	0.99962		240.914	0.0366835	0.110958	0.506097	0.862996
C19H17orf67	43.7331	-0.101251	0.190172	0.0939865	0.483085		46.4841	-0.0811717	0.167019	0.21923	0.63126
C19H17orf75	2016.25	-0.0340846	0.0851236	0.37811	0.866454		2028.13	-0.0541509	0.101636	0.324865	0.736995
C19H17orf80	1551.57	0.00721267	0.0861427	0.844187	0.996086		1606.25	-0.026512	0.106503	0.622417	0.909753
C19H17orf97	24.3189	-0.071527	0.199971	0.181387	0.663564		30.4298	0.01654	0.162734	0.768652	0.960882
C19H17orf98	26.0323	-0.0113249	0.197104	0.776087	0.99102		26.8277	-0.00327261	0.222229	0.949487	0.992103
C1D	845.531	0.0050621	0.0633929	0.876965	0.99962		894.427	0.00417511	0.074507	0.926702	0.989339
C1GALT1	804.038	0.0672094	0.0956565	0.132861	0.574399		854.887	0.0473061	0.089727	0.358124	0.761609
C1GALT1C1	572.124	0.16728	0.177718	0.0218311	0.204227		576.388	0.190495	0.171661	0.0252138	0.18885
C1H21orf91	804.478	0.00891064	0.0825801	0.806451	0.992114		918.152	-0.0975397	0.132525	0.135359	0.497629
C1H3orf33	79.371	-0.196675	0.197483	0.0152829	0.165257		90.5857	-0.0550386	0.113212	0.335937	0.745034
C1H3orf38	425.472	0.00178418	0.0857963	0.96107	0.999686		422.153	0.0130133	0.103889	0.805524	0.968007
C1H3orf70	162.121	-0.00831843	0.100946	0.827007	0.99428		136.868	-0.0321966	0.127107	0.567899	0.891185
C1QA	60.7384	-0.0548588	0.282246	0.240542	0.742836		64.277	-0.036888	0.266274	0.484362	0.849671
C1QB	61.3513	-0.0633353	0.2779	0.20249	0.697189		64.0885	-0.0330603	0.244376	0.536568	0.878546
C1QBP	1517.2	0.0348943	0.11943	0.407472	0.883479		1329.15	0.0707534	0.15246	0.263642	0.676659
C1QC	54.6016	-0.0980181	0.343751	0.100854	0.501		50.509	-0.0513458	0.263443	0.365533	0.767881
C1QL3	25.8255	-0.572459	0.343726	0.000942208	0.021938		19.9487	-0.054817	0.144465	0.363173	0.765776
C1QTNF12	59.4986	-0.070307	0.208354	0.186582	0.6727		30.9877	-0.0152659	0.173818	0.785011	0.964462
C1QTNF6	20.273	-1.72917	0.600279	1.54989e-05	0.000720416		19.4743	-0.113061	0.240613	0.133853	0.495695
C1QTNF9	44.6552	-0.0315431	0.165916	0.471735	0.917795		40.5528	-0.0532125	0.199984	0.383234	0.782419
C1R	19.0906	0.0262466	0.212645	0.527071	0.938151		18.028	0.0892339	0.317524	0.174907	0.562826
C2	32.3921	0.0661076	0.25828	0.195952	0.685508		36.7758	0.0785531	0.277464	0.220154	0.633168
C20H5orf22	249.053	-0.0393486	0.118678	0.356997	0.853902		253.527	-0.0422077	0.130646	0.464303	0.838357
C20H5orf34	458.125	0.000112296	0.0975536	0.997618	0.999857		472.179	-0.0113384	0.117831	0.834659	0.97398
C21H14orf28	141.489	-0.100547	0.155062	0.0795707	0.441621		145.826	-0.0771739	0.134727	0.21835	0.630374
C21H15orf39	348.046	-0.0766092	0.206685	0.163316	0.632211		175.787	-0.0582215	0.190505	0.349907	0.756512
C21H15orf40	734.834	-0.0037539	0.0669484	0.911064	0.999686		724.317	-0.00984752	0.0797063	0.83483	0.97398
C22H3orf14	71.553	0.146657	0.246655	0.0494077	0.343976		53.4892	0.0419151	0.15264	0.476469	0.84583
C22H3orf18	30.812	0.108427	0.192572	0.0815934	0.447542		36.8542	0.0456595	0.138393	0.436169	0.820189
C22H3orf62	127.564	-0.017992	0.119069	0.6538	0.966452		98.4554	0.0901694	0.184067	0.189709	0.589025
C23H6orf136	611.921	-0.020133	0.119579	0.617811	0.959297		585.58	-0.0661829	0.163559	0.29496	0.707701
C23H6orf141	64.4303	-0.0401836	0.125577	0.354562	0.853304		67.6026	-0.0763501	0.158487	0.237651	0.649954
C23H6orf47	603.622	-0.00128575	0.0974161	0.972723	0.999686		603.405	0.0169136	0.118686	0.756844	0.957356
C23H6orf62	7641.33	-0.0216575	0.0457535	0.39383	0.877237		7802.78	0.00358588	0.0458045	0.91036	0.985756
C23H6orf89	1001.58	-0.0268956	0.0520052	0.344227	0.844906		964.249	-0.00881564	0.0510021	0.798898	0.966803
C24H18orf21	613.787	-0.0419703	0.112968	0.324892	0.82756		647.207	-0.0375321	0.120309	0.505045	0.862996
C24H18orf25	367.209	0.0375059	0.100033	0.357976	0.854697		389.34	0.00106212	0.102332	0.983839	0.997587
C24H18orf32	1138.83	0.00722668	0.0890584	0.845083	0.996264		1196.34	0.0482539	0.118457	0.398829	0.793396
C24H18orf54	202.093	-0.101082	0.110894	0.0539532	0.362403		224.077	-0.0889106	0.103695	0.130153	0.490406
C25H16orf54	6682.7	0.00804118	0.0833069	0.825262	0.99428		7641.06	0.0235442	0.101936	0.656739	0.923366
C25H16orf89	13.8155	-0.0339439	0.152188	0.440361	0.902932		12.9884	-0.0283084	0.16585	0.621697	0.909753
C25H7orf50	741.827	0.043848	0.11368	0.307711	0.814571		729.172	0.00101936	0.111299	0.984811	0.997587
C26H10orf88	409.365	-0.0227037	0.119826	0.576283	0.94867		424.989	-0.0325242	0.141209	0.569866	0.891185
C27H4orf47	120.728	0.0140378	0.107671	0.71837	0.981724		119.641	-0.0126774	0.126549	0.817632	0.970801
C28H10orf105	24.7263	-0.162044	0.338705	0.0433039	0.316286		33.0533	-1.45054	0.82346	0.000182445	0.0046133
C28H1orf131	608.349	-0.0235607	0.102743	0.549232	0.940485		569.878	-0.0153569	0.116212	0.777486	0.963447
C28H1orf198	250.137	-0.0245974	0.130043	0.553865	0.941072		281.473	-0.0521149	0.162959	0.391177	0.787148
C29H11orf24	152.381	-0.136215	0.237333	0.0569932	0.373678		189.228	-0.335358	0.34681	0.0111785	0.1105
C29H11orf54	277.067	-0.0227471	0.124869	0.578998	0.949945		282.886	-0.00832569	0.139176	0.880562	0.980487
C29H11orf68	582.947	0.00107057	0.0871457	0.976718	0.999686		653.44	0.0066317	0.104687	0.900083	0.984153
C29H11orf98	561.926	0.0155279	0.0771698	0.665748	0.971073		526.887	0.00118614	0.0889247	0.981005	0.996973
C2CD2	35	-0.0639138	0.191387	0.213939	0.709358		39.428	-0.0954552	0.224635	0.178098	0.568467
C2CD2L	553.161	-0.109875	0.147686	0.0600161	0.381771		541.637	-0.043812	0.10857	0.429234	0.814102
C2CD3	182.146	0.0316162	0.111424	0.44086	0.903078		184.414	-0.00959037	0.118897	0.859935	0.977317
C2CD5	2998.43	-0.000283847	0.039055	0.99001	0.999686		3008.06	0.0281331	0.0516628	0.418222	0.808921
C2CD6	12.1883	0.0276602	0.204576	0.511562	0.934919		8.76618	0.075666	0.28367	0.228828	0.641222
C2H2orf69	246.33	-0.0436307	0.100416	0.295534	0.803579		264.5	-0.0560178	0.113567	0.32872	0.739731
C2H2orf76	141.018	0.0463812	0.129578	0.299801	0.806635		145.556	0.142042	0.202828	0.0773836	0.371859
C2H2orf88	8.96346	-0.0649216	0.221904	0.208002	0.702564		9.89324	-0.00350959	0.185244	0.948996	0.99198
C3	162.844	-0.00268988	0.12377	0.945898	0.999686		178.267	0.0197264	0.149654	0.726223	0.945937
C3H1orf109	481.518	-0.0392578	0.0813576	0.309545	0.815499		477.807	-0.0917954	0.107867	0.126553	0.484129
C3H1orf146	13.7383	-0.0891108	0.201971	0.125346	0.559983		9.28677	-0.0455003	0.171041	0.447256	0.826945
C3H1orf162	386.95	1.62579	0.369427	8.90474e-08	7.55588e-06		469.633	1.63682	0.375335	5.74908e-08	4.46071e-06
C3H1orf216	31.2457	-0.0127583	0.0984201	0.737568	0.986328		43.5898	-0.0888873	0.148035	0.177137	0.566432
C3H1orf226	7.82211	0.050066	0.221394	0.289542	0.799446		5.09782	0.203498	0.461156	0.0404209	0.254339
C3H1orf43	2294.09	0.0516817	0.0959272	0.222841	0.723889		2375.2	0.112706	0.126369	0.089665	0.404544
C3H1orf50	625.475	0.00208113	0.0597128	0.947453	0.999686		638.527	-0.0115554	0.0711566	0.79334	0.966163
C3H1orf52	533.217	-0.0288182	0.0832965	0.446634	0.90566		532.007	-0.0230742	0.0923031	0.651201	0.921312
C3H1orf54	112.499	0.0609304	0.1374	0.204078	0.699421		88.1649	0.0650345	0.144168	0.292491	0.705042
C3H1orf56	17.3584	0.0153983	0.156469	0.710187	0.980241		17.494	0.0242185	0.183514	0.668238	0.928871
C4A	158.708	0.0731713	0.225434	0.174913	0.650905		160.745	0.115585	0.273254	0.126144	0.483879
C4H7orf25	310.922	0.166051	0.146827	0.0154649	0.166501		328.085	0.0832551	0.10815	0.159782	0.540888
C5	49.4618	0.0174678	0.202188	0.665172	0.971073		59.5123	0.0196775	0.22843	0.707526	0.939295
C5AR1	190.19	-0.00350253	0.20492	0.928202	0.999686		192.014	0.0148105	0.236957	0.771658	0.962119
C5AR2	33.0144	0.00187182	0.195757	0.962019	0.999686		30.6275	0.0291489	0.236517	0.584694	0.896143
C5H12orf29	933.038	0.0133007	0.0490964	0.626689	0.962316		941.962	0.0287278	0.0598205	0.460771	0.836486
C5H12orf4	416.8	-0.0754279	0.0928303	0.0976015	0.492999		437.202	-0.0684432	0.0906884	0.197804	0.602498
C5H12orf56	9.27325	0.0431864	0.197657	0.348175	0.848471		11.7378	-0.0224988	0.19485	0.686171	0.932727
C5H22orf23	6.2536	-0.00231477	0.164388	0.954459	0.999686		4.63209	-0.0632202	0.236756	0.305838	0.72046
C6H4orf17	21.7721	0.0579478	0.18824	0.245314	0.749698		18.064	0.0390965	0.181478	0.505863	0.862996
C6H4orf19	7.69194	-0.0694537	0.230699	0.187989	0.674253		5.47275	0.000572599	0.191699	0.991602	0.998194
C6H4orf3	2188.21	0.0479129	0.0934418	0.248716	0.754251		2257.96	0.0822985	0.113658	0.172046	0.558046
C6H4orf48	21.8661	0.109228	0.227696	0.0887933	0.46932		16.6012	0.282956	0.36263	0.0193279	0.157248
C7	176.935	-0.0524121	0.112917	0.236804	0.739967		213.925	-0.0626679	0.123011	0.291393	0.703857
C7H19orf25	337.431	0.000653136	0.0717862	0.984948	0.999686		359.041	-0.036133	0.0920633	0.483283	0.849348
C7H19orf44	101.5	-0.0744309	0.151393	0.150455	0.612231		106.608	-0.344807	0.292498	0.00744592	0.0827957
C7H19orf53	1322.87	-0.0117487	0.0998241	0.758025	0.988853		1389.61	-0.0125648	0.118398	0.817373	0.970786
C7H19orf67	1527.07	-0.219444	0.214528	0.0123363	0.144548		1566.62	-0.267833	0.211483	0.00976229	0.101135
C7H1orf35	1874.54	-0.0433068	0.0896061	0.283818	0.7927		1888.83	-0.0600903	0.103065	0.281708	0.694681
C7H5orf15	1818.01	0.0280945	0.0997585	0.477789	0.922047		1876.73	0.0445812	0.119507	0.433547	0.818667
C7H5orf24	469.262	-0.0128955	0.0834111	0.72492	0.98232		481.223	-0.0370014	0.104819	0.495423	0.856679
C7H5orf63	42.8368	0.0577041	0.132844	0.219521	0.718081		39.1449	0.0199307	0.121512	0.717136	0.942293
C8G	325.556	0.000192551	0.182073	0.996153	0.999857		336.646	-0.0373242	0.226999	0.503813	0.862161
C8H8orf58	27.9356	-0.10866	0.232131	0.0902022	0.472747		26.1721	-0.231088	0.329452	0.0311743	0.216093
C8H9orf131	11.3421	0.039715	0.181275	0.382415	0.868757		12.8776	-0.0250952	0.185473	0.65713	0.923505
C8H9orf152	349.596	-0.0392163	0.114533	0.354453	0.853304		374.5	-0.108924	0.166035	0.124808	0.482086
C8H9orf40	225.349	0.0510991	0.120444	0.253681	0.760331		221.717	0.0810909	0.143561	0.206519	0.613215
C8H9orf43	23.9444	-0.0257493	0.188184	0.543314	0.940483		24.9793	0.00783656	0.202156	0.884101	0.981003
C8H9orf85	44.6107	0.0402928	0.11139	0.340139	0.842565		43.6212	0.00800451	0.112784	0.881679	0.980905
C9H6orf120	2119.79	0.00784468	0.0809656	0.828148	0.994425		2155.46	0.0152811	0.097299	0.768145	0.960882
C9H6orf163	40.7669	-0.132589	0.19361	0.0500716	0.346651		37.4069	-0.0789728	0.148402	0.219423	0.631639
C9orf72	292.822	-0.0184883	0.108191	0.638125	0.964412		260.328	-0.0161806	0.125592	0.768955	0.960882
CA11	29.4381	-0.00548226	0.124162	0.890236	0.999686		35.9598	-0.0417746	0.159377	0.479443	0.847485
CA12	5.93567	0.00706829	0.161724	0.862284	0.999532		8.05943	0.0980308	0.260336	0.165929	0.549893
CA14	8.95838	0.00745175	0.131692	0.853028	0.998287		8.29633	0.0103724	0.157209	0.852697	0.976331
CA5B	868.939	-0.197577	0.253533	0.0235146	0.212952		800.075	-0.457254	0.326732	0.00298559	0.0425004
CA8	223.226	-0.000682372	0.12808	0.986348	0.999686		229.844	-0.0160945	0.153559	0.774389	0.962481
CA9	351.431	-0.0466669	0.145922	0.309817	0.815875		337.682	-0.0491148	0.15639	0.413498	0.806021
CAAP1	854.912	0.00254471	0.0855843	0.944477	0.999686		889.788	0.0120695	0.103355	0.819024	0.971138
CAB39	5740.91	0.0162157	0.0758305	0.650244	0.965728		6179.82	0.0256101	0.0903473	0.613119	0.907809
CAB39L	571.29	-0.0263526	0.117782	0.519159	0.936009		377.212	-0.0339199	0.137081	0.553001	0.88548
CABCOCO1	36.1835	-0.0161638	0.110461	0.680882	0.97399		48.4149	-0.126092	0.194529	0.0997952	0.42859
CABIN1	7195.27	-0.0633454	0.141192	0.193776	0.681714		7934.78	-0.152982	0.202891	0.0638944	0.335055
CABLES1	237.487	-0.0327744	0.153991	0.454822	0.910863		77.3644	-0.0411602	0.176777	0.486636	0.851041
CABLES2	584.427	-0.00248084	0.115439	0.949356	0.999686		580.716	-0.0107855	0.138129	0.845803	0.975056
CABP1	106.52	0.827951	0.643696	0.000854493	0.0202764		132.036	0.552326	0.533677	0.00351062	0.0473186
CABP2	13.594	-0.239868	0.377819	0.0195052	0.190722		14.5563	-0.180557	0.303569	0.0539744	0.303502
CABYR	54.4508	-0.0179236	0.15544	0.667386	0.971073		57.807	-0.0367233	0.187742	0.528047	0.876037
CACFD1	378.438	-0.00991933	0.0838665	0.786125	0.99102		422.199	-0.0638564	0.117723	0.277728	0.691339
CACHD1	7.83241	0.0199823	0.181971	0.630792	0.962316		8.30863	0.133227	0.337368	0.0925751	0.411319
CACNA1A	70.871	-0.00317134	0.104919	0.933913	0.999686		69.2249	-0.076591	0.159073	0.236765	0.648961
CACNA1B	25.7183	0.0538514	0.227601	0.263789	0.772925		19.9913	-0.00755977	0.204745	0.887661	0.98197
CACNA1H	213.955	-0.0413781	0.182747	0.366668	0.859387		191.843	-0.0658445	0.218432	0.298741	0.712771
CACNA1S	407.288	-0.0993917	0.180653	0.0940533	0.483184		438.339	-0.428851	0.327781	0.00397767	0.052385
CACNA2D2	13.9591	1.16691	0.969644	0.000597455	0.0152599		19.1052	0.427592	0.596277	0.00830914	0.0895588
CACNA2D4	8.10888	0.00628732	0.171842	0.876566	0.99962		9.26622	-0.0524011	0.227102	0.378038	0.777308
CACNB1	151.615	-0.0623504	0.158187	0.210509	0.705905		168.57	-0.150274	0.229246	0.0737348	0.361049
CACNB2	101.801	-0.0153194	0.156634	0.711553	0.980241		84.2407	-0.0150935	0.180071	0.786501	0.96488
CACNB3	238.371	-0.00317532	0.129781	0.936725	0.999686		288.606	0.0194008	0.156187	0.730976	0.94766
CACTIN	3083.78	-0.0810189	0.149029	0.1255	0.560077		2959.83	-0.0945316	0.15436	0.160723	0.542305
CACUL1	366.259	-0.0297446	0.0954817	0.449949	0.907702		419.971	-0.109025	0.145631	0.112825	0.456463
CACYBP	1724.27	-0.0104061	0.0776439	0.771179	0.990683		1675.4	0.0358162	0.0978862	0.4983	0.858436
CAD	1795.56	0.00452494	0.116171	0.907985	0.999686		1606.22	-0.00396735	0.137855	0.942766	0.990046
CADM1	295.729	0.0603867	0.160479	0.222708	0.723642		327.93	0.0281432	0.144909	0.621118	0.909753
CADM4	60.6492	0.00811346	0.110231	0.834401	0.994525		54.0156	0.0925742	0.178572	0.179242	0.570245
CALCOCO1	8660.23	-0.274433	0.107554	0.000220245	0.00684168		8172.86	-0.230606	0.0980347	0.00143548	0.0241662
CALCOCO2	2480.94	0.121994	0.139099	0.0410884	0.305397		2510.63	0.161721	0.145731	0.0347518	0.230885
CALCRL	69.7222	-0.0372567	0.129067	0.388658	0.874186		84.0969	-0.0166353	0.132693	0.764414	0.960144
CALHM2	802.688	0.00281922	0.0636792	0.931426	0.999686		870.917	-0.00999557	0.0755943	0.827254	0.973112
CALHM3	20.1829	0.170589	0.289658	0.0382633	0.292488		20.3266	-0.03065	0.157089	0.59437	0.901018
CALM	25.4153	0.02752	0.129469	0.511038	0.934919		28.3477	-0.019441	0.142219	0.72891	0.947393
CALM1	12773.5	-0.0485257	0.116272	0.269739	0.77932		13404.9	-0.0696627	0.134313	0.257968	0.670832
CALM2	7891.44	-0.0192385	0.104235	0.622245	0.961505		7386.8	-0.00148212	0.118799	0.978186	0.996452
CALM3	2022.39	-0.00829363	0.0877335	0.822143	0.99428		2106.98	-0.0204582	0.106634	0.702326	0.936119
CALML4	44.0001	-0.143711	0.303868	0.0545112	0.364314		51.1528	-0.119148	0.262116	0.121136	0.474301
CALR	11996	0.0382	0.109414	0.360311	0.855593		11970.5	0.0539394	0.127225	0.358851	0.762386
CALR3	7.56326	-0.0097749	0.155172	0.811356	0.992329		5.15365	-0.0767113	0.239455	0.240758	0.65367
CALU	1174.44	0.013358	0.0619782	0.679976	0.97378		1246.21	0.105511	0.100156	0.0763522	0.368022
CALY	9.03145	-0.0441474	0.191863	0.341237	0.843578		8.02594	-0.035027	0.199557	0.541347	0.880033
CAMK1	60.1065	-0.0340337	0.128586	0.425456	0.895462		39.7793	-0.0807098	0.176272	0.224889	0.637077
CAMK1D	541.286	-0.050785	0.152527	0.281152	0.79044		474.051	-0.208699	0.283534	0.0372936	0.241117
CAMK2D	1547.96	-0.138096	0.154561	0.0324797	0.263839		1137.89	-0.0716943	0.114777	0.226341	0.639124
CAMK2G	3368.74	-0.152232	0.220923	0.0406049	0.303588		3024.74	-0.254538	0.262801	0.0187117	0.154622
CAMK2N1	33.9188	0.0570032	0.170662	0.24729	0.752474		16.5389	0.0313033	0.1656	0.587699	0.897919
CAMK4	269.498	-0.0260677	0.145144	0.539814	0.940328		262.283	-0.049922	0.17826	0.410727	0.803718
CAMKK1	17.0545	-0.0136661	0.168708	0.739718	0.986387		22.7466	0.000215207	0.190169	0.99685	0.999249
CAMKK2	208.016	0.00303625	0.0860294	0.933868	0.999686		155.08	0.00792569	0.104525	0.880722	0.980497
CAMKMT	146.511	0.0334339	0.0949481	0.400448	0.879933		143.653	0.00791098	0.100361	0.879532	0.980115
CAMLG	886.261	-0.013037	0.0543634	0.660114	0.968867		860.672	0.0130896	0.0624309	0.745301	0.953074
CAMSAP1	2094.49	-0.0290687	0.111081	0.47474	0.919268		2244.47	-0.066374	0.144447	0.284417	0.697283
CAMSAP2	2380.6	-0.01976	0.0496041	0.470926	0.917637		2599.2	-0.115232	0.0773408	0.028409	0.20373
CAMSAP3	8.0102	0.0163275	0.168386	0.69356	0.975719		10.5527	0.0583708	0.220615	0.341398	0.748165
CAMTA1	42.1382	0.0129266	0.1115	0.741317	0.986819		31.9601	-0.041342	0.144876	0.4794	0.847485
CAMTA1.1	341.996	0.0566051	0.0985459	0.192816	0.680374		347.102	0.181737	0.149564	0.0232987	0.178524
CAMTA2	2942.32	-0.0108979	0.112177	0.780423	0.99102		2897.21	-0.0435783	0.14489	0.458193	0.835022
CAND1	2890.46	0.041597	0.0772703	0.274256	0.783774		2941.8	0.0847751	0.097626	0.134674	0.496831
CAND2	154.737	0.0248859	0.131629	0.550507	0.940485		152.722	0.0238506	0.148914	0.67381	0.929945
CANT1	612.812	0.871004	0.169924	1.8193e-08	1.91306e-06		642.979	0.829769	0.171444	7.94402e-08	5.80556e-06
CANX	8177.61	0.0472121	0.13027	0.293337	0.803579		8236.12	0.075352	0.155662	0.241149	0.654119
CAP1	13548.6	0.000625708	0.0896804	0.986479	0.999686		13621	0.00237908	0.107611	0.964292	0.994689
CAPG	740.392	-0.135844	0.233849	0.0567746	0.372961		657.166	-0.145982	0.228606	0.078796	0.375506
CAPN1	6103.73	-0.206024	0.191564	0.0120557	0.142773		6517.64	-0.285316	0.195502	0.00583195	0.0684618
CAPN10	1605.72	-0.0817402	0.158822	0.129126	0.568829		1773.14	-0.287737	0.27328	0.0129587	0.120734
CAPN15	925.738	0.0524958	0.135458	0.256517	0.76311		811.242	0.0565282	0.143841	0.350043	0.756512
CAPN2	8645.5	-0.145743	0.208373	0.0425113	0.31212		9740.53	-0.20184	0.226175	0.0321775	0.220978
CAPN3	46.9712	0.00463208	0.16549	0.909104	0.999686		48.5121	0.027288	0.199793	0.626227	0.91096
CAPN5	56.1763	-0.42035	0.403715	0.0044385	0.0713797		54.9746	-0.0926693	0.189621	0.182607	0.5766
CAPN7	2577.1	-0.0143404	0.0734425	0.684112	0.974177		2481.09	-0.0125738	0.085445	0.797515	0.966803
CAPNS1	5423.07	-0.0226815	0.0914525	0.552957	0.940902		5514.79	-0.0136905	0.103611	0.79555	0.966547
CAPRIN1	5611.1	0.00995045	0.0913457	0.78968	0.99102		5550.94	0.0275028	0.112543	0.614924	0.909016
CAPRIN2	342.33	-0.0891799	0.179049	0.117533	0.540693		303.585	-0.0533473	0.148767	0.376539	0.776411
CAPS	301.688	-0.091399	0.176505	0.110635	0.524553		346.14	-0.276126	0.285508	0.016181	0.139452
CAPZA1	7464.65	0.0361104	0.096996	0.370399	0.861526		7261.51	0.0992201	0.136842	0.133647	0.495321
CAPZA2	1502.28	0.000922552	0.0554237	0.975543	0.999686		1510.25	0.0327248	0.0713036	0.460135	0.836004
CAPZB	6442.49	0.0226777	0.0937456	0.555313	0.941381		6301.11	0.0325974	0.111177	0.5525	0.88516
CARD11	2845.01	-0.122358	0.187373	0.059429	0.379997		2584.91	-0.21913	0.231019	0.0253504	0.189086
CARD14	43.8829	-0.106875	0.198692	0.0863169	0.463521		51.748	-0.305043	0.311641	0.0132054	0.122402
CARD19	1230.59	0.624179	0.189545	2.61981e-05	0.001119		1294.1	0.516816	0.203111	0.000162665	0.00424912
CARD6	2639.14	0.0725796	0.124821	0.138534	0.586492		2795.7	0.106891	0.142468	0.116127	0.463174
CARD9	238.752	-0.166069	0.246182	0.0364398	0.284037		228.852	-0.541658	0.368587	0.00193553	0.0304365
CARF	322.272	-0.0121763	0.101535	0.750568	0.98868		355.724	-0.029732	0.12484	0.595355	0.901493
CARHSP1	2759.18	-0.0198999	0.094583	0.603087	0.958032		3122.52	-0.0623681	0.127198	0.29735	0.710929
CARM1	1582.14	-0.00312232	0.080054	0.930728	0.999686		1609.75	-0.0243524	0.0988908	0.642619	0.917211
CARMIL2	4690.97	-0.0101191	0.125772	0.80037	0.991587		4761.01	-0.0212964	0.150614	0.706149	0.93839
CARMIL3	12.7362	-0.0857627	0.289363	0.130714	0.571515		18.2029	-0.0185117	0.211755	0.730965	0.94766
CARNMT1	240.215	0.0224782	0.0933718	0.558239	0.942841		223.157	0.0167594	0.106806	0.753582	0.956482
CARNS1	56.6747	-0.11304	0.208764	0.0791048	0.440001		60.4182	-0.208068	0.267791	0.0358659	0.23579
CARS1	2008.5	1.09075	0.139172	4.70786e-17	1.60869e-14		2064.88	1.09606	0.137253	3.28236e-17	9.88067e-15
CARS2	565.735	-0.113677	0.19493	0.0739705	0.426452		383.43	-0.108874	0.181552	0.131948	0.492537
CASC3	3471.51	-0.0548863	0.0680633	0.134074	0.57737		3526.55	-0.0220188	0.0573327	0.5596	0.887761
CASD1	895.302	-0.00838536	0.0628706	0.7969	0.991587		1001.99	-0.0942394	0.100108	0.106146	0.444077
CASK	245.937	0.0422948	0.15078	0.351722	0.850904		269.253	0.0311093	0.155551	0.588996	0.898371
CASKIN1	24.7052	-0.0614961	0.207524	0.225921	0.727293		21.8926	-0.0363768	0.192478	0.530204	0.876887
CASKIN2	216.045	-0.11714	0.240101	0.0786979	0.439881		220.446	-0.147097	0.256876	0.0812879	0.381505
CASP1	81.5302	-0.0227718	0.171945	0.590086	0.953292		38.4368	-0.022135	0.19461	0.69082	0.93368
CASP2	1239.18	-0.271574	0.122612	0.000556247	0.0144111		1266.7	-0.266473	0.111808	0.000890813	0.016587
CASP3	136.794	-0.201779	0.175089	0.010588	0.130599		138.286	-0.509052	0.190312	0.000112579	0.00314512
CASP4	1398.47	0.355455	0.159662	0.000368369	0.0104424		1331.16	0.56121	0.142599	1.60473e-06	8.28105e-05
CASP6	1596.37	-0.00889636	0.0766373	0.802539	0.991864		1578.84	0.0282499	0.0946481	0.585414	0.896406
CASP7	209.026	0.109343	0.147598	0.0607705	0.384545		193.317	0.134438	0.152636	0.0678344	0.346657
CASP8	2197.8	0.437904	0.0957972	9.23406e-08	7.77131e-06		2219.18	0.53786	0.0923134	1.23587e-10	1.56251e-08
CASP8AP2	937.18	-0.058016	0.105315	0.191995	0.679008		979.194	-0.118917	0.136654	0.084688	0.391199
CASP9	718.593	-0.178488	0.101386	0.00429739	0.0700154		702.662	-0.189212	0.0981577	0.00569257	0.0675197
CASS4	179.848	0.220265	0.317281	0.0220907	0.20491		174.08	0.214613	0.294116	0.0355299	0.234327
CAST	8182.56	-0.102976	0.126897	0.060225	0.382241		8606.99	-0.129203	0.132407	0.063828	0.334984
CASTOR1	659.7	-0.0146075	0.0614327	0.650375	0.965728		600.22	-0.0714028	0.0889826	0.176313	0.565674
CASTOR2	688.721	0.00115389	0.086072	0.974833	0.999686		862.043	-0.0126739	0.103978	0.810508	0.969064
CASZ1	183.688	-0.0162344	0.102001	0.674185	0.972933		203.144	-0.00171092	0.117797	0.974784	0.996452
CAT	2392.17	-0.0533338	0.118547	0.235707	0.738731		2544.49	-0.0708007	0.133102	0.250535	0.663487
CATSPER2	83.0228	0.0061639	0.137548	0.878833	0.999686		80.2484	-0.0189501	0.164387	0.736947	0.949577
CATSPER3	12.4893	-0.0234703	0.167483	0.580264	0.950353		11.6905	0.0289531	0.192548	0.609781	0.907209
CATSPERB	18.349	-0.0158962	0.129709	0.69575	0.975719		23.9212	-0.0308262	0.154088	0.591958	0.899967
CATSPERD	383.866	-0.0197884	0.17123	0.636209	0.963305		360.951	-0.0405642	0.207207	0.48406	0.849671
CATSPERG	406.332	-0.0545456	0.170837	0.262954	0.771532		380.276	-0.0646727	0.185874	0.309268	0.723664
CBARP	10.2886	0.00300114	0.163213	0.941029	0.999686		10.1525	0.00952519	0.190704	0.861878	0.977701
CBFA2T2	75.8181	0.00239403	0.107961	0.95039	0.999686		86.9472	-0.119071	0.194533	0.113406	0.457786
CBFA2T3	74.1834	-0.213595	0.345136	0.0246443	0.21973		40.0387	-0.133202	0.257689	0.0991576	0.427438
CBFB	1362.29	0.00598005	0.105135	0.876008	0.99962		1372.3	0.0115862	0.126055	0.832867	0.97398
CBL	430.495	-0.0172196	0.134031	0.674504	0.972933		485.778	-0.128561	0.241021	0.105469	0.442737
CBLB	359.274	-0.0536579	0.13628	0.248941	0.754251		302.309	-0.113378	0.182895	0.121595	0.475215
CBLC	418.376	0.0983136	0.161837	0.0875342	0.467609		515.159	0.0634824	0.133572	0.295214	0.707965
CBLIF	23.384	-0.011631	0.284429	0.727681	0.983859		24.0699	-0.0326815	0.346461	0.471096	0.842135
CBLL1	858.268	0.0179807	0.0494924	0.511728	0.934919		906.232	0.0687981	0.0701705	0.127264	0.485368
CBLN3	215.582	0.00807026	0.172572	0.842285	0.995789		205.075	-0.00890518	0.198894	0.869239	0.977701
CBR1	26.076	-0.0223116	0.147458	0.596117	0.955772		34.8325	-0.096892	0.22594	0.173848	0.560846
CBR3	158.913	-0.0907847	0.131715	0.0872374	0.46715		153.753	-0.253774	0.192899	0.00983568	0.101678
CBR4	1218.66	0.00753675	0.0818539	0.835237	0.994525		1151.55	0.0248516	0.100646	0.638011	0.916117
CBS	185.269	0.323195	0.230259	0.00318192	0.0560293		190.685	0.261785	0.197385	0.00905883	0.0956816
CBX1	1299.38	-0.00274599	0.0887104	0.940595	0.999686		1447.62	0.0179478	0.108199	0.737812	0.949647
CBX3	3022.26	-0.00498783	0.0615811	0.876783	0.99962		3047.69	0.0143157	0.0734723	0.75056	0.955522
CBX4	1938.51	-0.134	0.141675	0.0312933	0.258073		2118.63	-0.254816	0.165335	0.00624595	0.0721824
CBX5	400.488	0.000877759	0.0755481	0.980144	0.999686		423.98	-0.115159	0.129613	0.0870765	0.39777
CBX6	1007.68	-0.158238	0.153171	0.0201281	0.194556		1082.85	-0.261008	0.167149	0.00568762	0.0675197
CBX7	649.584	-0.0351035	0.10919	0.395354	0.877825		680.352	-0.108627	0.162386	0.123684	0.479819
CBX8	125.156	-0.792478	0.169818	2.31994e-07	1.70529e-05		109.035	-0.740219	0.182548	1.78189e-06	9.01136e-05
CBY1	667.597	-0.0267049	0.0840743	0.47955	0.922122		708.033	-0.0435056	0.100949	0.420739	0.810455
CC2D1A	1460.67	-0.0117753	0.105681	0.760455	0.988853		1569.7	-0.00984528	0.124644	0.857308	0.976963
CC2D1B	6170.35	-0.0199636	0.0718842	0.570689	0.946977		6882.78	-0.106892	0.112729	0.0894256	0.403933
CCAR1	5265.4	-0.00226459	0.109854	0.95325	0.999686		5052.04	0.00974564	0.131676	0.859713	0.977317
CCAR2	8538.93	0.00175983	0.0838078	0.96138	0.999686		8544.94	-0.00120127	0.100349	0.981614	0.996973
CCBE1	25.6658	-0.0755527	0.198956	0.166145	0.63699		27.7933	-0.881855	0.587479	0.000645643	0.0126753
CCDC102A	546.544	0.635096	0.65324	0.00220826	0.0427005		435.891	2.24107	0.596045	1.65748e-06	8.51852e-05
CCDC103	22.8189	0.0082382	0.110385	0.831967	0.994525		25.4383	-0.0218218	0.133071	0.69609	0.935201
CCDC106	457.704	-0.0941471	0.113477	0.0680655	0.408562		534.553	-0.136051	0.124855	0.0492698	0.286927
CCDC107	701.955	0.0299247	0.078245	0.420643	0.891415		707.997	0.0405395	0.0907085	0.430304	0.815397
CCDC112	758.605	-0.0197367	0.0749326	0.581456	0.950372		841.198	-0.0640341	0.101228	0.25069	0.663487
CCDC115	708.625	-0.0651941	0.105055	0.152992	0.615667		679.201	-0.0933199	0.119427	0.136403	0.499571
CCDC116	11.1692	0.0578495	0.216946	0.243525	0.746941		11.0255	0.0184564	0.19401	0.73839	0.949647
CCDC117	996.405	-0.00493846	0.0541204	0.867465	0.999532		1057.04	0.0327933	0.0693659	0.450543	0.829293
CCDC12	1402.56	0.0024713	0.0666668	0.941248	0.999686		1479.52	0.0132066	0.0798111	0.780059	0.963787
CCDC120	324.819	0.00688083	0.113635	0.860053	0.999532		359.738	-0.0039134	0.134478	0.943405	0.990272
CCDC121	55.6967	0.00425599	0.115276	0.913272	0.999686		60.4723	0.00782707	0.137118	0.887481	0.98197
CCDC124	971.406	0.0721354	0.132876	0.146559	0.601997		1037.94	0.104677	0.151031	0.127655	0.485853
CCDC125	654.305	-0.0793948	0.121217	0.111404	0.526341		687.999	-0.0549068	0.109001	0.33119	0.741153
CCDC126	216.859	0.0734758	0.113974	0.126135	0.561919		244.951	0.0539261	0.105512	0.333644	0.742783
CCDC127	1102.39	0.088353	0.0922487	0.0624546	0.389356		1117.92	0.0610081	0.0826694	0.221072	0.633523
CCDC134	61.6441	-0.164724	0.19586	0.0272088	0.234492		60.6593	-0.225104	0.208304	0.0192149	0.156833
CCDC136	10.9247	-0.0117011	0.181466	0.77289	0.99102		10.0271	-0.135441	0.354087	0.0885627	0.401902
CCDC137	1002.76	0.0259231	0.0643594	0.438404	0.901552		1039.27	-0.0145038	0.0682583	0.735354	0.9492
CCDC138	302.365	0.00571959	0.128602	0.886289	0.999686		306.206	0.0269228	0.157541	0.637568	0.916112
CCDC14	702.566	0.0200996	0.125652	0.622067	0.961505		777.659	0.034627	0.15075	0.549537	0.883931
CCDC141	59.6865	-0.0725572	0.236119	0.175802	0.652189		59.0784	-0.0629794	0.226843	0.311472	0.725668
CCDC142	692.788	-0.0242998	0.100025	0.535134	0.940328		753.629	-0.0527814	0.126432	0.367468	0.768679
CCDC146	37.3931	0.0258529	0.121265	0.529203	0.938676		32.6497	0.0862168	0.177843	0.202508	0.60786
CCDC149	428.845	0.0430046	0.0800044	0.267414	0.7769		464.775	0.0479181	0.0868759	0.343887	0.750261
CCDC15	1153.46	-0.000152876	0.10234	0.996791	0.999857		1136.18	-0.0144046	0.123977	0.793003	0.966163
CCDC150	769.142	-0.00018004	0.124944	0.996381	0.999857		763.804	0.000553063	0.147781	0.992051	0.998194
CCDC157	126.371	0.0123276	0.116277	0.754905	0.988853		142.235	-0.0114847	0.136355	0.835823	0.97398
CCDC160	7.26245	0.211028	0.464896	0.026106	0.227947		4.37905	0.918106	1.12647	0.00202296	0.0314124
CCDC166	11.5527	-0.0155681	0.142703	0.705637	0.979121		10.1176	0.00578648	0.164891	0.917201	0.987161
CCDC167	864.017	0.0971896	0.140998	0.0786886	0.439881		913.928	0.259046	0.202072	0.01009	0.103378
CCDC17	372.643	-0.000503232	0.140598	0.990067	0.999686		355.492	0.00682594	0.165371	0.90244	0.984359
CCDC170	13.856	-0.011854	0.197391	0.766161	0.990007		6.44393	0.0152311	0.229202	0.768771	0.960882
CCDC171	288.628	-0.0212749	0.0941728	0.57913	0.950009		340.228	-0.0849786	0.137749	0.18542	0.581127
CCDC174	881.009	-0.00281221	0.0657985	0.932738	0.999686		895.485	0.0265826	0.0816918	0.580864	0.894625
CCDC18	225.44	-0.0348231	0.112076	0.401502	0.879933		220.971	-0.0544764	0.133718	0.359427	0.763224
CCDC181	211.498	0.446302	0.205043	0.000392446	0.0108571		246.958	0.44047	0.19278	0.000376304	0.00829901
CCDC183	90.5888	-0.0265042	0.163202	0.53712	0.940328		96.8823	-0.0801596	0.228043	0.2301	0.641548
CCDC186	861.422	0.0046007	0.0776076	0.897208	0.999686		928.905	-0.0138983	0.0934112	0.785275	0.964585
CCDC191	116.612	-1.43644e-05	0.0911225	0.999691	0.999857		113.188	0.0102438	0.110336	0.848388	0.975319
CCDC194	7.50009	0.0252497	0.188608	0.550144	0.940485		8.41239	0.0677016	0.250085	0.276728	0.690119
CCDC22	1030.29	0.101763	0.0879931	0.0364027	0.283923		1049.89	0.14378	0.0923908	0.019263	0.157023
CCDC24	17.1115	0.0343114	0.19553	0.434859	0.901002		15.624	0.0297565	0.210317	0.592911	0.900544
CCDC25	580.336	0.0263071	0.0898299	0.493479	0.927644		593.294	0.0252726	0.102126	0.634089	0.915144
CCDC28A	479.174	-0.0271124	0.0746143	0.454256	0.91052		499.858	-0.0376948	0.0868654	0.452285	0.830418
CCDC28B	23.2304	-0.0764303	0.177438	0.156894	0.62286		23.1532	-0.022894	0.143104	0.684765	0.932015
CCDC3	29.6427	0.0355882	0.18756	0.423211	0.894087		20.4089	-0.00301701	0.191785	0.955792	0.992827
CCDC32	812.489	-0.0991076	0.100225	0.0498298	0.345583		852.528	-0.0569382	0.0847443	0.258411	0.671219
CCDC34	120.725	-0.0316355	0.104326	0.433768	0.901002		117.654	0.0373305	0.119434	0.506544	0.863039
CCDC38	44.6421	-0.0133403	0.127828	0.740886	0.986729		49.397	0.0128876	0.148758	0.817581	0.970801
CCDC40	55.7716	-0.0116305	0.148998	0.776863	0.99102		67.0955	-0.00344601	0.171044	0.950476	0.99234
CCDC43	988.453	-0.0044653	0.0694905	0.896086	0.999686		1017.53	-0.00106173	0.0821441	0.982336	0.996973
CCDC47	1961	0.0234476	0.0755628	0.516688	0.935483		1878.89	0.0332709	0.0887392	0.510148	0.864585
CCDC50	290.431	0.0161323	0.135762	0.693894	0.975719		231.922	0.0505313	0.175883	0.405776	0.798851
CCDC51	1149.5	-0.0602722	0.0812013	0.142198	0.593533		1208.15	-0.0620669	0.0831524	0.215389	0.625726
CCDC57	4394.67	-0.0817258	0.145929	0.121254	0.549863		4878.03	-0.219898	0.219127	0.0229586	0.176454
CCDC59	1118.02	0.0110212	0.0929888	0.768875	0.990007		1085.62	0.0254211	0.113609	0.641808	0.917211
CCDC6	381.795	0.00443256	0.0813347	0.902268	0.999686		351.532	0.00625013	0.0975153	0.903745	0.984593
CCDC61	792.757	-0.00938367	0.113573	0.810455	0.992118		793.212	-0.0145462	0.135266	0.793303	0.966163
CCDC63	19.7434	0.0125084	0.171071	0.760093	0.988853		17.3457	0.0176938	0.1987	0.746964	0.953653
CCDC65	10.4399	-0.0580936	0.17833	0.242948	0.745712		11.1028	-0.0244157	0.161366	0.667998	0.928864
CCDC66	716.23	-0.0201457	0.140116	0.628037	0.962316		700.402	-0.0294477	0.164436	0.608569	0.906405
CCDC69	2892.67	-0.380085	0.275403	0.00282809	0.0517447		3094.25	-0.462351	0.266324	0.00141806	0.0239367
CCDC71	745.842	0.0408757	0.094068	0.314487	0.820012		793.441	0.0889591	0.123216	0.156322	0.534219
CCDC71L	294.592	0.0502474	0.129212	0.268035	0.777595		340.869	0.0423846	0.131598	0.46314	0.838294
CCDC77	638.066	-0.0562419	0.167392	0.250826	0.756669		622.441	-0.0595965	0.175848	0.339891	0.747022
CCDC78	32.3793	-0.0447611	0.184116	0.337008	0.838738		19.4362	-0.0315931	0.189458	0.581316	0.894625
CCDC80	12.5266	0.00628699	0.141309	0.87683	0.99962		13.9686	-0.0357607	0.176346	0.539708	0.879434
CCDC82	1304.98	-0.00623316	0.0585255	0.841636	0.99576		1221.84	0.0402071	0.07689	0.389739	0.786509
CCDC85C	69.0717	-0.0816389	0.152171	0.125469	0.560077		51.3392	-0.0668641	0.14291	0.2805	0.693732
CCDC86	634.375	0.912311	0.239966	3.34465e-06	0.000190479		597.489	0.911682	0.240031	3.53969e-06	0.00016098
CCDC88A	356.984	-0.071498	0.121513	0.140207	0.588718		315.142	-0.175343	0.172047	0.0342045	0.229302
CCDC88B	2710.56	0.0554482	0.138563	0.238581	0.741772		2983.97	0.0539029	0.142468	0.369139	0.770772
CCDC88C	9102.4	0.0239928	0.112435	0.550511	0.940485		9838.92	0.0259903	0.129364	0.642439	0.917211
CCDC89	11.595	-0.00972538	0.138457	0.810841	0.992205		11.7245	-0.0337242	0.171782	0.561314	0.888531
CCDC9	2231.27	-0.0505152	0.116941	0.254774	0.761492		2301.75	-0.100873	0.151331	0.138716	0.504639
CCDC90B	808.283	0.0644425	0.0871542	0.132889	0.574399		787.844	0.192067	0.117792	0.00994073	0.102346
CCDC91	893.166	-0.0208656	0.0902745	0.582392	0.95041		844.37	-0.0211856	0.104815	0.691071	0.93368
CCDC92	101.587	-0.00869924	0.103503	0.820276	0.994274		111.508	-0.125024	0.188463	0.0995864	0.428547
CCDC93	1026.73	0.0271164	0.0719865	0.446854	0.905816		1076.5	-0.00984364	0.0766804	0.831252	0.97398
CCDC96	10.256	-0.0978884	0.254476	0.109046	0.520719		10.1976	-0.217332	0.379355	0.0362409	0.236793
CCDC97	1806.62	0.0170957	0.0780935	0.636532	0.963415		1961.31	0.00833274	0.089582	0.867726	0.977701
CCER2	184.896	0.0109524	0.149163	0.789321	0.99102		164.143	-0.00796488	0.172453	0.886037	0.981721
CCHCR1	163.38	-0.00818267	0.133965	0.839361	0.994717		165.318	0.00300218	0.156422	0.95697	0.993185
CCIN	12.8982	-0.0531595	0.19789	0.274235	0.783774		11.8838	-0.136324	0.299935	0.0927502	0.411319
CCL1	11.6031	0.0689394	0.268108	0.183024	0.666233		8.63907	-0.00274046	0.215552	0.95822	0.993271
CCL2	1778.92	1.06555	1.27843	0.00106438	0.0243165		1912.58	1.72624	1.45697	0.000442779	0.00939271
CCL20	33.4121	2.73967	1.16062	2.52451e-05	0.00108195		64.0924	4.64136	0.880549	2.70668e-09	2.75972e-07
CCL22	25.6447	0.26703	0.563522	0.0167737	0.173828		14.7558	2.17028	1.30706	0.000155224	0.00412288
CCL25	45.2064	-0.0104279	0.146573	0.798804	0.991587		39.8661	-0.0136317	0.171552	0.807355	0.96819
CCL3	300.836	2.38094	0.807323	1.24356e-05	0.000600087		391.558	3.21772	0.667195	9.1206e-08	6.62711e-06
CCL4	616.547	1.54305	1.14455	0.00031287	0.00911433		865.251	3.55431	0.761846	1.48982e-07	1.01268e-05
CCL5	320.532	-0.0268717	0.20658	0.521206	0.936009		274.545	0.0347489	0.234396	0.525031	0.874799
CCL8	276.72	3.90591	1.16404	1.78679e-06	0.00010732		344.68	4.05628	1.06553	1.20379e-06	6.532e-05
CCM2	2789.52	0.0916992	0.161481	0.102433	0.504503		2748.29	0.0697557	0.141806	0.262855	0.675875
CCN5	18.9396	-0.0242199	0.160303	0.56945	0.946977		22.5525	-0.029018	0.182397	0.611847	0.907624
CCNA2	75.4367	-0.0325007	0.153784	0.458059	0.913084		87.1295	0.0416462	0.175407	0.482142	0.849054
CCNB1	56.2156	-0.0059926	0.162492	0.882895	0.999686		81.2703	0.0162378	0.190378	0.768943	0.960882
CCNB1IP1	203.113	-0.0441938	0.127942	0.317787	0.821863		184.578	-0.0321098	0.13151	0.570921	0.891299
CCNB2	30.6494	-0.0150723	0.175106	0.713995	0.980415		42.8279	0.00230038	0.196496	0.966053	0.994689
CCNB3	22.5728	-0.0127791	0.138513	0.754329	0.988853		25.3261	-0.00103992	0.158916	0.985085	0.997587
CCNC	1198.15	-0.0258239	0.0631576	0.434585	0.901002		1183.03	-0.00529901	0.0656628	0.899094	0.984153
CCND1	13.6872	-0.0144842	0.130798	0.72126	0.982199		16.5113	0.108032	0.217479	0.14384	0.513286
CCND2	1152.38	0.937207	0.227646	1.00145e-06	6.59445e-05		1112.4	0.824933	0.234877	1.00431e-05	0.000408279
CCND3	11798.1	-0.0512268	0.127045	0.258715	0.765131		13668.2	-0.0819382	0.15172	0.207967	0.614966
CCNDBP1	2807.15	-0.002508	0.0470517	0.924886	0.999686		2789.1	0.0411448	0.0645077	0.319348	0.731832
CCNE1	235.69	0.0121614	0.0947897	0.747192	0.988522		190.246	0.010147	0.112645	0.850456	0.975798
CCNE2	289.819	-0.0376963	0.135141	0.388529	0.874157		311.157	-0.0154596	0.138529	0.781361	0.963815
CCNF	627.524	-0.011948	0.102193	0.755351	0.988853		622.832	-0.0413265	0.130787	0.472991	0.843088
CCNG1	5970.96	-0.0205261	0.104939	0.600772	0.957102		6068.94	-0.011439	0.1197	0.833666	0.97398
CCNG2	409.254	-0.072186	0.141994	0.153053	0.615667		453.873	-0.0595267	0.133935	0.32226	0.734777
CCNH	496.53	-0.033878	0.0810343	0.372869	0.861983		518.112	-0.0314771	0.0885994	0.532316	0.876887
CCNI	14534.8	-0.0150363	0.098636	0.694191	0.975719		16238.8	-0.00447597	0.114769	0.933818	0.989339
CCNJ	411.616	-0.0419786	0.103565	0.31499	0.820393		475.543	-0.0266178	0.106739	0.621286	0.909753
CCNJL	20.5605	-0.336671	0.479646	0.00966597	0.122698		25.6769	-0.0893636	0.225426	0.197216	0.601399
CCNK	2465.49	0.00793921	0.0577903	0.79754	0.991587		2453.43	0.0153515	0.0684994	0.721161	0.94388
CCNL1	6452.3	0.0207015	0.126621	0.61276	0.959297		6248.05	0.0542141	0.163583	0.375265	0.77566
CCNL2	5355.58	0.00810267	0.137345	0.841454	0.99576		5273.16	0.0193453	0.16356	0.731839	0.94766
CCNP	46.4297	-0.0341709	0.148782	0.436355	0.901086		35.7168	-0.0127614	0.156332	0.819663	0.971138
CCNQ	406.044	-0.00932777	0.0713937	0.787922	0.99102		392	0.0299277	0.0886344	0.552293	0.885112
CCNT1	800.87	0.0123672	0.0667365	0.713701	0.980415		824.379	-0.0216124	0.0794735	0.647713	0.91958
CCNT2	3629.07	-0.0052344	0.120912	0.894587	0.999686		3709.64	0.0107624	0.14379	0.846647	0.975056
CCNY	2735.03	0.0264596	0.0956569	0.497667	0.930357		2785.28	0.0508132	0.118512	0.37663	0.776411
CCNYL1	110.779	-0.000667082	0.0944477	0.985749	0.999686		114.934	0.0683489	0.137587	0.268067	0.681467
CCP110	1175.65	0.000784104	0.0977352	0.983374	0.999686		1287.54	0.00267807	0.117192	0.960509	0.994165
CCPG1	2073.78	0.015234	0.0629162	0.64138	0.964475		2268.66	-0.0186392	0.0728678	0.677519	0.931496
CCR1	93.0276	0.0619932	0.257253	0.213671	0.709209		99.2962	0.132781	0.368214	0.0903243	0.405962
CCR10	199.312	-0.0900902	0.204324	0.123357	0.555074		194.851	-0.167609	0.266705	0.0618044	0.328253
CCR2	24.6147	-0.00922566	0.193015	0.816776	0.993787		22.3666	-0.0203574	0.225104	0.700113	0.935216
CCR3	10.8268	0.0148493	0.20782	0.708433	0.980085		5.60013	0.0200351	0.240549	0.696681	0.935201
CCR4	423.323	-0.773354	0.408012	0.000356302	0.0101687		475	-0.819076	0.390237	0.000266223	0.00631493
CCR5	20.6326	0.0369864	0.207462	0.402658	0.880046		17.8048	0.0750983	0.267959	0.236784	0.648961
CCR6	1053	0.563399	0.408027	0.00154887	0.0324607		1093.36	0.546153	0.387636	0.00211824	0.0325012
CCR7	1073.97	0.0595407	0.187702	0.236274	0.739258		395.09	0.204858	0.331827	0.0412952	0.256741
CCR8	59.6716	-1.0385	0.396545	4.67181e-05	0.00181183		61.37	-0.92434	0.394267	0.000125053	0.00340742
CCR9	539.988	0.0286934	0.166523	0.507719	0.934919		846.504	0.0510699	0.201485	0.398636	0.793396
CCRL2	16.2101	0.0381712	0.189039	0.396279	0.877825		14.6615	0.0458813	0.211735	0.435548	0.819676
CCS	2838.17	0.00258528	0.119451	0.947616	0.999686		2919.78	0.00178186	0.141616	0.974325	0.996452
CCSAP	148.937	-0.0496351	0.144309	0.284665	0.794082		160.458	-0.116017	0.201698	0.122105	0.476208
CCSER1	8.94226	-0.0192059	0.211332	0.632859	0.962666		2.76849	-0.00507673	0.2393	0.919211	0.987659
CCSER2	1129.14	0.126649	0.153979	0.0422061	0.310782		1221.82	0.122798	0.14214	0.0809545	0.3809
CCT2	4016.76	0.0272591	0.0840005	0.470983	0.917637		3808.93	0.067	0.110237	0.247508	0.659621
CCT3	4099.76	0.0464737	0.114392	0.284989	0.794316		3933.17	0.0718028	0.135265	0.246695	0.658984
CCT4	3882.25	0.0314287	0.0886982	0.418403	0.8901		3836.24	0.0680387	0.114004	0.24657	0.658787
CCT5	2626.73	0.192689	0.178596	0.0132638	0.151486		2434.91	0.397135	0.199798	0.000941813	0.0173576
CCT6A	2730.66	0.147687	0.140469	0.0220469	0.20491		2490.63	0.221123	0.149134	0.00958348	0.0998055
CCT6B	42.4322	-0.00685064	0.115249	0.861087	0.999532		38.0918	0.0451848	0.152298	0.446179	0.826545
CCT7	5020.06	0.083223	0.115525	0.0955664	0.487262		4949.11	0.207993	0.157563	0.0147114	0.131198
CCT8	3254.81	0.0481127	0.0814776	0.224935	0.72603		3054.54	0.122457	0.109996	0.0562092	0.310872
CCZ1	2049.29	-0.0170327	0.0513827	0.547398	0.940485		2107.86	-0.0223613	0.0587952	0.561082	0.888531
CD109	8.92672	-0.0809746	0.308353	0.139166	0.586492		6.41604	-0.040171	0.250538	0.462507	0.837746
CD14	747.426	0.0407911	0.22852	0.35873	0.854767		769.883	0.0750428	0.287833	0.229795	0.641347
CD151	1711.62	-0.000785066	0.128255	0.984298	0.999686		1623.19	-0.0263857	0.15755	0.643966	0.917784
CD163	340.361	0.0234746	0.180274	0.577986	0.94897		387.681	0.0600742	0.23291	0.325532	0.737563
CD163L1	37437.3	-0.255189	0.23054	0.00836405	0.111195		18119.1	-0.425996	0.243231	0.00152465	0.0251975
CD164	2765.05	0.902619	0.184221	4.45521e-08	4.23513e-06		2833.98	0.987385	0.18384	3.41123e-09	3.36939e-07
CD180	244.781	0.167937	0.32845	0.0404173	0.30287		79.6979	0.201728	0.34537	0.0426631	0.26069
CD19	1773.39	-0.0226516	0.130072	0.583642	0.950646		523.204	-0.00104791	0.144428	0.984919	0.997587
CD1D	1483.96	-0.0502628	0.13676	0.274177	0.783774		1106.9	-0.115156	0.189254	0.119972	0.471202
CD2	152.015	-0.031071	0.146179	0.472961	0.918391		168.056	-0.0468611	0.172055	0.435609	0.819676
CD200R1L	577.076	-0.03583	0.0950031	0.371256	0.861526		451.32	-0.00240344	0.098593	0.963021	0.99448
CD22	2584.86	-0.0569512	0.170989	0.247721	0.753052		678.318	-0.0661894	0.184438	0.30025	0.714217
CD244	224.466	-0.0179031	0.0897158	0.634381	0.962666		191.983	0.035206	0.110496	0.522023	0.872904
CD247	26143	-0.0376366	0.10622	0.363238	0.857468		31937.1	-0.0692171	0.132041	0.258709	0.671219
CD248	12.7745	-0.24397	0.512864	0.0198602	0.193		12.1422	-0.0561005	0.23574	0.348627	0.754808
CD27	2293.3	-0.245512	0.21394	0.00802942	0.107996		2492.76	-0.364621	0.219416	0.00237842	0.0356283
CD274	312.217	2.1216	0.310704	7.27115e-13	1.61279e-10		283.928	2.90095	0.310532	2.0096e-21	8.4691e-19
CD276	242.585	-0.00608995	0.11947	0.877255	0.99962		293.981	-0.0516926	0.160744	0.393891	0.789169
CD28	15.1259	0.00450807	0.183712	0.910163	0.999686		9.74693	0.344715	0.664154	0.0145299	0.130192
CD2AP	3005.46	0.663345	0.204629	2.99098e-05	0.00122379		3131.52	0.760125	0.196825	3.52856e-06	0.00016098
CD2BP2	1741.63	0.0138658	0.0833953	0.705549	0.979121		1942.07	0.0290144	0.10172	0.585709	0.896406
CD300A	428.437	0.00183314	0.132081	0.963534	0.999686		155.58	0.0416733	0.171359	0.481851	0.849054
CD302	264.729	-0.00302265	0.085084	0.933988	0.999686		163.423	-0.040935	0.11252	0.462699	0.83783
CD320	101.407	0.0029665	0.100027	0.937511	0.999686		97.1372	-0.00300681	0.120123	0.95585	0.992827
CD36	86.9576	0.024645	0.232284	0.540044	0.940328		82.7862	0.0276605	0.258637	0.589357	0.89858
CD37	5557.87	-0.0204028	0.102968	0.601321	0.957253		4950.92	-0.0276445	0.121634	0.618789	0.909753
CD38	224.849	0.0431614	0.174187	0.350689	0.850303		76.849	0.187766	0.331476	0.0496524	0.288623
CD3D	11313.9	-0.0232237	0.114201	0.563934	0.944727		12802.5	-0.0338893	0.135042	0.552533	0.88516
CD3E	37028.7	-0.0130665	0.0755215	0.713269	0.980415		43294.6	-0.0152077	0.088909	0.760935	0.959562
CD3G	8416.25	-0.0420838	0.124179	0.334368	0.836068		9706.46	-0.0410598	0.133364	0.477025	0.846113
CD4	167.633	-0.0106793	0.165992	0.794091	0.991587		170.279	0.0679472	0.233956	0.282334	0.695559
CD40	506.915	0.0198442	0.148156	0.6351	0.963009		156.519	0.0721378	0.207686	0.268749	0.681467
CD44	10879.1	0.00546481	0.0963695	0.884389	0.999686		11787.4	0.0202046	0.117696	0.711951	0.941153
CD46	7917.37	0.0521102	0.105452	0.231217	0.73302		7787.35	0.0783517	0.123184	0.201846	0.6066
CD47	7791.04	0.0271991	0.0945074	0.485404	0.923697		7877.21	0.0292055	0.108122	0.590229	0.898708
CD48	13896.8	0.725087	0.182844	3.69566e-06	0.000205834		14782.5	0.852078	0.179069	1.10342e-07	7.79359e-06
CD5	3818.77	-0.0526488	0.122955	0.244641	0.748519		4099.79	-0.0687955	0.137472	0.26537	0.679056
CD53	13354.3	0.149056	0.184838	0.0337418	0.270512		14104.5	0.237032	0.208979	0.0158289	0.137542
CD55	1652.96	-0.0221199	0.15494	0.600417	0.957102		665.283	0.0219236	0.175686	0.698081	0.935216
CD58	1132.46	-0.0280131	0.0939014	0.472786	0.918362		1096.19	-0.0660987	0.122569	0.268723	0.681467
CD59	38.2399	-0.231833	0.530219	0.0218039	0.204227		39.102	-0.110984	0.326493	0.125598	0.48295
CD5L	7.39752	-0.328883	0.82838	0.00936069	0.120272		6.17259	-0.16723	0.530111	0.0540872	0.303861
CD6	237.526	-0.0351542	0.155286	0.427493	0.896473		187.575	-0.0288691	0.166965	0.615221	0.909242
CD63	1087.61	-0.0298442	0.130957	0.480249	0.922204		1168.1	-0.00663435	0.139682	0.904644	0.984593
CD68	218.317	0.0989691	0.286084	0.104963	0.511979		238.515	0.131698	0.319946	0.0962097	0.420296
CD69	966.295	2.81619	0.411193	5.09719e-13	1.15078e-10		895.455	2.8586	0.409733	5.00441e-13	9.44341e-11
CD7	1246.73	-0.0206049	0.120649	0.610697	0.959297		1202.03	-0.0435516	0.149501	0.460141	0.836004
CD72	833.323	0.321664	0.309061	0.00704414	0.0981908		448.987	0.695854	0.328909	0.000356229	0.00792922
CD74	51759	0.00095174	0.139616	0.981202	0.999686		22269.9	0.00702777	0.164276	0.899607	0.984153
CD79A	10865.6	-0.0720246	0.17546	0.173205	0.648358		10194.1	-0.109351	0.206169	0.138588	0.504511
CD79B	3580.81	-0.0362503	0.170177	0.417994	0.88998		1147.96	-0.0441571	0.191432	0.45747	0.83458
CD80	460.891	0.087131	0.120396	0.0886937	0.46932		480.742	0.0108044	0.0909802	0.830263	0.97398
CD81	6803.21	0.046644	0.121588	0.290415	0.800097		5256.99	0.228246	0.236277	0.0228723	0.176111
CD82	1542.51	0.118085	0.257795	0.0784444	0.439881		1034.62	0.359038	0.441258	0.0112059	0.110684
CD83	993.309	0.318483	0.37761	0.00956479	0.122026		571.981	0.675297	0.45892	0.00121707	0.0213418
CD84	3243.12	-0.0800832	0.131811	0.116951	0.539572		3916.76	-0.218438	0.195036	0.0189738	0.155669
CD86	148.017	0.0228386	0.167529	0.589635	0.953142		90.6898	0.0260876	0.191023	0.643649	0.917661
CD8A	196.666	-0.0161087	0.171346	0.696845	0.975768		152.904	-0.0130124	0.19449	0.812026	0.969616
CD8B	60.9884	-0.0515093	0.213321	0.282108	0.790703		33.6347	0.0114772	0.197321	0.832864	0.97398
CD9	1172.97	-0.137756	0.239998	0.0559678	0.371054		1410.03	-0.180715	0.259441	0.0508523	0.292945
CD96	243.537	0.00394826	0.149465	0.922625	0.999686		254.996	0.0157663	0.176781	0.777933	0.963461
CD99	7923.02	-0.0945783	0.175632	0.1025	0.504636		9021.61	-0.127222	0.192116	0.0969253	0.421889
CD99L2	435.386	-0.0218036	0.0809839	0.554873	0.941115		476.302	-0.0542211	0.104105	0.328824	0.739731
CDA	69.0941	1.87594	1.19619	0.000163858	0.00531193		71.2282	2.47266	1.10593	5.24134e-05	0.00168188
CDADC1	1184.77	-0.0229826	0.0628071	0.484183	0.923142		1212.34	-0.232543	0.10991	0.00238532	0.0356473
CDAN1	1322.35	-0.0348459	0.155559	0.431072	0.898832		1292.97	-0.0297157	0.167794	0.60554	0.905267
CDC123	1109.58	0.0625506	0.0973414	0.15734	0.623004		1135.89	0.110441	0.118307	0.0872051	0.397839
CDC14A	1766.35	-0.0109764	0.106285	0.776286	0.99102		1704.12	0.0038072	0.125057	0.944455	0.990327
CDC14B	862.192	-0.313216	0.283518	0.00645439	0.0926252		850.567	-0.3798	0.280957	0.00446094	0.0566205
CDC16	1582.46	-0.01546	0.0764227	0.666045	0.971073		1482.83	-0.032491	0.0934897	0.529858	0.876887
CDC20	52.0016	-0.0199648	0.160962	0.634331	0.962666		78.1509	-0.0180654	0.181615	0.746643	0.953653
CDC23	558.05	-0.0120521	0.0575518	0.696266	0.975719		536.186	-0.0128207	0.0667657	0.761622	0.959562
CDC25A	23.912	0.041289	0.167921	0.367057	0.859564		22.1802	0.00084419	0.165732	0.987879	0.997957
CDC25B	22944.2	-0.441491	0.270888	0.00140714	0.0302957		26891.5	-0.466835	0.257516	0.00117025	0.020722
CDC25C	8.72899	0.0294157	0.193868	0.493014	0.927557		11.3162	0.0407418	0.221131	0.475112	0.845192
CDC26	454.398	0.0281205	0.100988	0.478636	0.922047		471.61	0.0921328	0.146845	0.164361	0.548042
CDC27	1562.77	-0.0151424	0.0882407	0.684779	0.974177		1576.14	-0.00573168	0.102684	0.9131	0.98654
CDC34	1438.05	-0.0157693	0.123762	0.695319	0.975719		1408.99	-0.0156686	0.143929	0.779261	0.963715
CDC37	3705.31	0.0484743	0.100779	0.253724	0.760331		3912.46	0.0658948	0.114787	0.260891	0.673697
CDC37L1	675.632	0.0113267	0.0711177	0.743954	0.987798		674.339	0.0393586	0.0906062	0.443075	0.823846
CDC40	943.913	0.0127938	0.0565408	0.674872	0.972936		976.275	0.0366477	0.0713002	0.408713	0.801762
CDC42	11123.3	-0.00439531	0.0875374	0.904834	0.999686		11265.5	0.00924478	0.105195	0.861365	0.977701
CDC42BPA	492.642	0.0388529	0.150983	0.385831	0.87191		570.863	0.00798246	0.151571	0.886072	0.981721
CDC42BPB	9.35042	0.0317656	0.16358	0.468874	0.916156		12.2487	0.0580378	0.197456	0.3504	0.756836
CDC42BPG	772.983	-0.392663	0.400938	0.00547411	0.0830842		849.937	-0.652957	0.438009	0.00127174	0.0221164
CDC42EP1	24.0741	3.09571	0.55122	7.51067e-10	1.09365e-07		25.3995	4.64347	0.676844	1.78079e-13	3.75243e-11
CDC42EP2	29.9847	0.183931	0.346849	0.0338198	0.270794		25.5979	0.308074	0.437903	0.016647	0.142497
CDC42EP3	270.876	-0.158878	0.247489	0.0409362	0.304983		281.26	-0.316829	0.323146	0.0122578	0.116121
CDC42EP4	24.3033	0.0705199	0.224793	0.184689	0.66906		17.9546	0.0572126	0.215069	0.350991	0.756925
CDC42EP5	13.2168	0.05329	0.176271	0.272671	0.782633		15.0982	-0.046434	0.177367	0.439469	0.82156
CDC42SE1	10711.6	-0.146154	0.152911	0.0264901	0.230182		11249.2	-0.178272	0.152686	0.0261797	0.193458
CDC42SE2	8150.36	0.162492	0.167303	0.0215848	0.203199		8403.52	0.229046	0.175096	0.0122822	0.116121
CDC45	372.676	-0.0352221	0.12228	0.40612	0.882695		378.155	-0.0716572	0.156392	0.260743	0.673697
CDC5L	1962.89	0.0752855	0.0989912	0.105313	0.512709		2021.83	0.083376	0.102402	0.149505	0.522338
CDC6	37.6592	-0.00940968	0.122046	0.812826	0.992329		34.7694	0.0208016	0.147368	0.712071	0.941183
CDC7	927.605	0.0186035	0.100391	0.630459	0.962316		894.602	0.0505913	0.129644	0.387932	0.785871
CDC73	1645.49	0.0215945	0.0758831	0.549641	0.940485		1788.33	0.0254421	0.0877819	0.6106	0.907624
CDCA2	52.6191	-0.00681705	0.15082	0.867198	0.999532		75.3191	-0.0180435	0.177848	0.74758	0.953653
CDCA3	32.2927	-0.0177118	0.163505	0.670827	0.971806		43.6415	-0.00401837	0.182602	0.941784	0.990046
CDCA5	519.963	-0.208979	0.223514	0.0159469	0.169142		600.672	-0.352166	0.249335	0.00442607	0.0562966
CDCA7	1971	-0.424188	0.327731	0.00292217	0.0527785		1908.25	-0.558048	0.323211	0.00111631	0.0199909
CDCA7L	750.232	-0.113656	0.174778	0.0664202	0.404115		634.151	-0.0997635	0.15617	0.144951	0.515649
CDCA8	44.9923	-0.00443771	0.158468	0.913115	0.999686		55.4852	-0.0118408	0.185099	0.830269	0.97398
CDH1	9.82638	0.028645	0.208758	0.497085	0.929682		14.0268	0.0224865	0.223594	0.673155	0.929945
CDH17	38.8349	-0.00709261	0.140763	0.861254	0.999532		11.7748	0.0192506	0.175894	0.732137	0.94766
CDH2	38.6508	-0.00187046	0.206478	0.961494	0.999686		55.9054	-0.0138385	0.23824	0.78534	0.964585
CDH20	1717.53	1.94164	0.285192	5.07991e-13	1.15078e-10		1771.89	2.13535	0.286258	3.90031e-15	9.86234e-13
CDH23	483.054	-0.112617	0.238189	0.0847705	0.45852		532.048	-0.25191	0.344022	0.0255452	0.189758
CDH24	350.57	-0.0963276	0.238179	0.11246	0.529154		380.045	-0.179085	0.314804	0.0549195	0.307223
CDH3	480.153	-0.0188064	0.10238	0.628384	0.962316		517.132	-0.0665661	0.141087	0.281127	0.694063
CDHR1	11.771	-0.0187211	0.165328	0.65411	0.966452		8.6457	-0.0461577	0.209675	0.434214	0.818757
CDHR5	9.72634	0.902775	0.904419	0.00121458	0.0271307		7.55407	0.310075	0.514085	0.0170281	0.144779
CDIN1	916.518	-0.103902	0.161456	0.0764538	0.434039		967.219	-0.167168	0.189108	0.0457727	0.272876
CDIP1	1156.05	-0.00334838	0.0865617	0.927202	0.999686		1092.21	0.0215687	0.106388	0.687119	0.932729
CDIPT	1805.58	-0.0730351	0.121852	0.134374	0.578247		1987.21	-0.0624947	0.116804	0.285725	0.69845
CDK1	71.9301	-0.0178041	0.117344	0.65602	0.966812		98.3326	-0.0212292	0.136392	0.704549	0.937447
CDK10	288.722	-0.0507567	0.139153	0.272277	0.782633		285.996	-0.0580524	0.150517	0.342388	0.748929
CDK11B	3448.72	0.0168018	0.0705199	0.628816	0.962316		3420.72	0.0147777	0.0810563	0.756804	0.957356
CDK12	1541.38	0.00571026	0.0966776	0.87934	0.999686		1572.18	-0.0139048	0.116663	0.797965	0.966803
CDK13	3173.57	-0.0196174	0.0677395	0.566293	0.946069		3222.49	-0.0280653	0.0793069	0.553471	0.885658
CDK14	861.138	-0.160897	0.228602	0.0364674	0.284077		974.138	-0.306415	0.286473	0.0112401	0.110935
CDK16	2353.75	-0.0203538	0.135222	0.622756	0.961579		2185.79	-0.0286616	0.158417	0.617253	0.909753
CDK17	1150.38	0.461467	0.146749	2.73995e-05	0.00115822		1095.37	0.517549	0.14123	4.00833e-06	0.000177535
CDK18	15.6142	0.125717	0.323193	0.0688299	0.41078		20.7241	0.31673	0.52513	0.0163125	0.140063
CDK19	655.23	-0.0212555	0.101696	0.585942	0.951248		650.674	-0.0392777	0.124199	0.489526	0.852875
CDK2	190.609	-0.0428769	0.105212	0.308092	0.814777		179.042	-0.0459936	0.115448	0.416385	0.807515
CDK20	1224.2	-0.00925567	0.0788256	0.79658	0.991587		1272.35	-0.0330792	0.0987745	0.53187	0.876887
CDK2AP1	259.393	-0.0239291	0.116738	0.554856	0.941115		195.266	-0.0468297	0.144671	0.428677	0.813715
CDK2AP2	1704.92	-0.050547	0.11582	0.253449	0.760331		1833.96	-0.0840892	0.140051	0.190906	0.59106
CDK3	434.296	-0.00671015	0.16207	0.869123	0.99962		381.006	-0.0133923	0.18921	0.807985	0.96819
CDK4	1082.29	0.0388699	0.10134	0.344479	0.845188		1079.29	0.103314	0.142858	0.12608	0.483879
CDK5	325.806	-0.300794	0.232553	0.00445909	0.0715434		342.744	-0.244541	0.197714	0.0123089	0.116222
CDK5R1	44.2036	0.0805787	0.168076	0.138006	0.586492		38.309	0.0480447	0.144771	0.41815	0.808921
CDK5RAP1	634.61	-0.0112638	0.0825101	0.757365	0.988853		651.51	-0.00469525	0.0970893	0.927481	0.989339
CDK5RAP2	2796.74	-0.0165747	0.0789792	0.647765	0.964968		2925.45	-0.0131315	0.0915246	0.79513	0.966468
CDK5RAP3	1437.77	-0.00629594	0.0973861	0.867344	0.999532		1403.81	-0.0093718	0.11671	0.862641	0.977701
CDK6	90.4876	0.0458576	0.147443	0.317682	0.821863		102.377	-0.0124759	0.141821	0.822659	0.971456
CDK7	727.875	-0.0182678	0.0642045	0.581806	0.950372		753.839	-0.0312579	0.0765272	0.50054	0.860078
CDK8	547.812	0.0410009	0.0721854	0.264037	0.772925		524.472	0.101834	0.0958648	0.0783348	0.374437
CDK9	3639.65	-0.00467184	0.0480701	0.862855	0.999532		3726.57	0.00885112	0.0567547	0.813729	0.970183
CDKAL1	938.639	-0.0264814	0.085577	0.485219	0.923697		1038.53	-0.0661075	0.112423	0.256315	0.669683
CDKL1	14.584	0.0146351	0.129671	0.718133	0.981724		13.448	-0.000151369	0.150278	0.997826	0.999446
CDKL2	48.7456	-0.00247814	0.0921335	0.946827	0.999686		59.319	0.0343346	0.11592	0.536663	0.878546
CDKL4	54.6611	-0.0475959	0.193842	0.313519	0.819352		18.5392	-0.0661951	0.227274	0.293856	0.706048
CDKN1A	662.895	1.60837	0.280532	8.60567e-11	1.45069e-08		579.972	2.2285	0.26679	5.36635e-18	1.73966e-15
CDKN1B	4495.98	-0.417099	0.0910701	6.98365e-08	6.17442e-06		4794.34	-0.384163	0.0888365	2.67118e-07	1.69707e-05
CDKN1C	32.0408	-0.13528	0.235468	0.0575857	0.375486		36.2051	-0.124197	0.212579	0.10855	0.448291
CDKN2A	15.549	0.0217797	0.169899	0.605364	0.958475		10.8061	0.0471959	0.212709	0.424402	0.811565
CDKN2AIP	3057.24	0.905858	0.100723	1.46523e-20	7.12494e-18		3114.12	0.847474	0.100184	3.73807e-18	1.2437e-15
CDKN2AIPNL	811.151	0.00850913	0.0940322	0.820415	0.994274		836.847	0.052783	0.127017	0.367924	0.76925
CDKN2C	142.029	-0.0464688	0.135607	0.304026	0.810805		135.277	-0.0647046	0.155834	0.300708	0.714715
CDKN2D	1578.44	-0.0589332	0.141728	0.219034	0.717656		1784.79	-0.0581015	0.144797	0.339155	0.746118
CDKN3	28.1094	-0.0892419	0.184792	0.11972	0.546804		29.9484	0.0818214	0.173685	0.219112	0.63126
CDO1	52.1274	-0.0214491	0.100158	0.581433	0.950372		60.5243	0.030607	0.117893	0.581053	0.894625
CDON	139.047	-0.0210862	0.0982145	0.585883	0.951248		123.293	0.0156483	0.113256	0.772298	0.962333
CDPF1	510	0.0306143	0.0691549	0.383498	0.869548		514.107	0.0405723	0.078893	0.393332	0.788926
CDR2	177.883	-0.00642931	0.0918327	0.862838	0.999532		199.417	-0.0258753	0.113397	0.635912	0.915613
CDR2L	59.3432	-0.0263953	0.109418	0.511549	0.934919		58.2963	-0.0955013	0.164696	0.163124	0.546759
CDRT4	34.8996	-0.0272316	0.1206	0.508653	0.934919		36.9149	-0.10096	0.184643	0.154702	0.531349
CDS2	5883.96	-0.0548449	0.116317	0.223247	0.724141		6323.83	-0.0968632	0.143623	0.146079	0.517913
CDT1	118.811	-0.0632196	0.124147	0.18071	0.662811		116.483	-0.0634428	0.12699	0.290032	0.701985
CDV3	6457.61	-0.105969	0.100062	0.0400334	0.301454		6052.67	-0.10782	0.0984435	0.0689348	0.349394
CDYL	482.186	-0.0725192	0.0878236	0.10063	0.501		475.151	-0.0368854	0.0760294	0.425894	0.812032
CDYL2	260.252	0.0166982	0.0855015	0.652788	0.966007		268.216	-0.0305416	0.103691	0.56921	0.891185
CEACAM1	4764.88	-0.154416	0.278991	0.0468146	0.332386		5250.94	-0.244875	0.334837	0.0271358	0.197739
CEACAM19	7.60496	0.121525	0.30513	0.0736615	0.425836		8.4938	-0.0319599	0.194846	0.575545	0.892697
CEBPB	3961.96	0.128068	0.17111	0.0471042	0.333766		4828.84	0.058885	0.1221	0.316839	0.729388
CEBPD	1625.04	0.0582374	0.145931	0.226315	0.728067		1744.95	0.0753722	0.161569	0.243968	0.656584
CEBPG	438.429	0.0704697	0.102856	0.127388	0.56531		433.027	0.0130807	0.0852722	0.789369	0.965276
CEBPZ	4189.04	0.0884202	0.0955051	0.0655886	0.401567		3919.83	0.168197	0.111208	0.0161992	0.139514
CEBPZOS	353.587	-0.00570166	0.0853553	0.876115	0.99962		326.006	0.0156798	0.103509	0.766872	0.960882
CECR2	17.7452	-0.0723016	0.256846	0.173352	0.648358		7.77306	-0.0335786	0.221385	0.545113	0.881983
CELA1	111.835	-0.347069	0.348828	0.00672662	0.0954146		67.8691	-0.120373	0.202393	0.113219	0.457616
CELF1	1219.64	-0.00109805	0.0850365	0.975981	0.999686		1222.79	-0.0138043	0.103036	0.793579	0.966163
CELF6	117.761	-0.0017441	0.0777262	0.960919	0.999686		123.088	0.0102819	0.093395	0.840017	0.974184
CELSR1	22.2872	-0.000593608	0.142933	0.988302	0.999686		24.5506	-0.113267	0.250983	0.133004	0.494578
CELSR2	479.316	-0.125939	0.199104	0.0589806	0.378332		478.069	-0.122834	0.184643	0.10227	0.435352
CEMIP2	151.012	-0.00499951	0.165619	0.901955	0.999686		79.3331	0.0939971	0.267471	0.174769	0.562527
CENATAC	629.971	-0.0100929	0.154941	0.805441	0.992114		603.13	-0.0202932	0.182652	0.717536	0.942428
CEND1	107.87	-0.116127	0.170468	0.0611377	0.384942		125.122	-0.0894598	0.143836	0.172131	0.558046
CENPA	74.5528	-0.0121557	0.13139	0.76386	0.9897		85.836	-0.00329007	0.151833	0.952818	0.992765
CENPB	944.842	-0.00139586	0.0721375	0.967902	0.999686		1011.86	0.0206941	0.0881084	0.678415	0.931799
CENPC	1047.38	-0.0275359	0.0682984	0.427722	0.896473		1140.21	-0.0801178	0.093369	0.144862	0.515622
CENPE	44.9179	-0.0208102	0.164227	0.620884	0.961166		49.0893	0.0536925	0.209255	0.376963	0.776466
CENPF	123.18	0.00464022	0.15503	0.90922	0.999686		155.223	0.0376587	0.194401	0.516847	0.869642
CENPH	162.011	0.00231415	0.0879782	0.949822	0.999686		157.168	0.0141595	0.106948	0.790531	0.965706
CENPI	829.124	-0.0306999	0.0809983	0.415475	0.88964		752.207	-0.0735893	0.106784	0.203849	0.609426
CENPJ	321.436	-0.0108471	0.102354	0.777001	0.99102		330.948	-0.029493	0.126341	0.598902	0.903462
CENPK	32.4449	-0.00685535	0.109815	0.859504	0.999532		33.0236	0.0119009	0.131607	0.829362	0.97398
CENPL	175.041	0.056554	0.0954971	0.189149	0.674786		196.397	-0.0025251	0.0845779	0.958625	0.993271
CENPM	178.761	-0.0520616	0.149655	0.270001	0.779818		107.226	-0.0592096	0.162511	0.339137	0.746118
CENPN	41.7819	-0.0315362	0.146062	0.467051	0.915858		44.5629	0.098648	0.215597	0.168499	0.554141
CENPO	179.406	-0.0623668	0.0878312	0.144288	0.598258		169.558	-0.145379	0.115148	0.0330351	0.224067
CENPP	49.1612	0.024469	0.0930711	0.525713	0.9377		55.7609	0.0803953	0.130276	0.19921	0.604155
CENPQ	357.634	-0.0284281	0.107564	0.480501	0.922204		377.139	-0.0864969	0.153	0.189577	0.589025
CENPS	425.444	0.152346	0.15148	0.0225843	0.207612		439.283	0.27712	0.171389	0.00445162	0.0565647
CENPT	66.8408	-0.0211191	0.126851	0.606121	0.958475		68.5029	-0.0259182	0.14745	0.648231	0.919784
CENPU	162.767	-0.0263003	0.0938902	0.498206	0.930676		149.058	-0.00317751	0.103754	0.951875	0.992503
CENPV	706.292	-0.413996	0.320451	0.00304106	0.0542775		764.803	-0.502903	0.314074	0.00169852	0.0274961
CENPW	28.3704	0.0254396	0.15093	0.550529	0.940485		31.9648	0.0118303	0.164729	0.832433	0.97398
CENPX	209.871	-0.00564306	0.0933306	0.879828	0.999686		191.9	-0.0261824	0.11602	0.633719	0.91503
CEP104	1395.3	0.0196883	0.0859358	0.598453	0.957102		1504.79	0.00926035	0.0980855	0.858206	0.976963
CEP120	3365.95	0.172759	0.208768	0.0260682	0.227947		3537.68	0.271206	0.233921	0.0117745	0.113811
CEP128	193.783	-0.0138471	0.0746114	0.695979	0.975719		207.047	-0.0987111	0.11768	0.117126	0.464213
CEP131	673.698	-0.0989667	0.191912	0.0992972	0.497041		705.24	-0.175181	0.241277	0.0521502	0.297323
CEP135	600.369	0.00837194	0.112822	0.830124	0.994425		598.306	0.0204823	0.136334	0.714203	0.941845
CEP152	195.449	0.00494625	0.0879797	0.893131	0.999686		190.904	-0.0104183	0.10602	0.844378	0.974749
CEP162	742.802	-0.0028435	0.102592	0.940427	0.999686		778.111	-0.0336041	0.130194	0.553565	0.885658
CEP164	688.175	-0.0324192	0.137726	0.451608	0.908069		645.835	-0.06277	0.172443	0.318652	0.731164
CEP170	1920.83	-0.0697405	0.117286	0.143965	0.597356		1878.88	-0.112277	0.138681	0.100277	0.429811
CEP170B	51.0405	-0.00600151	0.11509	0.878039	0.999686		41.3762	-0.00736668	0.13815	0.894109	0.984153
CEP19	110.598	-0.0479124	0.125974	0.283771	0.7927		102.802	-0.0519187	0.136125	0.38125	0.780478
CEP192	1354.43	0.0398223	0.135125	0.366056	0.858783		1396.91	0.0554408	0.155925	0.363614	0.766283
CEP20	1438.04	-0.0309797	0.0729456	0.3913	0.87652		1489.68	-0.0503685	0.086853	0.320911	0.733258
CEP250	2044.64	-0.452438	0.174745	0.000135441	0.00453012		2114.24	-0.571578	0.160653	6.89047e-06	0.000290387
CEP290	919.471	-0.00391268	0.106638	0.918835	0.999686		918.437	0.00722322	0.127542	0.895233	0.984153
CEP295	2545.17	-0.0164893	0.123192	0.682296	0.97399		2563.95	-0.0374325	0.151844	0.520449	0.87176
CEP350	2280.27	0.0369624	0.102299	0.366631	0.859387		2515.09	-0.0151845	0.10644	0.775642	0.962738
CEP41	178.14	-0.0544075	0.114599	0.224535	0.72548		184.59	-0.0925496	0.139629	0.15777	0.536927
CEP43	880.806	0.383241	0.0994172	1.35622e-06	8.44662e-05		913.149	0.489863	0.0940948	2.84594e-09	2.8785e-07
CEP44	384.779	-0.0209603	0.0781317	0.565083	0.94577		396.709	-0.00960469	0.0879748	0.846597	0.975056
CEP55	38.7554	-0.0135302	0.16664	0.742379	0.98732		47.116	-0.0152311	0.191415	0.782288	0.963815
CEP57	1077.09	-0.0992572	0.0995248	0.0490741	0.342598		1045.52	-0.184856	0.113478	0.0108036	0.107882
CEP57L1	87.5199	-0.0705219	0.126068	0.147939	0.605075		92.0661	-0.0713366	0.126845	0.242014	0.654717
CEP63	426.259	-0.0429922	0.0866952	0.281842	0.790703		406.539	-0.135417	0.128261	0.0523272	0.297738
CEP68	576.977	-0.302393	0.230324	0.00423568	0.0695171		641.127	-0.345386	0.218493	0.00313934	0.0438087
CEP70	1011.46	-0.0554518	0.0778282	0.162063	0.631227		1027.39	-0.0488361	0.0772321	0.300417	0.71448
CEP72	145.233	0.0476264	0.150801	0.304855	0.81171		144.927	0.0145652	0.144025	0.794224	0.966249
CEP76	877.672	0.0547718	0.10912	0.216606	0.713351		899.465	0.0403444	0.107909	0.463478	0.838351
CEP78	915.76	-0.258512	0.0925257	0.000131933	0.00443679		875.656	-0.216763	0.0869636	0.00120575	0.0212316
CEP83	277.267	0.225508	0.15153	0.00432802	0.0702275		255.089	0.518372	0.150645	9.25957e-06	0.000378863
CEP85	301.538	-0.00534905	0.0897585	0.885038	0.999686		299.368	-0.0341107	0.114036	0.537644	0.878744
CEP85L	432.319	-0.0173904	0.0894432	0.643536	0.964475		496.295	-0.0400676	0.111481	0.470521	0.842115
CEP89	321.169	-0.0101406	0.0880859	0.784067	0.99102		336.097	-0.022171	0.106985	0.679495	0.932002
CEP95	3247.02	-0.00365413	0.150137	0.928371	0.999686		2993.63	-0.00502301	0.175227	0.927735	0.989339
CEP97	557.38	-0.0452553	0.104684	0.285555	0.794347		587.574	-0.0407385	0.110502	0.462497	0.837746
CEPT1	1478.52	-0.0585844	0.0677818	0.112689	0.529794		1477.99	-0.0334832	0.0588878	0.384227	0.782767
CERCAM	36.1545	-0.0188186	0.173908	0.651312	0.965815		40.4697	-0.0308741	0.203763	0.5837	0.895706
CERK	7047.01	-0.0112939	0.0751123	0.749816	0.988522		8272.96	-0.0337191	0.0936544	0.515235	0.868153
CERKL	477.842	-0.109898	0.208609	0.0840275	0.456929		540.096	-0.145958	0.227604	0.0786237	0.374826
CERS1	39.1646	-0.12161	0.256577	0.0741967	0.426821		18.1225	-0.0125864	0.165049	0.822022	0.971456
CERS2	3467.42	0.0299759	0.076453	0.415624	0.88964		3522.37	0.0262641	0.0838921	0.59078	0.898825
CERS4	381.386	-0.192963	0.278532	0.0278934	0.238793		123.681	-0.154991	0.236473	0.0698426	0.351163
CERS5	1711.16	0.00439203	0.0803405	0.902827	0.999686		1767.94	0.0206571	0.0982036	0.692256	0.93368
CERS6	18.8609	0.646445	0.948511	0.00306881	0.0543557		14.2413	1.38429	1.29555	0.000746769	0.0143269
CERT1	913.529	0.0606409	0.119376	0.190498	0.676536		1014.48	0.0791684	0.13207	0.206515	0.613215
CES2	20.668	-0.0649725	0.170884	0.203238	0.698077		22.5862	-0.0431001	0.157242	0.466577	0.839697
CETN2	1132.46	-0.020713	0.0710138	0.554586	0.941115		1180.69	0.000892104	0.0784993	0.984788	0.997587
CETN3	848.257	-0.0107163	0.0888138	0.772724	0.99102		840.701	0.00650086	0.105093	0.902141	0.984359
CETN4	31.69	0.0348684	0.131002	0.417398	0.88964		25.0974	-0.0422194	0.151215	0.473165	0.843088
CFAP119	272.025	0.0058536	0.149539	0.885679	0.999686		273.7	-0.00827432	0.174603	0.881524	0.980905
CFAP126	18.0708	-0.0875854	0.208738	0.130603	0.571515		21.5851	0.02388	0.15659	0.674321	0.930228
CFAP141	14.2519	0.000299487	0.128939	0.994015	0.999788		10.2253	-0.00317581	0.157673	0.954489	0.992827
CFAP157	42.2156	-0.00191857	0.109574	0.96036	0.999686		43.0817	-0.000356481	0.130884	0.994822	0.9989
CFAP161	143.101	0.128768	0.225136	0.0624196	0.389329		145.848	0.067532	0.164696	0.287462	0.699593
CFAP20	631.75	0.0244608	0.0852941	0.516648	0.935483		629.067	0.0481557	0.105747	0.38403	0.782767
CFAP20DC	30.3501	-0.0361752	0.145018	0.411613	0.887155		35.8859	0.00588781	0.147345	0.91563	0.986561
CFAP298	1667.91	-0.0367735	0.0801569	0.335145	0.836696		1616.1	-0.0370719	0.0874784	0.461208	0.83663
CFAP36	765.248	-0.00968134	0.0816923	0.789656	0.99102		799.221	-0.0109273	0.097091	0.832558	0.97398
CFAP410	208.944	-0.0299171	0.0817134	0.427933	0.896498		224.652	-0.102081	0.119585	0.109497	0.45035
CFAP418	227.314	0.00557808	0.0991616	0.882749	0.999686		232.458	0.0115294	0.119259	0.832279	0.97398
CFAP43	18.1044	-0.0370312	0.147418	0.403428	0.88065		20.0406	-0.0736573	0.187335	0.260706	0.673697
CFAP45	8.59923	-0.548026	0.745161	0.00390086	0.0650008		5.10651	-0.113127	0.30009	0.126148	0.483879
CFAP53	2280.31	0.00140494	0.104075	0.970627	0.999686		2279.07	0.0101305	0.125201	0.853337	0.976445
CFAP54	99.36	-0.0423541	0.177639	0.358033	0.854697		99.609	-0.0683254	0.213423	0.286959	0.698945
CFAP70	6.34422	0.0201385	0.152867	0.631143	0.962541		7.21961	0.00931018	0.169471	0.867274	0.977701
CFAP73	106.281	0.0354522	0.124094	0.404992	0.881733		90.8707	0.191013	0.244709	0.0417469	0.257843
CFAP74	79.2447	-0.0174329	0.152156	0.675313	0.97299		92.2711	-0.0818422	0.223909	0.22434	0.636235
CFAP91	94.3994	-0.0150583	0.0857109	0.684269	0.974177		108.462	-0.224404	0.18901	0.0159664	0.138357
CFAP97	489.178	0.00438115	0.110267	0.909856	0.999686		368.29	0.0656103	0.15882	0.296482	0.709929
CFB	172.617	2.4784	0.761598	6.60382e-06	0.000342181		196.695	3.02549	0.674737	3.19838e-07	1.98221e-05
CFD	392.305	0.00613894	0.195003	0.876508	0.99962		383.984	0.0334378	0.238068	0.536424	0.878546
CFDP1	1014.22	0.00163034	0.0883053	0.964662	0.999686		975.406	0.0150241	0.107284	0.778366	0.963469
CFDP2	2482.56	0.0347314	0.0929637	0.381843	0.868004		2377.41	0.0491439	0.10865	0.379391	0.779292
CFI	9.19081	0.00338035	0.166997	0.933479	0.999686		4.2888	0.0285213	0.212123	0.606019	0.905554
CFL1	17142.4	0.012272	0.0956836	0.745521	0.988094		17809.8	0.0327072	0.118841	0.557268	0.887013
CFL2	125.934	0.000206406	0.0902336	0.995546	0.999857		99.1852	0.00659171	0.109845	0.901845	0.984294
CFLAR	3035.63	0.151499	0.108269	0.011747	0.139979		3323.21	0.12101	0.0989368	0.0469302	0.27765
CFP	88.3081	-0.0476974	0.182908	0.313535	0.819352		88.9927	-0.0271006	0.179766	0.634532	0.915144
CGAS	261.583	1.46092	0.22249	2.4286e-13	5.90477e-11		260.388	1.38359	0.222369	1.73754e-12	3.05106e-10
CGGBP1	4289.37	-0.0423217	0.0735596	0.25524	0.761983		4471.61	-0.081581	0.0908341	0.132697	0.494121
CGN	129.19	-0.081519	0.160037	0.130539	0.571515		126.947	-0.213116	0.241875	0.0296941	0.209397
CGNL1	12.2627	-0.00518216	0.125339	0.896377	0.999686		16.4035	-0.0426286	0.158406	0.471226	0.842135
CGREF1	53.8747	-0.129543	0.209375	0.0578642	0.375553		55.5654	-0.0805895	0.161463	0.219241	0.63126
CGRRF1	336.696	-0.00227361	0.0699297	0.947089	0.999686		333.607	0.00513204	0.0832509	0.915381	0.986561
CHAC2	281.338	0.0177446	0.0966138	0.642907	0.964475		305.132	0.0548549	0.127316	0.351753	0.75729
CHAD	98.1813	-0.472712	0.401278	0.00293617	0.0529106		98.5681	-0.605933	0.403613	0.00146672	0.0244502
CHADL	11.2152	0.100489	0.258149	0.104208	0.509477		8.64318	-0.00434353	0.178718	0.937309	0.989478
CHAF1A	450.938	0.0116781	0.0673211	0.729992	0.984001		452.109	0.0215623	0.0805278	0.650925	0.921312
CHAF1B	291.238	0.205176	0.224226	0.0170614	0.175372		273.506	0.0859258	0.141469	0.184317	0.579825
CHAMP1	2206.38	-0.00977692	0.0698395	0.776028	0.99102		2385.16	-0.00747825	0.081774	0.875856	0.978998
CHCHD1	492.377	0.0573539	0.114614	0.205465	0.700509		538.454	0.119694	0.150937	0.0922449	0.410596
CHCHD10	48.3604	-0.00309042	0.162182	0.939307	0.999686		23.9325	-0.0280799	0.198785	0.617442	0.909753
CHCHD2	862.385	0.0339257	0.10809	0.408489	0.884336		785.676	0.0566024	0.130833	0.341186	0.748165
CHCHD3	2454.54	-0.012976	0.0962236	0.732075	0.984163		2468.06	0.00652106	0.11302	0.903474	0.984593
CHCHD4	730.704	0.242763	0.236739	0.0106975	0.131564		618.018	0.491071	0.26241	0.000958793	0.0176192
CHCHD5	277.916	0.105504	0.142335	0.0642083	0.395993		303.707	0.259065	0.193814	0.00905877	0.0956816
CHCHD6	116.688	-0.00515451	0.124018	0.896712	0.999686		136.959	-0.00367342	0.146172	0.947236	0.991444
CHCHD7	453.346	0.00755826	0.0524146	0.793653	0.991587		441.432	0.051939	0.0736966	0.2568	0.670118
CHD1	4052.4	0.283427	0.17299	0.0021172	0.0414362		3952.11	0.25125	0.151717	0.00512033	0.0625825
CHD1L	1161.22	0.00430013	0.121661	0.913379	0.999686		1126.02	0.0110465	0.144861	0.842769	0.974728
CHD2	1874.07	0.0298145	0.100826	0.45467	0.910863		1999.14	0.0351276	0.115599	0.527538	0.876037
CHD3	10839.8	0.0216013	0.0901293	0.569677	0.946977		11776.7	-0.000855569	0.101563	0.986952	0.997758
CHD4	9919.24	0.0858457	0.0909958	0.0665895	0.404367		10268.1	0.0826121	0.0892313	0.124688	0.481997
CHD5	18.0782	-0.034856	0.156772	0.431312	0.898832		15.6112	-0.0576644	0.190692	0.353628	0.758683
CHD6	2371.85	-0.0454404	0.0981143	0.276209	0.785344		2650.85	-0.0802639	0.12066	0.190021	0.589122
CHD7	2368.21	0.0439232	0.122891	0.315778	0.820972		2217.95	0.164372	0.209145	0.0541013	0.303861
CHD8	4291.23	-0.00766353	0.0661514	0.81885	0.994274		4511.96	-0.0144473	0.0785944	0.75804	0.958007
CHD9	3564.86	-0.10182	0.0830436	0.0320922	0.26235		3929.35	-0.181863	0.0866107	0.0042472	0.0547933
CHDH	99.3624	-0.0221722	0.131891	0.592144	0.954698		95.8816	-0.0868453	0.195714	0.204976	0.610918
CHEK1	122.892	0.01726	0.0771018	0.631916	0.962666		112.943	0.317375	0.18065	0.00246076	0.036345
CHEK2	91.1165	0.00876494	0.0982686	0.816907	0.993787		79.7644	0.00422348	0.117557	0.93781	0.989545
CHERP	1725.82	0.0588827	0.0931126	0.171709	0.645896		1729.91	0.0726312	0.101582	0.199458	0.604155
CHFR	2126.66	0.00476333	0.0550843	0.873687	0.99962		2250.59	0.018208	0.0664784	0.665609	0.928021
CHGA	51.4701	0.061254	0.239588	0.221338	0.721602		46.9487	0.0784966	0.266264	0.224301	0.636235
CHGB	6.85064	-0.0210531	0.17501	0.615677	0.959297		7.89325	-0.0175414	0.19504	0.750183	0.955511
CHI3L1	21.3585	0.00119326	0.193729	0.975839	0.999686		25.3622	0.102112	0.332934	0.141317	0.509603
CHIC1	98.6356	-0.00179859	0.107891	0.962707	0.999686		107.32	-0.0660047	0.155682	0.292684	0.70513
CHIC2	821.607	-0.0168841	0.0828974	0.646584	0.964968		848.017	-0.00849576	0.095684	0.868643	0.977701
CHID1	1300.57	0.00238586	0.0798701	0.946993	0.999686		1351.18	-0.0144183	0.0965966	0.780238	0.963787
CHKA	603.791	0.000710195	0.104249	0.985154	0.999686		530.61	0.0441516	0.137589	0.449595	0.828243
CHKB	2135.59	-0.0119503	0.147355	0.770873	0.990563		2129.97	-0.0256926	0.175827	0.651834	0.921312
CHM	538.431	-0.00337223	0.0739011	0.92328	0.999686		572.603	-0.00504256	0.0879299	0.919003	0.987659
CHML	456.688	-0.038506	0.110989	0.358567	0.854727		474.194	-0.0665489	0.135688	0.277463	0.690978
CHMP1A	1557.84	-0.00422858	0.0624354	0.896219	0.999686		1574.14	0.0314374	0.0788645	0.506083	0.862996
CHMP2A	990.637	0.0840797	0.0988163	0.0790365	0.439881		957.251	0.125791	0.11062	0.0518326	0.29627
CHMP2B	1044.05	0.0211944	0.0804491	0.564689	0.945361		1071.06	0.0272726	0.094224	0.59747	0.90281
CHMP3	1469.26	-0.00822077	0.087346	0.823487	0.99428		1518.69	0.0112739	0.104485	0.831206	0.97398
CHMP4A	1503.27	0.0353962	0.0602607	0.272441	0.782633		1510.83	0.0414392	0.0646097	0.316526	0.729038
CHMP4B	2755.56	0.00846463	0.0716987	0.807343	0.992114		2829.11	0.0309436	0.0893011	0.540671	0.879696
CHMP5	925.67	-0.016345	0.0656792	0.626017	0.962229		915.49	0.00695552	0.0741955	0.877903	0.979521
CHMP6	1263.3	-0.0284696	0.0876575	0.458399	0.913084		1390.84	-0.0336257	0.100667	0.528235	0.876037
CHMP7	1608.43	0.0234964	0.045133	0.347528	0.848471		1633.24	0.043878	0.0534638	0.220712	0.633492
CHN2	59.5079	0.0325004	0.144186	0.454217	0.91052		74.223	-0.00102126	0.149851	0.985334	0.997587
CHORDC1	1853.53	-0.00632635	0.0698324	0.853619	0.998437		1776.93	-0.0120467	0.0831595	0.803186	0.967748
CHP1	1074.69	0.00617776	0.0926089	0.868371	0.999532		1137.88	0.0149881	0.111899	0.781	0.963815
CHPF	838.341	-0.0116816	0.101877	0.760386	0.988853		971.596	-0.0461145	0.132789	0.428972	0.813958
CHPF2	1580.5	0.00712999	0.0529898	0.806665	0.992114		1740.61	-0.060801	0.0769906	0.201509	0.606511
CHPT1	1049.39	-0.0173842	0.0552953	0.562223	0.944592		1153.1	0.0189433	0.0624296	0.63802	0.916117
CHRAC1	743.644	0.00119739	0.0749517	0.972843	0.999686		784.536	0.0382584	0.0968036	0.468714	0.840745
CHRD	6.54901	-0.0109739	0.182172	0.786154	0.99102		7.65825	0.0327872	0.219299	0.554714	0.885959
CHRNA10	68.2558	0.040951	0.147127	0.362684	0.857468		57.5955	0.0849543	0.193214	0.211788	0.621759
CHRNA3	23.1239	0.0267947	0.151851	0.531632	0.939796		42.9715	0.0075117	0.161199	0.892813	0.983428
CHRNB1	690.729	-0.0193597	0.112714	0.626239	0.962229		804.373	-0.0206434	0.130974	0.710777	0.940529
CHRNB3	10.6744	-0.0171078	0.164449	0.680825	0.97399		10.1352	-0.0573342	0.217822	0.349127	0.755436
CHRNE	144.484	0.462075	0.222979	0.000500442	0.0133202		162.86	0.668329	0.193674	1.21527e-05	0.000486222
CHST1	829.355	0.00327626	0.124783	0.934249	0.999686		998.438	-0.010658	0.14835	0.848412	0.975319
CHST10	420.708	-0.155146	0.0870361	0.00575364	0.0860868		486.186	0.0137051	0.056172	0.712799	0.941419
CHST11	309.192	1.05946	0.295238	3.50053e-06	0.000195828		344.292	1.20529	0.289835	2.88271e-07	1.82231e-05
CHST12	518.202	-0.210414	0.22374	0.0156137	0.167255		561.448	-0.237288	0.215496	0.016785	0.143475
CHST14	199.941	-0.0262894	0.0888105	0.492494	0.92713		216.381	0.0374219	0.104677	0.490589	0.8536
CHST15	383.457	-0.0503128	0.184183	0.294158	0.803579		302.826	-0.0398036	0.185805	0.498376	0.858436
CHST2	265.702	0.0273904	0.135209	0.516446	0.935483		262.616	0.0552875	0.168999	0.368638	0.770235
CHST3	146.82	-0.347151	0.336706	0.00635513	0.091587		104.995	-0.550933	0.364522	0.00173758	0.0279138
CHST7	163.136	-0.0495593	0.139679	0.281891	0.790703		129.875	-0.180848	0.243134	0.0482338	0.282586
CHSY1	1445.93	0.658818	0.167748	4.26145e-06	0.000233236		1682.85	0.543114	0.184646	5.06777e-05	0.00164287
CHTF18	68.621	-0.129839	0.220132	0.0601902	0.382241		68.3632	0.00960716	0.132234	0.861741	0.977701
CHTF8	2539.94	0.0253097	0.100268	0.519677	0.936009		2644.41	0.0265505	0.115097	0.628537	0.912144
CHTOP	6829.92	0.0608485	0.0966077	0.165453	0.6362		7111.6	0.0854577	0.109278	0.152376	0.526364
CHUK	1745.85	-0.0213862	0.0476373	0.417564	0.88964		1804.44	0.0207988	0.0511967	0.547396	0.883197
CHURC1	1546.86	-0.018332	0.0741984	0.606448	0.958475		1558.8	0.00133687	0.0837643	0.977981	0.996452
CIAO1	1509.59	0.00897589	0.0686358	0.792263	0.991101		1552.32	-0.0112369	0.0809222	0.813511	0.970183
[truncated: 10,653 more rows]

## Sheet: 3) Overlapping DEGs with P-val
	bTB+ WC1.1+ γδ T cell Stimulated with PPDb vs Non-Stimulated						bTB+ WC1.2+ γδ T cell Stimulated with PPDb vs Non-Stimulated
Gene Name	baseMean	log2FoldChange	lfcSE	pvalue	padj		baseMean	log2FoldChange	lfcSE	pvalue	padj
ABCB6	866.872	-0.500446	0.338832	0.00163196	0.0334406		914.681	-0.595547	0.327289	0.000833909	0.015736
ABCD1	325.825	-0.561926	0.3025	0.000680647	0.0170566		278.937	-0.539746	0.294821	0.000937018	0.0173198
ABCG1	352.74	0.516244	0.50766	0.00304874	0.0542891		303.297	1.21666	0.555612	9.15574e-05	0.00267954
ABHD14A	97.5527	-0.534849	0.432973	0.00212669	0.0414934		118.76	-0.395551	0.372466	0.00702556	0.0790251
ABHD14B	1301.4	-0.551576	0.185283	5.56113e-05	0.00210838		1339.29	-0.594778	0.181003	1.82233e-05	0.000693967
ABHD2	1232.86	0.991842	0.307156	1.26371e-05	0.000607496		1427.82	0.815687	0.319208	0.000108386	0.00305875
ABHD4	1658.05	-0.397789	0.126443	2.1944e-05	0.000968218		1598.35	-0.443897	0.12034	3.39547e-06	0.000155539
ABO	47.3676	0.686155	0.752864	0.00212662	0.0414934		38.7729	1.22992	0.877012	0.000456023	0.00962522
ABTB2	150.172	0.940041	0.629542	0.000483789	0.0129588		148.018	1.14841	0.61058	0.000191539	0.0047953
ACADS	386.051	-0.199282	0.137827	0.00600863	0.0880267		304.046	-0.216004	0.131873	0.00754247	0.0833562
ACKR3	578.791	1.51685	0.192892	2.1785e-17	7.86937e-15		670.503	1.38105	0.19314	2.66687e-15	7.02442e-13
ACOXL	429.088	-0.34406	0.356836	0.00714208	0.0991854		469.984	-0.459568	0.372459	0.00399512	0.0525055
ACSF2	1430.4	-0.275718	0.238055	0.00675294	0.0955005		1578.68	-0.36136	0.237138	0.00331272	0.0455743
ACTA2	64.249	1.59616	0.415957	8.45754e-07	5.6877e-05		67.8777	1.98814	0.399237	7.25099e-09	6.64306e-07
ACTG2	24.1255	2.41666	0.474865	1.8053e-08	1.91306e-06		21.2867	1.43133	0.588157	4.19687e-05	0.00141496
ACY1	133.163	-0.248832	0.194107	0.00581565	0.0863985		143.166	-0.478333	0.197028	0.000235224	0.00573012
ADAMTS7	108.427	0.927058	1.08718	0.00140088	0.0302464		109.862	1.64233	1.25943	0.000401509	0.00873713
ADAMTSL4	655.763	0.838365	0.535143	0.000521594	0.0137386		488.709	1.58669	0.479911	3.60847e-06	0.000162935
ADCY7	5497.78	-0.71347	0.219529	2.78359e-05	0.00116045		5440.66	-0.826461	0.210427	2.76486e-06	0.000130922
ADD3	22957.9	-0.381087	0.223747	0.00134032	0.0292672		24446	-0.325632	0.2009	0.00318504	0.0442998
ADGRE5	12613.8	0.707122	0.300303	0.000190104	0.0060087		14030.5	0.677044	0.29955	0.000274005	0.00646313
ADM	35.0038	3.16408	1.15603	1.00179e-05	0.000494753		37.9525	3.32846	1.07459	8.45157e-06	0.000350339
ADM5	5390.76	2.05181	0.20896	1.2488e-23	7.89428e-21		6213.58	1.9864	0.212926	3.19039e-22	1.49393e-19
ADSS2	2280.7	0.401007	0.177542	0.000322532	0.00930999		2247.05	0.511799	0.163509	2.71103e-05	0.00098493
AEN	122.125	1.33367	0.284187	1.47941e-08	1.61243e-06		101.263	1.29543	0.283921	3.22785e-08	2.64998e-06
AFDN	3415.35	0.402631	0.398244	0.00501318	0.0774836		3586.06	0.575422	0.419354	0.00201963	0.0314074
AGFG2	876.921	-0.36671	0.198612	0.000970274	0.0223854		733.06	-0.336896	0.181393	0.00172928	0.0278158
AGO2	1036.2	1.00665	0.291433	6.44846e-06	0.00033829		1130.35	0.880299	0.29666	3.6998e-05	0.00127805
AGO4	612.414	-0.353063	0.137483	0.000139321	0.00463534		607.587	-0.389655	0.128438	4.65772e-05	0.00153753
AGPAT4	302.682	0.962266	0.221683	3.62258e-07	2.57305e-05		339.746	1.18094	0.223397	1.4513e-09	1.504e-07
AHRR	36.0643	2.58659	0.472705	2.74473e-09	3.54098e-07		51.6245	2.89727	0.455378	2.85387e-11	4.14729e-09
ALDH3A2	1078.06	-0.362856	0.264625	0.00303473	0.0542689		1046.01	-0.385151	0.249965	0.00288219	0.0416452
AMZ2	2546.93	0.175851	0.0844023	0.00243602	0.0463137		2783.05	0.20615	0.0821556	0.00129914	0.0224386
ANKLE1	387.623	-0.349266	0.30476	0.00511958	0.0786475		342.333	-0.348216	0.286001	0.0067874	0.0768935
ANKRD33B	208.627	0.654458	0.358969	0.000566392	0.014644		162.152	1.15391	0.315876	2.32646e-06	0.000113129
ANO6	1265.39	0.451833	0.335873	0.00242124	0.0461716		1451.84	0.41346	0.312312	0.00410833	0.0537142
AP1AR	1688.65	0.283778	0.161755	0.00160031	0.0329477		1755.43	0.33623	0.15032	0.000682946	0.0133043
AP3M2	421.682	0.724634	0.421449	0.000546984	0.0142588		435.042	0.870197	0.398324	0.000197015	0.00490328
AP4S1	198.312	0.280344	0.235956	0.00618082	0.0898208		195.168	0.397715	0.238703	0.0020563	0.0317821
APCDD1	148.761	1.75847	1.19227	0.000209307	0.00658276		165.588	1.71372	1.20244	0.00030842	0.00708581
APOBEC3Z1	78.4997	4.33942	1.00274	9.28156e-08	7.77131e-06		97.7381	4.37237	0.937607	6.45119e-08	4.85491e-06
APOL3	3651	0.322708	0.296454	0.00640147	0.0919702		2576.15	0.479778	0.308163	0.00200336	0.0312697
ARAP2	4560.87	0.954869	0.264287	4.97026e-06	0.000266267		5218.55	0.832019	0.273381	3.44332e-05	0.00120593
ARHGAP27	3938.43	-0.28938	0.189836	0.00270419	0.0501307		3657.58	-0.324673	0.17648	0.00194095	0.0304653
ARHGAP39	671.27	-0.657139	0.271755	0.000188023	0.00595782		786.301	-0.953617	0.236667	1.43967e-06	7.68009e-05
ARHGAP4	10178	-0.499062	0.245728	0.000531182	0.0139331		10971.1	-0.683405	0.21873	3.23176e-05	0.00113841
ARHGAP9	1425.76	-0.495226	0.125859	2.21535e-06	0.000129072		1469.57	-0.424228	0.128366	1.55411e-05	0.000604572
ARID5A	2899.69	1.5293	0.224065	5.47199e-14	1.4413e-11		2982.33	1.48309	0.226195	1.52113e-13	3.31581e-11
ARID5B	2417.91	0.734757	0.18412	3.36182e-06	0.000190598		2417.88	1.01638	0.18025	6.60045e-10	7.38491e-08
ARRB2	2289.91	-0.702368	0.252558	8.21871e-05	0.00294719		2410.09	-0.735882	0.248624	4.8998e-05	0.00160073
ASNS	759.764	0.750171	0.165777	4.73808e-07	3.32797e-05		807.07	0.738188	0.171154	6.78639e-07	3.93579e-05
ATF2	1189.57	0.165609	0.0734955	0.00202745	0.0401143		1250.87	0.151162	0.0737473	0.00616334	0.0714891
ATF6	272.138	0.64495	0.2769	0.00022951	0.00711201		281.055	0.590545	0.278029	0.000435163	0.00924666
ATG9A	2456.6	-0.266399	0.191023	0.0040879	0.0675599		2854.77	-0.328987	0.182072	0.00203989	0.0316059
ATOSB	862.901	-0.807753	0.181543	5.33004e-07	3.68239e-05		993.146	-0.885881	0.181281	5.7674e-08	4.46071e-06
ATP10D	436.254	0.664764	0.113261	7.52572e-10	1.09365e-07		427.27	0.786573	0.11408	6.99596e-13	1.28716e-10
ATP23	524.634	-0.325417	0.193098	0.00160269	0.0329477		537.036	-0.395711	0.181195	0.000570379	0.0115013
B3GNT3	434.656	-0.445827	0.270071	0.00133226	0.0291414		526.59	-0.612773	0.249827	0.000192914	0.00482017
BACH2	1370.56	0.498036	0.274696	0.00085066	0.020254		1576.63	0.461553	0.262117	0.00134149	0.0230211
BAG3	321.246	-0.520357	0.226258	0.000285104	0.00846144		354.687	-0.414588	0.219922	0.00114379	0.0203963
BATF	830.197	1.72503	0.514461	4.65241e-06	0.000253537		711.242	2.56739	0.44352	5.86095e-10	6.61607e-08
BATF2	13.2581	0.879227	1.06872	0.0015835	0.0328739		17.0321	0.962949	1.07813	0.00167162	0.0272701
BATF3	94.8579	2.78046	0.595381	1.0024e-07	8.17636e-06		103.603	3.41977	0.577906	3.6272e-10	4.27184e-08
BAZ1A	5551.36	1.05498	0.31495	7.34495e-06	0.00037294		5654.47	1.1543	0.306551	1.58511e-06	8.24712e-05
BBS7	256.286	-0.271386	0.144999	0.00129793	0.0284892		260.354	-0.264467	0.131272	0.00212381	0.032547
BCL2A1	731.577	0.320827	0.297376	0.00657816	0.0938686		694.041	0.343825	0.284787	0.00707816	0.0794753
BCL2L1	238.757	0.851675	0.200693	9.69179e-07	6.44912e-05		270.436	1.10635	0.201564	8.03561e-10	8.68327e-08
BCL2L11	1814.23	0.58229	0.454526	0.00168028	0.0342089		1921.79	0.650964	0.441694	0.00131558	0.0226915
BCL2L12	646.669	0.33555	0.239223	0.00306613	0.0543557		688.426	0.479679	0.231588	0.000603568	0.0120361
BCL3	6271.55	1.80924	0.150327	1.55624e-34	2.81079e-31		7094.63	1.80199	0.15214	2.34278e-34	4.93663e-31
BCL6	1961.08	0.699515	0.327214	0.000288639	0.00852631		2124.99	0.797645	0.308824	0.000106569	0.00301421
BCS1L	275.225	0.383167	0.14519	0.000110366	0.003827		281.343	0.411828	0.136316	4.39772e-05	0.00147091
BEGAIN	272.316	1.15597	0.410567	2.34488e-05	0.00101529		265.51	1.36482	0.393852	2.47886e-06	0.000118713
BHLHE40	1305.13	0.508332	0.442058	0.00264821	0.0493098		706.922	1.49245	0.426045	1.89503e-06	9.43264e-05
BIRC3	30068	1.13699	0.0917822	1.72323e-37	4.35736e-34		32324.8	1.19546	0.091352	3.40778e-41	8.61691e-38
BMP6	82.2841	4.08112	0.712345	1.25118e-10	2.05438e-08		107.512	4.24123	0.678982	1.94381e-11	2.92566e-09
BTBD1	1459.94	0.309103	0.160711	0.000936983	0.021897		1484.25	0.354318	0.148498	0.00040867	0.00885173
BTG2	131.776	0.395945	0.326272	0.00375757	0.0631742		131.202	0.66755	0.325518	0.000434889	0.00924666
BTG3	237.631	0.511603	0.190058	0.000110485	0.003827		249.474	0.429033	0.188452	0.000396882	0.00865133
BUB1	397.163	-0.414794	0.28435	0.00216673	0.0420798		441.559	-0.640508	0.265911	0.000207843	0.00514239
BZW2	1103.19	0.293431	0.253554	0.00626546	0.0908421		1043.48	0.379324	0.252622	0.00322461	0.0446073
C11H2orf49	1233.03	-0.178991	0.108725	0.00525319	0.0804068		1320.67	-0.235759	0.105902	0.00180437	0.0288873
C3H1orf162	386.95	1.62579	0.369427	8.90474e-08	7.55588e-06		469.633	1.63682	0.375335	5.74908e-08	4.46071e-06
CABP1	106.52	0.827951	0.643696	0.000854493	0.0202764		132.036	0.552326	0.533677	0.00351062	0.0473186
CACNA2D2	13.9591	1.16691	0.969644	0.000597455	0.0152599		19.1052	0.427592	0.596277	0.00830914	0.0895588
CALCOCO1	8660.23	-0.274433	0.107554	0.000220245	0.00684168		8172.86	-0.230606	0.0980347	0.00143548	0.0241662
CANT1	612.812	0.871004	0.169924	1.8193e-08	1.91306e-06		642.979	0.829769	0.171444	7.94402e-08	5.80556e-06
CARD19	1230.59	0.624179	0.189545	2.61981e-05	0.001119		1294.1	0.516816	0.203111	0.000162665	0.00424912
CARS1	2008.5	1.09075	0.139172	4.70786e-17	1.60869e-14		2064.88	1.09606	0.137253	3.28236e-17	9.88067e-15
CASP2	1239.18	-0.271574	0.122612	0.000556247	0.0144111		1266.7	-0.266473	0.111808	0.000890813	0.016587
CASP4	1398.47	0.355455	0.159662	0.000368369	0.0104424		1331.16	0.56121	0.142599	1.60473e-06	8.28105e-05
CASP8	2197.8	0.437904	0.0957972	9.23406e-08	7.77131e-06		2219.18	0.53786	0.0923134	1.23587e-10	1.56251e-08
CASP9	718.593	-0.178488	0.101386	0.00429739	0.0700154		702.662	-0.189212	0.0981577	0.00569257	0.0675197
CBS	185.269	0.323195	0.230259	0.00318192	0.0560293		190.685	0.261785	0.197385	0.00905883	0.0956816
CBX8	125.156	-0.792478	0.169818	2.31994e-07	1.70529e-05		109.035	-0.740219	0.182548	1.78189e-06	9.01136e-05
CCDC102A	546.544	0.635096	0.65324	0.00220826	0.0427005		435.891	2.24107	0.596045	1.65748e-06	8.51852e-05
CCDC181	211.498	0.446302	0.205043	0.000392446	0.0108571		246.958	0.44047	0.19278	0.000376304	0.00829901
CCDC69	2892.67	-0.380085	0.275403	0.00282809	0.0517447		3094.25	-0.462351	0.266324	0.00141806	0.0239367
CCDC86	634.375	0.912311	0.239966	3.34465e-06	0.000190479		597.489	0.911682	0.240031	3.53969e-06	0.00016098
CCL2	1778.92	1.06555	1.27843	0.00106438	0.0243165		1912.58	1.72624	1.45697	0.000442779	0.00939271
CCL20	33.4121	2.73967	1.16062	2.52451e-05	0.00108195		64.0924	4.64136	0.880549	2.70668e-09	2.75972e-07
CCL3	300.836	2.38094	0.807323	1.24356e-05	0.000600087		391.558	3.21772	0.667195	9.1206e-08	6.62711e-06
CCL4	616.547	1.54305	1.14455	0.00031287	0.00911433		865.251	3.55431	0.761846	1.48982e-07	1.01268e-05
CCL8	276.72	3.90591	1.16404	1.78679e-06	0.00010732		344.68	4.05628	1.06553	1.20379e-06	6.532e-05
CCND2	1152.38	0.937207	0.227646	1.00145e-06	6.59445e-05		1112.4	0.824933	0.234877	1.00431e-05	0.000408279
CCR4	423.323	-0.773354	0.408012	0.000356302	0.0101687		475	-0.819076	0.390237	0.000266223	0.00631493
CCR6	1053	0.563399	0.408027	0.00154887	0.0324607		1093.36	0.546153	0.387636	0.00211824	0.0325012
CCR8	59.6716	-1.0385	0.396545	4.67181e-05	0.00181183		61.37	-0.92434	0.394267	0.000125053	0.00340742
CD164	2765.05	0.902619	0.184221	4.45521e-08	4.23513e-06		2833.98	0.987385	0.18384	3.41123e-09	3.36939e-07
CD274	312.217	2.1216	0.310704	7.27115e-13	1.61279e-10		283.928	2.90095	0.310532	2.0096e-21	8.4691e-19
CD2AP	3005.46	0.663345	0.204629	2.99098e-05	0.00122379		3131.52	0.760125	0.196825	3.52856e-06	0.00016098
CD48	13896.8	0.725087	0.182844	3.69566e-06	0.000205834		14782.5	0.852078	0.179069	1.10342e-07	7.79359e-06
CD69	966.295	2.81619	0.411193	5.09719e-13	1.15078e-10		895.455	2.8586	0.409733	5.00441e-13	9.44341e-11
CD72	833.323	0.321664	0.309061	0.00704414	0.0981908		448.987	0.695854	0.328909	0.000356229	0.00792922
CDA	69.0941	1.87594	1.19619	0.000163858	0.00531193		71.2282	2.47266	1.10593	5.24134e-05	0.00168188
CDC14B	862.192	-0.313216	0.283518	0.00645439	0.0926252		850.567	-0.3798	0.280957	0.00446094	0.0566205
CDC25B	22944.2	-0.441491	0.270888	0.00140714	0.0302957		26891.5	-0.466835	0.257516	0.00117025	0.020722
CDC42BPG	772.983	-0.392663	0.400938	0.00547411	0.0830842		849.937	-0.652957	0.438009	0.00127174	0.0221164
CDC42EP1	24.0741	3.09571	0.55122	7.51067e-10	1.09365e-07		25.3995	4.64347	0.676844	1.78079e-13	3.75243e-11
CDCA7	1971	-0.424188	0.327731	0.00292217	0.0527785		1908.25	-0.558048	0.323211	0.00111631	0.0199909
CDH20	1717.53	1.94164	0.285192	5.07991e-13	1.15078e-10		1771.89	2.13535	0.286258	3.90031e-15	9.86234e-13
CDK17	1150.38	0.461467	0.146749	2.73995e-05	0.00115822		1095.37	0.517549	0.14123	4.00833e-06	0.000177535
CDKN1A	662.895	1.60837	0.280532	8.60567e-11	1.45069e-08		579.972	2.2285	0.26679	5.36635e-18	1.73966e-15
CDKN1B	4495.98	-0.417099	0.0910701	6.98365e-08	6.17442e-06		4794.34	-0.384163	0.0888365	2.67118e-07	1.69707e-05
CDKN2AIP	3057.24	0.905858	0.100723	1.46523e-20	7.12494e-18		3114.12	0.847474	0.100184	3.73807e-18	1.2437e-15
CENPV	706.292	-0.413996	0.320451	0.00304106	0.0542775		764.803	-0.502903	0.314074	0.00169852	0.0274961
CEP250	2044.64	-0.452438	0.174745	0.000135441	0.00453012		2114.24	-0.571578	0.160653	6.89047e-06	0.000290387
CEP43	880.806	0.383241	0.0994172	1.35622e-06	8.44662e-05		913.149	0.489863	0.0940948	2.84594e-09	2.8785e-07
CEP68	576.977	-0.302393	0.230324	0.00423568	0.0695171		641.127	-0.345386	0.218493	0.00313934	0.0438087
CEP78	915.76	-0.258512	0.0925257	0.000131933	0.00443679		875.656	-0.216763	0.0869636	0.00120575	0.0212316
CEP83	277.267	0.225508	0.15153	0.00432802	0.0702275		255.089	0.518372	0.150645	9.25957e-06	0.000378863
CERS6	18.8609	0.646445	0.948511	0.00306881	0.0543557		14.2413	1.38429	1.29555	0.000746769	0.0143269
CFB	172.617	2.4784	0.761598	6.60382e-06	0.000342181		196.695	3.02549	0.674737	3.19838e-07	1.98221e-05
CGAS	261.583	1.46092	0.22249	2.4286e-13	5.90477e-11		260.388	1.38359	0.222369	1.73754e-12	3.05106e-10
CHAD	98.1813	-0.472712	0.401278	0.00293617	0.0529106		98.5681	-0.605933	0.403613	0.00146672	0.0244502
CHD1	4052.4	0.283427	0.17299	0.0021172	0.0414362		3952.11	0.25125	0.151717	0.00512033	0.0625825
CHRNE	144.484	0.462075	0.222979	0.000500442	0.0133202		162.86	0.668329	0.193674	1.21527e-05	0.000486222
CHST11	309.192	1.05946	0.295238	3.50053e-06	0.000195828		344.292	1.20529	0.289835	2.88271e-07	1.82231e-05
CHST3	146.82	-0.347151	0.336706	0.00635513	0.091587		104.995	-0.550933	0.364522	0.00173758	0.0279138
CHSY1	1445.93	0.658818	0.167748	4.26145e-06	0.000233236		1682.85	0.543114	0.184646	5.06777e-05	0.00164287
CIB2	10.1151	0.6734	0.743063	0.00220882	0.0427005		15.0717	0.550029	0.614102	0.00418105	0.0543279
CISH	856.628	2.50861	0.36655	7.57404e-13	1.65101e-10		942.099	2.54285	0.369241	7.02478e-13	1.28716e-10
CNNM2	174.513	-0.977012	0.271461	4.71996e-06	0.000255019		181.985	-1.14233	0.267954	2.51763e-07	1.6076e-05
CNP	4902.86	0.544869	0.191649	7.78142e-05	0.0028108		5195.99	0.518389	0.192274	0.000105367	0.00298689
CNTN2	134.007	-0.58792	0.429417	0.00144882	0.0309939		148.332	-0.644504	0.414954	0.00118054	0.0208749
COMMD7	1680.66	-0.208331	0.0829373	0.00059625	0.0152599		1466.87	-0.210444	0.0811445	0.00101021	0.0184567
COPG2	898.073	-0.212376	0.112224	0.00214037	0.0416959		772.973	-0.243274	0.107236	0.00150754	0.0250283
CORO1B	532.797	-0.235226	0.186963	0.00665154	0.0948088		520.875	-0.279702	0.178881	0.00488118	0.0604435
CPT1A	3185.21	-0.279625	0.229363	0.00577501	0.0862024		3356.16	-0.312798	0.217201	0.00510811	0.0625825
CRACR2B	162.214	-0.759408	0.281113	8.50611e-05	0.00303793		129.605	-1.20483	0.26632	5.85682e-08	4.46071e-06
CREB3	984.156	-0.250951	0.0963573	0.000249124	0.00759037		1036.57	-0.257599	0.0901698	0.000291228	0.00678083
CRELD2	481.743	0.998707	0.257976	1.76426e-06	0.000106725		503.986	1.16969	0.256234	5.84596e-08	4.46071e-06
CREM	2044.75	1.44157	0.308451	1.69747e-08	1.83429e-06		1878.85	1.84243	0.298418	5.35962e-12	9.03489e-10
CSF1	318.614	2.73831	0.37519	2.32868e-14	6.54255e-12		267.606	2.93767	0.375774	1.01543e-15	2.85291e-13
CSF2	9.49095	1.55963	1.58271	0.000408944	0.0112642		9.96917	3.73219	1.6279	1.59359e-05	0.00061614
CSTB	60.4022	1.5482	1.24179	0.000355408	0.0101661		76.1753	2.71498	1.09053	3.13439e-05	0.00111003
CTSC	2887.87	0.445901	0.299834	0.00187774	0.0374451		3136.29	0.572997	0.287534	0.000606276	0.0120521
CXCL10	1187.74	6.94632	0.479316	1.00505e-49	6.35343e-46		693.444	7.55592	0.525865	3.95938e-50	5.00585e-46
CXCL16	255.062	0.822749	0.492895	0.000455855	0.0122886		254.98	1.46588	0.444297	3.83006e-06	0.000170505
CXCL2	759.513	0.673163	0.918286	0.00275608	0.0508688		802.069	2.28295	1.13074	8.13762e-05	0.0024438
CXCL3	208.365	0.666614	0.986748	0.00289919	0.0525888		230.397	3.21957	1.05633	9.82756e-06	0.000400806
CXCL5	325.165	2.39648	1.22562	5.96894e-05	0.00221957		340.91	2.96388	1.07271	1.79863e-05	0.000687011
CXCL8	827.974	2.95928	0.648238	1.32688e-07	1.03554e-05		666.28	3.35974	0.625156	7.15106e-09	6.59933e-07
CXCL9	24.9636	3.23009	1.57717	2.25334e-05	0.000985779		6.91284	1.24685	1.58463	0.0010689	0.0193335
CYBC1	1191	-0.314616	0.0902451	6.41329e-06	0.000337847		1092.33	-0.185852	0.0833132	0.00305132	0.0430556
CYP3A74	31.4884	0.847246	0.96304	0.00159012	0.0329032		36.6322	3.38538	0.782521	5.15786e-07	3.03306e-05
CYTH1	5438.5	0.198617	0.10032	0.00214467	0.0417155		5808.41	0.195641	0.0955856	0.00414059	0.053863
CYTH4	1039.69	0.745275	0.395122	0.000391726	0.0108571		890.761	1.16348	0.352628	6.7687e-06	0.000286209
CYTIP	4350.18	0.496745	0.262617	0.000722056	0.01783		4670.62	0.37175	0.243078	0.0031264	0.0437538
DBN1	3566.97	-0.338449	0.287011	0.00499598	0.0773124		3787.64	-0.521131	0.291722	0.00108248	0.0195512
DBP	623.235	-0.72837	0.340484	0.000266149	0.00799268		665.265	-0.873548	0.316098	5.99106e-05	0.00187953
DCAF5	4642.6	-0.147692	0.0595221	0.00159331	0.0329155		5098.83	-0.191733	0.0578308	0.000162076	0.00424251
DCSTAMP	11.637	2.72215	1.54448	5.29682e-05	0.00202932		10.1917	1.54298	1.44131	0.000620695	0.0122991
DDX39A	11353.3	0.642386	0.206803	4.21579e-05	0.00165529		12543.9	0.605647	0.214022	7.20814e-05	0.00219069
DDX3X	15238.9	0.430961	0.131158	1.52703e-05	0.000715047		16098.6	0.460071	0.126311	4.04738e-06	0.000178296
DEF6	4381.34	-0.603067	0.140535	1.07601e-06	6.97e-05		4593.9	-0.589695	0.146642	1.28729e-06	6.9552e-05
DENND2D	2134.49	-0.471441	0.161512	5.56687e-05	0.00210838		2047.08	-0.369332	0.157254	0.000414308	0.0089149
DENND3	3543.9	-0.421515	0.226159	0.000854807	0.0202764		3637.28	-0.587178	0.205215	6.56594e-05	0.00203464
DENND4C	2408.67	0.46075	0.351735	0.00249759	0.0471298		2556.62	0.56159	0.344971	0.00134661	0.0230442
DENND5A	4449.45	0.269532	0.149087	0.0015291	0.0322207		4459.23	0.352205	0.140271	0.000293622	0.00681149
DHX58	1446.02	0.75612	0.313087	0.000149501	0.0049351		1382.52	0.63997	0.319752	0.000513699	0.0105092
DIXDC1	2008.54	0.972294	0.2903	9.84401e-06	0.00048807		1954.97	0.996621	0.284611	6.60336e-06	0.000283005
DNAJB11	1134.25	0.293781	0.248193	0.0058969	0.0869414		1104.91	0.371157	0.244893	0.00323328	0.0446757
DNAJC21	937.411	0.234817	0.121475	0.00152764	0.0322207		895.15	0.210033	0.110879	0.00486236	0.0603879
DNMBP	695.977	-0.331608	0.143757	0.000312351	0.00911433		564.164	-0.232081	0.12609	0.00426847	0.0549555
DNPEP	1608.48	0.278575	0.0911113	4.43219e-05	0.00172951		1619.34	0.283514	0.0849573	4.77351e-05	0.00156351
DOC2G	508.946	-0.287234	0.2516	0.00666147	0.0948435		384.5	-0.561432	0.261595	0.000434047	0.00924666
DOK2	1480.43	-0.539249	0.148704	8.20897e-06	0.00041349		1609.66	-0.690851	0.139202	3.65569e-08	2.92525e-06
DPF3	120.058	1.25224	0.527449	5.66197e-05	0.00213212		121.882	1.61329	0.488705	3.67909e-06	0.000165533
DRAM1	232.306	0.837552	0.151925	2.97181e-09	3.75726e-07		244.377	0.804833	0.153261	1.16182e-08	1.03443e-06
DTX1	230.592	0.865119	0.562589	0.000516534	0.0136622		235.545	1.46149	0.518033	1.56047e-05	0.000605185
DTX3L	1737.37	0.954148	0.20283	7.82825e-08	6.8257e-06		1768.67	0.873177	0.203198	6.91549e-07	3.99235e-05
E2F1	95.6258	-0.35089	0.269016	0.00365438	0.0617677		101.054	-0.322584	0.243904	0.00622305	0.0719836
EDN1	17.2704	0.619525	0.922835	0.00333803	0.0579375		20.6474	2.06208	1.29123	0.000184084	0.00463621
EGLN3	2928.63	1.74768	0.181483	2.08688e-23	1.2564e-20		3927.59	1.80846	0.18326	5.41582e-25	4.27952e-22
EHMT2	3569.71	-0.437128	0.138518	2.41832e-05	0.00103996		3650.7	-0.54532	0.129616	4.87375e-07	2.93423e-05
EIF2AK3	2272.11	-0.148754	0.08661	0.00707325	0.0984023		2420.9	-0.212942	0.0848991	0.00121113	0.0212672
EIF4A1	6317.23	0.407843	0.213688	0.000781092	0.0189546		5752.97	0.593817	0.191388	3.23254e-05	0.00113841
EIF4G1	7122.99	0.256683	0.163952	0.00291267	0.0526823		6746.46	0.257272	0.148064	0.00410139	0.0536789
ELK4	2104.36	0.548852	0.245241	0.000320049	0.00925945		2306.87	0.435721	0.240399	0.00127809	0.0221963
ELL2	870.5	1.02958	0.156139	8.03263e-13	1.7213e-10		880.035	1.32307	0.158802	2.84197e-19	9.7111e-17
EPAS1	512.543	0.694505	0.323553	0.000287969	0.00852631		394.95	0.511786	0.322058	0.00169492	0.0274729
EPPK1	67.1749	-0.598646	0.461776	0.00155423	0.0324796		66.9476	-1.51397	0.434713	2.01546e-06	9.91495e-05
EPSTI1	2944.57	0.590694	0.160994	8.53173e-06	0.000428042		2683.49	0.557975	0.16808	1.52541e-05	0.000597081
ERBB3	117.53	0.525642	0.541892	0.0031225	0.0550597		130.506	0.582495	0.531612	0.00289944	0.0417989
ERN1	104.561	0.803136	0.646492	0.000967996	0.0223736		100.037	0.871127	0.629267	0.000808464	0.0153475
ETF1	2039.73	0.290644	0.148951	0.000952336	0.0221331		1921.61	0.35436	0.138688	0.000255397	0.00610394
ETS2	283.425	0.474753	0.2873	0.0012463	0.0276923		322.121	0.902795	0.235617	3.26021e-06	0.000150985
ETV3	1951.69	-0.30836	0.214119	0.00306968	0.0543557		2118.62	-0.366028	0.202848	0.00168622	0.0274022
ETV6	5331.53	0.671156	0.136388	9.54099e-08	7.8329e-06		5896.31	0.668757	0.141327	9.50569e-08	6.82844e-06
EVI2A	2188.79	0.370045	0.279717	0.00330019	0.0576303		2398.86	0.46939	0.273124	0.00144715	0.0242656
F2R	18390.8	1.15518	0.248984	3.08867e-08	3.05079e-06		19908.6	1.16005	0.243257	2.36694e-08	2.00841e-06
F2RL1	258.77	0.685412	0.306366	0.000249751	0.00759037		289.573	0.692012	0.299641	0.000239178	0.00580409
F3	9.07576	1.4638	0.952638	0.000249712	0.00759037		8.21381	1.68676	0.976741	0.00017486	0.00449339
FABP5	207.44	1.50927	0.543834	1.96759e-05	0.000885274		184.743	1.21431	0.568199	0.000102722	0.00294038
FAM131B	1070.81	-1.04138	0.381382	3.63335e-05	0.00145369		1383.45	-1.18318	0.362992	7.17895e-06	0.00030154
FAM167A	97.2609	1.01874	0.205291	1.41488e-08	1.55551e-06		116.516	1.1113	0.200502	5.73847e-10	6.53616e-08
FAM171B	356.974	-0.364702	0.299038	0.00417031	0.0687863		402.21	-0.321539	0.268469	0.00809348	0.0879845
FAM217B	389.033	0.540088	0.231388	0.000260931	0.00789041		403.441	0.326152	0.215934	0.00406371	0.0532962
FAM219B	1147.67	-0.251641	0.155643	0.00268036	0.049835		1088.65	-0.235177	0.138886	0.00555186	0.0663442
FAM241A	1909.15	0.524261	0.232468	0.000314747	0.00914217		2112.85	0.518093	0.226041	0.000321062	0.00731386
FAM78A	4694.97	-0.446069	0.166555	0.000105065	0.00368981		5172.76	-0.511864	0.157087	1.7521e-05	0.000673307
FAM89B	828.643	-0.320275	0.103733	2.79773e-05	0.00116045		893.361	-0.280889	0.0941703	0.000151342	0.00402825
FARP2	189.747	-0.300119	0.253607	0.00574964	0.0860868		192.011	-0.551004	0.258739	0.000459452	0.00968142
FAS	1084.9	1.91175	0.268388	5.3377e-14	1.43584e-11		1088.9	2.19477	0.267318	1.52081e-17	4.68965e-15
FBXO36	191.578	0.356916	0.293202	0.00431027	0.0701347		221.898	0.822591	0.265834	3.09229e-05	0.0010982
FCGR3A	1035.41	1.70015	0.3301	3.04202e-09	3.80795e-07		959.655	1.74233	0.337134	1.236e-09	1.29146e-07
FIP1L1	1895.9	0.20522	0.0682934	0.00018259	0.00584463		1875.45	0.201184	0.0678747	0.000419645	0.00900777
FITM2	272.205	0.420888	0.130083	1.74092e-05	0.0007946		284.126	0.36428	0.123727	7.32861e-05	0.00222196
FMNL1	11635.6	-0.428947	0.160991	0.00010663	0.0037241		11841.5	-0.39284	0.152971	0.000198235	0.00492393
FNBP1	13925.4	0.329671	0.162673	0.000667892	0.0167876		14663.8	0.336771	0.148487	0.000627785	0.0124017
FNDC3B	172.333	1.20957	0.41315	1.62339e-05	0.000749069		186.774	1.21532	0.401913	1.27646e-05	0.000508775
FNDC4	108.779	-0.32329	0.288114	0.00597043	0.0875686		119.176	-0.30761	0.263189	0.00925291	0.0971632
FOSL2	2797.1	1.87015	0.166684	2.82525e-30	3.57197e-27		3161.45	1.77397	0.169969	1.28082e-27	1.61934e-24
FOXP1	2599.64	-0.254712	0.161986	0.00290392	0.0525992		2598.47	-0.347449	0.155141	0.000629537	0.0124169
FRMD6	568.021	-0.472594	0.184093	0.000146649	0.00485361		626.572	-0.491109	0.176779	8.34703e-05	0.00249483
FUBP1	2925.6	0.171793	0.0989356	0.00492947	0.0766585		2923.97	0.209796	0.0963869	0.00268678	0.0392251
FUNDC1	441.255	0.834662	0.16146	1.8309e-08	1.91306e-06		467.886	0.728327	0.168372	6.34271e-07	3.69543e-05
FUS	13214.3	0.181525	0.0695975	0.000747083	0.0183762		13327	0.268463	0.0687835	7.57802e-06	0.000316201
GABARAPL1	2231.87	0.598571	0.141173	1.27986e-06	8.01054e-05		2213.54	0.625701	0.143942	4.05718e-07	2.47801e-05
GABPB1	1501.58	0.320334	0.125138	0.000156691	0.00513223		1550.3	0.449477	0.117159	1.84033e-06	9.19657e-05
GADD45B	2885.22	0.549846	0.236138	0.000262417	0.00789938		3060.7	0.602432	0.226018	0.00011269	0.00314512
GADD45G	22.1693	0.871377	0.529901	0.000424671	0.0116677		27.7921	0.867762	0.485886	0.000408875	0.00885173
GALNT12	624.188	-0.294171	0.197625	0.00288683	0.0525154		658.245	-0.328445	0.183972	0.00215195	0.0328588
GALNT6	1044.06	-0.454946	0.277837	0.00134429	0.0293032		762.087	-0.442487	0.263854	0.00172381	0.0277632
GALNT7	3975.67	-0.332156	0.253672	0.00384362	0.0644495		4096.2	-0.319978	0.231701	0.00557271	0.066405
GALT	267.858	-0.349082	0.184739	0.000902691	0.0212132		280.035	-0.262679	0.159292	0.00468942	0.0588763
GATA1	8.84183	4.35749	1.0468	1.60099e-07	1.22474e-05		9.53243	2.57903	0.714888	3.36792e-06	0.000154839
GATA3	9012.5	0.315913	0.100335	2.30107e-05	0.000999741		10930.1	0.284052	0.0914021	9.94436e-05	0.00287704
GBP4	1278.12	1.06911	0.186243	1.30875e-10	2.12135e-08		1200.7	0.861497	0.182135	1.22653e-07	8.61502e-06
GBP5	1272.94	1.72642	0.536786	6.76474e-06	0.000347669		1207.91	1.24639	0.597383	0.000109527	0.00308407
GCNT4	250.578	1.16425	0.23185	4.15122e-09	4.99846e-07		286.267	1.16159	0.225296	3.31917e-09	3.30427e-07
GEMIN4	323.95	0.354491	0.17071	0.000550823	0.0143293		315.792	0.381594	0.158621	0.000332414	0.00749146
GFRA3	25.4875	2.63656	0.543431	5.08805e-08	4.73002e-06		33.4039	4.00292	0.570563	1.59851e-13	3.42541e-11
GGTA1	531.292	-0.284231	0.248019	0.0066836	0.0950515		536.604	-0.367522	0.247315	0.00350962	0.0473186
GIMAP7.1	8612.4	0.488126	0.17189	7.21603e-05	0.00262162		9344.54	0.490392	0.167935	5.35783e-05	0.00171491
GIMAP8	24709.8	0.563679	0.104418	6.70674e-09	7.70848e-07		27004.2	0.512653	0.110555	5.84588e-08	4.46071e-06
GINS2	178.936	2.22814	0.292957	3.36344e-15	1.03717e-12		201.712	2.02523	0.302739	4.86283e-13	9.31527e-11
GIPC3	42.9381	-0.804794	0.350442	0.000162336	0.00528973		41.3247	-0.342493	0.311627	0.00873176	0.0933183
GKAP1	404.149	0.621458	0.124345	6.15375e-08	5.51786e-06		405.271	0.60393	0.130597	1.08037e-07	7.67366e-06
GNPTAB	10228.8	0.634388	0.437398	0.00109917	0.0248602		12672	0.784068	0.42216	0.000455633	0.00962522
GPR132	5797.55	0.763503	0.136128	2.5974e-09	3.38545e-07		6647.27	0.756695	0.138553	3.85248e-09	3.71809e-07
GPR155	696.256	0.804362	0.246833	2.21857e-05	0.000973935		845.653	0.772316	0.252363	3.64649e-05	0.00126655
GPR31	48.3565	2.31505	0.833558	1.75214e-05	0.000796845		50.8121	2.59691	0.783852	6.74219e-06	0.000286045
GPX3	106.826	0.623294	0.236688	0.000126542	0.00429244		113.746	0.835813	0.210339	2.34172e-06	0.000113434
GPX4	564.739	0.521669	0.218723	0.000234118	0.00723705		567.023	0.626614	0.203276	3.54104e-05	0.00123643
GRAMD1A	5549.25	0.343318	0.278709	0.00439117	0.070867		4859.31	0.436068	0.275128	0.00216944	0.0330859
GRAMD2B	2833.09	0.36926	0.138929	0.0001044	0.0036767		2973.45	0.330079	0.127433	0.000278049	0.00654632
GRAMD4	2722.38	-0.379045	0.297367	0.00354563	0.0604957		2323	-0.460306	0.291205	0.00202493	0.0314124
GRK2	8317.36	-0.348025	0.137528	0.000157216	0.00513614		7967.4	-0.367242	0.127295	8.68076e-05	0.00257028
GRWD1	567.401	0.510144	0.176017	6.41191e-05	0.00236343		482.462	0.432957	0.177633	0.000251172	0.00601433
GSTM1	331.719	-0.413025	0.33304	0.00335816	0.0581195		372.589	-0.562981	0.331755	0.00116946	0.020722
GTPBP2	1108.23	-0.555351	0.177941	3.81774e-05	0.00150367		1179.85	-0.517037	0.181608	6.71369e-05	0.00205523
GYG1	1346.33	0.546989	0.301841	0.00076884	0.0187653		1296.9	0.598602	0.289504	0.00048698	0.0101098
HBQ1	13.3417	-0.38495	0.44016	0.00639482	0.0919702		13.0146	-1.04264	0.57579	0.000262729	0.00625552
HDAC1	3980.48	-0.274274	0.15416	0.00158994	0.0329032		4089.34	-0.234115	0.134905	0.00516253	0.0628805
HDAC5	2200.71	-0.297411	0.149215	0.000827525	0.0197855		2123.02	-0.245852	0.130962	0.00343181	0.0468374
HERC5	983.038	0.305268	0.118688	0.000163163	0.005303		1031.29	0.346263	0.110258	4.43282e-05	0.00147874
HERC6	4344.87	0.750905	0.173299	9.92786e-07	6.57162e-05		4578.26	0.697306	0.183328	4.01605e-06	0.000177535
HIP1R	4554	-0.529494	0.188124	8.22872e-05	0.00294719		4179.87	-0.732885	0.166459	4.72162e-07	2.85624e-05
HIVEP1	1662.36	1.28862	0.435843	1.36721e-05	0.000649836		2020.56	1.22744	0.430166	1.9419e-05	0.000726373
HIVEP2	4375.26	0.571554	0.217611	0.000132654	0.00444866		5008.19	0.441367	0.221021	0.000797939	0.0151704
HM13	3089.23	0.366374	0.136566	9.68551e-05	0.00343972		3328.98	0.36414	0.126623	9.12864e-05	0.00267781
HYCC1	636.029	-0.413363	0.134618	2.95688e-05	0.00121376		688.407	-0.361569	0.127181	0.000103028	0.00294038
ICAM1	574.764	2.77203	0.413513	1.45958e-12	2.92912e-10		526.196	2.95658	0.411669	1.19195e-13	2.64382e-11
ICOS	1831.04	1.79634	0.281437	4.18639e-12	7.89978e-10		2002.51	2.00304	0.280953	2.19289e-14	5.33166e-12
ID2	532.58	0.67748	0.207097	2.75224e-05	0.00115822		498.595	0.812125	0.196954	1.42408e-06	7.62911e-05
IDH1	97.8753	-0.614818	0.378189	0.000887009	0.0208835		88.1771	-0.5365	0.36241	0.00193202	0.0304191
IDH3A	635.716	0.447974	0.204525	0.000379192	0.0106536		631.984	0.719333	0.172165	1.09614e-06	6.05176e-05
IER3	125.383	0.497897	0.392594	0.00232875	0.0446519		125.855	0.901952	0.378468	0.000123053	0.00337476
IFI16	5324.01	0.821289	0.11382	6.12796e-14	1.58114e-11		5473	0.816512	0.114	1.04603e-13	2.36161e-11
IFI35	1267.44	0.327062	0.113232	5.39159e-05	0.00205939		1225.1	0.328904	0.104698	5.23807e-05	0.00168188
IFI47	4071.29	0.996234	0.463778	0.000131949	0.00443679		4641.41	1.18319	0.434297	2.92284e-05	0.00104981
IFIH1	1954.37	0.792135	0.090194	2.34509e-19	1.05889e-16		1973.41	0.828195	0.0903614	7.667e-21	3.02918e-18
IFNAR1	5532.23	0.240454	0.159181	0.00367566	0.0620445		5909.41	0.233667	0.142884	0.00631622	0.0729278
IFNAR2	3400.07	0.75509	0.0915099	2.7987e-17	9.82889e-15		3304.53	0.944662	0.0921058	9.6079e-26	1.01227e-22
IFNG	44.143	3.89817	1.08944	1.13884e-06	7.23535e-05		61.2043	5.6075	1.08862	8.78611e-10	9.4138e-08
IFNGR2	1668.48	0.508048	0.300316	0.00106552	0.0243165		1572.22	0.790987	0.263309	4.08712e-05	0.00138164
IKBKB	4135.76	0.470128	0.368747	0.00255794	0.0479823		4277.05	0.621028	0.364942	0.000977507	0.0179111
IKZF4	104.853	0.493229	0.332608	0.00165078	0.0337715		109.905	0.492538	0.317301	0.00194218	0.0304653
IL12RB2	100.862	1.79935	0.621789	1.51798e-05	0.00071345		73.0274	1.708	0.663784	2.76466e-05	0.00100154
IL13	16.3186	3.416	0.897632	1.01482e-06	6.61804e-05		6.81293	1.72302	1.33326	0.000383195	0.00841387
IL15RA	67.1517	1.26772	0.539771	5.89408e-05	0.0022047		60.8474	1.59701	0.508265	6.01553e-06	0.000261355
IL16	3342.33	-0.29293	0.127067	0.000375195	0.0105884		3936.18	-0.354301	0.118226	6.66366e-05	0.00204487
IL17A	128.53	1.67622	1.76585	0.000315272	0.00914217		18.3094	2.30943	2.02235	0.000177198	0.00450768
IL17F	99.9652	4.24417	0.915684	2.99646e-08	2.98301e-06		16.5711	2.23387	1.41238	0.000165978	0.00430895
IL1A	39.4154	4.11193	0.869488	2.21308e-08	2.2748e-06		30.6443	4.20969	0.860411	3.11715e-08	2.59277e-06
IL1B	910.921	3.48208	0.802932	1.90964e-07	1.42861e-05		1060.09	4.06814	0.755905	3.59774e-09	3.52607e-07
IL1RN	507.196	0.89752	1.06351	0.00149774	0.0318251		599.943	1.54715	1.23341	0.000471921	0.00986198
IL2	20.6352	4.50512	1.16022	3.17363e-07	2.27978e-05		23.6376	4.95722	1.11872	6.22662e-08	4.71396e-06
IL22	37.0149	5.47367	1.40143	1.12367e-07	9.04875e-06		11.3388	3.32951	1.87237	3.83663e-05	0.00131811
IL23A	899.137	0.571784	0.329371	0.000832616	0.0198618		912.03	0.517025	0.316654	0.00152426	0.0251975
IL2RA	10398.9	1.36717	0.30923	5.59865e-08	5.09235e-06		12249.4	1.27069	0.303943	2.01563e-07	1.30685e-05
IL6	55.5494	3.22448	1.10643	7.19727e-06	0.000366916		62.1267	4.18568	0.922713	1.32376e-07	9.14549e-06
ILDR2	72.6656	-0.687849	0.207141	2.40895e-05	0.00103947		81.419	-0.379022	0.222239	0.00201703	0.0314055
IMPACT	1648.53	-0.225455	0.170208	0.0061424	0.0894681		1800.25	-0.292814	0.165279	0.00282723	0.0409446
IMPDH1	296.513	-0.398739	0.240129	0.00143236	0.0307458		275.493	-0.528558	0.226688	0.000285821	0.00667955
ING1	771.989	-0.322684	0.262659	0.00476588	0.075131		818.678	-0.454562	0.262632	0.00146782	0.0244502
INPP5D	4814	-0.215421	0.136435	0.00392163	0.0652383		4883.62	-0.279205	0.130757	0.00140263	0.0237395
INPP5F	1682.33	-0.544398	0.164001	2.13501e-05	0.000947119		1646.44	-0.533778	0.166219	2.11326e-05	0.00078138
INSIG1	453.516	-0.659496	0.165191	3.45328e-06	0.000194044		438.841	-0.368327	0.185377	0.00106745	0.0193335
INSRR	57.2486	-0.82994	0.532094	0.000537909	0.0140512		57.6337	-1.37775	0.498624	1.95176e-05	0.000727907
INTS6	1710.35	0.241692	0.152893	0.00311972	0.0550597		1680.97	0.262721	0.140992	0.00299517	0.0425004
IRF1	19831.1	3.4061	0.229695	2.52616e-51	3.19383e-47		19141.8	3.34948	0.228403	1.86575e-49	1.17944e-45
IRF4	3529.26	2.13867	0.367454	3.42503e-10	5.28081e-08		2712.5	3.32918	0.357771	2.19366e-21	8.94659e-19
IRF7	1672.85	1.309	0.394106	4.68086e-06	0.000253992		1550.78	1.06672	0.397883	4.2515e-05	0.00142957
IRF8	1019.16	0.612952	0.493462	0.00160219	0.0329477		520.76	1.66383	0.457085	1.17902e-06	6.42514e-05
IRF9	3332.32	1.08931	0.120748	1.8368e-21	9.67613e-19		3348.87	1.04215	0.118942	7.40376e-20	2.83654e-17
ISG15	528.315	1.96398	0.318623	3.11231e-11	5.62127e-09		495.326	2.01016	0.327315	1.42384e-11	2.22242e-09
ISG20	414.672	2.8713	0.216408	2.48434e-41	1.04698e-37		323.617	3.15577	0.221091	6.48757e-47	2.73408e-43
ISG20L2	784.91	0.358889	0.11413	2.07974e-05	0.000925848		768.882	0.445799	0.10798	5.21242e-07	3.05095e-05
ITGB3	3435.67	0.403413	0.31969	0.0033407	0.0579375		3558.66	0.46297	0.311351	0.00245107	0.0362691
ITPRIPL1	252.983	-0.379712	0.271606	0.00272231	0.0503927		210.632	-0.358361	0.252277	0.00422625	0.0546903
IVNS1ABP	4026.32	-0.255909	0.184611	0.0044077	0.0709892		3921.16	-0.238951	0.163245	0.00837034	0.0899522
JADE2	7678.94	-0.295081	0.128833	0.000385407	0.0107565		7990.08	-0.344906	0.119493	0.000102301	0.00293953
JAM2	106.305	1.30797	1.19014	0.000578882	0.0149059		145.561	3.25644	0.893491	3.13299e-06	0.000146164
JAML	2065.84	0.947752	0.44079	0.000145966	0.00484368		2455.5	1.15304	0.410419	2.54729e-05	0.000930793
JAZF1	263.124	-0.361876	0.278125	0.00355076	0.0604973		272.574	-0.420566	0.269069	0.0024021	0.0357292
JUNB	6203.67	1.20424	0.466294	3.76721e-05	0.0014884		6782.71	1.58479	0.43441	1.10398e-06	6.06855e-05
KAT2A	1566.86	0.159536	0.0973483	0.00696959	0.0973663		1316.64	0.232351	0.0968004	0.00125829	0.0219341
KCTD12	8776.76	0.938741	0.353313	5.56988e-05	0.00210838		10208	0.598059	0.365695	0.00118646	0.0209503
KIAA0513	218.54	0.401606	0.463745	0.00593137	0.0871583		226.008	0.417401	0.444356	0.00722777	0.0808679
KIF13A	964.185	-0.347369	0.113393	2.79947e-05	0.00116045		773.656	-0.237815	0.102863	0.00145163	0.0243067
KIF22	296.942	0.38492	0.34665	0.00470364	0.0744282		352.762	0.571039	0.357289	0.00138425	0.023523
KIF3C	360.822	-0.397104	0.316265	0.0034577	0.0593973		398.282	-0.705825	0.305664	0.000232827	0.0056827
KLF3	471.749	-0.345912	0.330278	0.00622141	0.0903069		424.911	-0.775058	0.344503	0.000224074	0.00549024
KLHL6	330.72	-0.221289	0.154755	0.00506777	0.0781363		375.343	-0.598463	0.146636	1.05423e-06	5.84588e-05
KYNU	455.815	1.19378	0.399548	1.42226e-05	0.000673468		437.389	1.50666	0.384671	3.87362e-07	2.37739e-05
L2HGDH	497.23	0.97121	0.250446	1.97042e-06	0.000116411		564.458	1.0814	0.246705	2.09715e-07	1.35277e-05
LAP3	5551.06	1.9567	0.179994	1.86894e-28	2.00734e-25		5408.04	1.953	0.182439	2.74436e-28	4.33712e-25
LAPTM4B	337.423	0.47081	0.379819	0.00269826	0.0500942		365.616	0.48283	0.363436	0.00309206	0.0434849
LCAT	744.485	-0.505627	0.348107	0.00167641	0.0341853		638.741	-0.615094	0.337454	0.000786823	0.0150042
LDHA	4054.48	0.452003	0.271744	0.00127995	0.0282162		4082.99	0.695265	0.242136	6.33812e-05	0.00197859
LGALS12	305.928	-0.397039	0.442084	0.0058711	0.0867154		281.246	-0.900633	0.52566	0.000427034	0.00911991
LGALS3BP	2275.96	0.566891	0.210398	0.00011325	0.00391206		2361.21	0.411473	0.21335	0.00103763	0.0188487
LGMN	9678.87	1.18304	0.384138	1.13225e-05	0.000552705		12471.9	1.21871	0.373639	6.48165e-06	0.000280642
LHFPL2	243.768	1.1089	0.277747	6.78187e-07	4.5852e-05		251.741	1.09714	0.271291	7.40933e-07	4.23874e-05
LIF	49.4758	4.7511	0.714486	2.70073e-13	6.44252e-11		27.5812	5.88668	1.03992	3.50506e-11	4.86972e-09
LIMK2	526.13	-0.288111	0.118819	0.000279492	0.00831439		571.983	-0.317464	0.109588	0.00012821	0.00348592
LINGO3	62.0925	-0.771441	0.218215	1.19862e-05	0.000580621		72.0365	-0.85458	0.211545	1.8164e-06	9.11301e-05
LMAN1	1319.44	0.324864	0.19209	0.00158207	0.0328739		1356.76	0.283722	0.169416	0.00374125	0.0498426
LOC100140873	478.304	1.88981	1.17961	0.000154323	0.00508101		477.116	2.57677	1.05352	3.54999e-05	0.00123643
LOC101903126	4506.13	3.8588	0.383853	1.38227e-25	1.24829e-22		4173	3.63237	0.377923	8.73144e-23	4.24583e-20
LOC104968444	48.1941	1.43278	0.679529	8.66778e-05	0.00308695		60.2822	1.49121	0.657983	5.95693e-05	0.00187347
LOC404051	252.783	2.6569	0.457745	4.35168e-10	6.62871e-08		324.305	2.45313	0.471785	9.38795e-09	8.41786e-07
LOC504548	4560.01	1.59389	0.493426	6.0918e-06	0.000322254		4950.74	1.64106	0.495595	3.58627e-06	0.000162513
LOC506989	726.559	0.820265	0.166686	6.5941e-08	5.87107e-06		760.559	0.795561	0.169917	1.60351e-07	1.07266e-05
LOC507055	3764.87	1.74432	0.242499	1.41875e-14	4.07666e-12		3594.84	1.44941	0.252945	3.35229e-11	4.70922e-09
LOC510798	669.569	2.41092	0.276012	3.26009e-19	1.32959e-16		778.683	2.71735	0.275918	1.51923e-23	9.14648e-21
LOC511531	3099.83	3.05863	0.317456	2.77672e-23	1.59573e-20		2966.02	2.96323	0.315213	1.13289e-21	5.11542e-19
LOC512486	6334.25	2.3146	0.223385	5.86426e-26	5.70322e-23		6162.57	2.2396	0.225513	3.25793e-24	2.0595e-21
LOC513659	253.513	1.65309	0.54185	1.00857e-05	0.000496164		193.185	1.16716	0.593875	0.000157059	0.00415418
LOC527744	45.3394	1.31741	1.3384	0.000630088	0.0159964		49.1707	1.51597	1.38299	0.000621618	0.0122991
LOC529792	46.4773	1.23231	0.617894	0.000126638	0.00429244		43.9272	2.56137	0.479206	5.71903e-09	5.35598e-07
LOC616254	2119.32	2.83588	0.28952	8.69758e-24	6.02897e-21		2176.92	2.93501	0.288357	5.38285e-25	4.27952e-22
LOC781710	912.549	2.53895	0.641358	1.21057e-06	7.61453e-05		421.715	1.56323	0.869867	0.000159566	0.00419416
LOC784451	718.375	-0.340435	0.129143	0.000116158	0.00399072		795.337	-0.368098	0.119539	4.56677e-05	0.00151542
LOC784541	328.327	0.886236	0.732667	0.000874507	0.0206276		360.567	1.40657	0.741032	0.000140566	0.00376521
LONRF1	382.238	0.71405	0.149173	1.69957e-07	1.28668e-05		406.313	0.718007	0.153314	1.41919e-07	9.75156e-06
LPCAT2	717.614	1.0353	0.362363	2.7666e-05	0.00115822		669.27	0.75539	0.376218	0.000376222	0.00829901
LPIN2	1708.05	1.17407	0.234052	4.07542e-09	4.99846e-07		1406.92	0.605951	0.26191	0.000272613	0.00644232
LRP4	1004.61	-0.493566	0.53367	0.00372152	0.0626513		1300.86	-0.954057	0.616208	0.000507889	0.010441
LRRC46	116.849	0.942306	0.455812	0.000172128	0.00556578		124.07	1.031	0.431526	8.67972e-05	0.00257028
LRRC8D	3658.94	0.46078	0.224202	0.000521513	0.0137386		3921.17	0.588807	0.205426	6.47649e-05	0.00201185
LSP1	16563.4	0.321628	0.213209	0.00249177	0.047119		17539.8	0.403815	0.202685	0.000908096	0.0168591
LTA	487.567	0.46409	0.185976	0.000175577	0.00564838		542.697	0.562179	0.172206	1.84782e-05	0.000701561
LTB	26278.7	0.962341	0.295054	1.28747e-05	0.00061657		30069.7	0.947858	0.291754	1.53844e-05	0.000600323
MAF	6627.87	1.05277	0.198396	1.78479e-09	2.47969e-07		8095.1	0.857967	0.195516	5.02762e-07	3.01252e-05
MAFF	36.5658	1.38562	0.8664	0.000238314	0.00731313		40.6157	2.80867	0.628264	3.05381e-07	1.91135e-05
MAGEE2	79.0719	-0.395469	0.425481	0.00572136	0.0859088		92.6057	-0.597077	0.462546	0.00210657	0.0324207
MAN1A1	6545.73	0.894992	0.227935	2.41439e-06	0.000139384		6352.2	1.0191	0.225182	1.60129e-07	1.07266e-05
MAN1C1	1617.76	-0.453416	0.316281	0.00204258	0.0403505		1850.58	-0.795162	0.284083	6.61415e-05	0.00203863
MANBA	1196.08	-0.448212	0.402498	0.00356007	0.0604973		1057.3	-0.435002	0.378311	0.00509133	0.0625556
MANF	861.155	0.817963	0.379295	0.000200945	0.00633552		905.202	0.760169	0.372059	0.000347527	0.00776288
MAP2K3	1557.3	0.369803	0.123149	3.42466e-05	0.00137454		1498.58	0.587363	0.110345	3.16304e-09	3.17384e-07
MAP2K6	263.3	-0.619762	0.49468	0.00154331	0.032412		273.91	-0.83001	0.492599	0.000538564	0.0109295
MAP3K20	375.596	-0.391283	0.260411	0.00209179	0.0410023		421.736	-0.472158	0.248661	0.000939956	0.0173487
MARCHF2	277.572	-0.506025	0.239453	0.000439115	0.0118881		267.635	-0.317879	0.217624	0.00474577	0.0592893
MARCKS	2565.27	1.3474	0.299099	3.75555e-08	3.59708e-06		3107.92	1.37985	0.296212	1.52916e-08	1.34258e-06
MARK2	6240.15	-0.347059	0.10258	8.56811e-06	0.000428168		6811.59	-0.440963	0.096988	7.42135e-08	5.5193e-06
MAST3	5181.78	-0.335045	0.258673	0.00393027	0.0652962		5451.59	-0.474016	0.255306	0.00103522	0.0188406
MAX	1353.64	0.318429	0.118082	0.000103999	0.00367279		1400.66	0.313024	0.108081	0.000134619	0.00362897
MBOAT1	1625.57	0.326445	0.131038	0.000187471	0.00595527		1854.42	0.437812	0.122123	5.18246e-06	0.000225937
MCL1	10498.1	0.890498	0.0909848	9.06038e-24	6.02897e-21		10656.5	0.958278	0.0909191	4.46243e-27	5.12895e-24
MCM7	5528.6	0.284013	0.103547	0.000114617	0.0039485		6022.98	0.332476	0.0972446	1.92221e-05	0.000722808
MEFV	51.5523	0.988571	0.822285	0.000755195	0.018468		54.9495	2.12546	0.734478	1.45557e-05	0.000573294
MEPCE	1944.77	0.219505	0.115913	0.00196291	0.0389592		2030.7	0.239764	0.10857	0.00179582	0.0288129
METRNL	984.655	2.30573	0.30525	5.11556e-15	1.50409e-12		994.298	2.71955	0.304935	9.6962e-20	3.54098e-17
MEX3B	791.017	0.483503	0.456099	0.00328963	0.057605		1004.51	0.48731	0.43266	0.00414034	0.053863
MFSD12	331.281	-0.320099	0.230554	0.00333202	0.0579375		273.662	-0.402935	0.224412	0.00148254	0.0246629
MFSD4A	66.6072	1.5354	0.969517	0.00021687	0.00676604		72.0359	2.78595	0.720911	1.91115e-06	9.47556e-05
MGLL	401.001	0.495065	0.410905	0.00258523	0.0484223		323.691	0.903329	0.408686	0.000171562	0.00441765
MIR12002A	715.267	0.283374	0.108684	0.00017275	0.00557163		796.556	0.295354	0.0998109	0.000136031	0.00365923
MKNK1	1962.31	0.195892	0.0763632	0.000648548	0.0163665		1983.47	0.216888	0.0747504	0.000422407	0.00905167
MKNK2	3581.34	-0.608891	0.130628	2.55857e-07	1.86982e-05		3242.4	-0.636086	0.133852	7.32335e-08	5.47865e-06
MKRN1	1458.94	0.568522	0.105651	7.56167e-09	8.61281e-07		1581.87	0.65245	0.105591	4.2802e-11	5.88202e-09
MMD	3556.44	0.62473	0.130599	1.60806e-07	1.22474e-05		3809.48	0.555272	0.140711	1.50204e-06	7.8798e-05
MOGS	590.45	0.311447	0.148138	0.000584978	0.0150018		647.614	0.315011	0.134288	0.00060779	0.0120633
MOV10	5246.45	1.06745	0.229572	4.7412e-08	4.47336e-06		5287.67	1.16611	0.227636	3.83616e-09	3.71809e-07
MPP7	172.968	3.30184	0.473976	1.02894e-13	2.60179e-11		204.215	3.58847	0.464791	1.39149e-15	3.82447e-13
MPZL2	112.422	1.26304	0.512775	4.61195e-05	0.00179412		128.424	1.31992	0.494333	2.64403e-05	0.000963356
MRTO4	1044.01	0.398526	0.12537	1.96248e-05	0.000885274		971.89	0.389276	0.119426	2.12603e-05	0.00078138
MS4A3	11.1285	0.465566	0.895896	0.00569748	0.0857538		15.8752	2.98237	1.54719	5.51295e-05	0.00176011
MT2A	156.38	2.32139	0.494549	9.48412e-08	7.8329e-06		162.869	2.96272	0.476946	7.28651e-11	9.6972e-09
MTA2	7425.06	-0.269395	0.0552121	1.99751e-08	2.07004e-06		7727.94	-0.271509	0.0529864	2.5105e-08	2.11602e-06
MTDH	5686.87	0.409128	0.212732	0.000752538	0.0184664		5833.45	0.519862	0.196982	0.000124176	0.00339818
MTHFD2	886.936	0.998441	0.190732	4.00061e-09	4.9588e-07		775.577	1.0767	0.18998	3.64913e-10	4.27184e-08
MVB12B	1358.97	-0.293799	0.150454	0.000933265	0.0218505		1522.16	-0.487417	0.139632	7.37416e-06	0.000308714
MVP	6435.29	0.779013	0.120688	1.50712e-11	2.80213e-09		7232	0.769967	0.121803	2.91792e-11	4.19219e-09
MX2	535.576	0.612452	0.687371	0.00264045	0.0492378		296.085	0.500508	0.595921	0.00538275	0.0649371
MYBL1	623.303	1.17472	0.711106	0.000261495	0.00789041		794.697	1.14366	0.689745	0.000300436	0.0069568
MYC	3679.82	0.486446	0.282658	0.00105445	0.0241512		3165.24	0.696537	0.255307	9.05568e-05	0.00266258
MYO1F	9661.73	-0.358526	0.379121	0.00678704	0.0956617		10175.5	-0.450747	0.389645	0.00468562	0.0588763
MYO1G	5921.82	-0.350238	0.287155	0.00439451	0.070867		5856.15	-0.331748	0.263384	0.00676792	0.0767415
N4BP2L1	2553.62	-0.560726	0.131749	1.0155e-06	6.61804e-05		2814.1	-0.570467	0.134948	5.06688e-07	3.02173e-05
NAA15	1753.86	0.210613	0.100876	0.00146126	0.0312072		1621.67	0.235298	0.0962269	0.00109385	0.0196443
NAB1	1386.87	0.482114	0.123202	2.18561e-06	0.000127929		1441.71	0.554729	0.119834	7.76731e-08	5.70942e-06
NAMPT	1325.24	0.772459	0.128145	2.23839e-10	3.49382e-08		1331.09	0.713746	0.13171	4.2563e-09	4.04605e-07
NARF	2725.16	-0.226247	0.0687602	5.07162e-05	0.00195489		2828.55	-0.259626	0.0672603	1.03115e-05	0.000416511
NCF1	491.539	0.776978	0.305321	0.000110467	0.003827		332.021	1.17752	0.281679	2.98643e-07	1.87848e-05
NCK2	878.899	-0.375152	0.241687	0.00194102	0.0386461		1094.53	-0.403992	0.226797	0.00152851	0.0252284
NEDD4	1297.45	0.958242	0.314016	2.19789e-05	0.000968218		1502.17	1.01975	0.303795	9.18814e-06	0.000377161
NEK6	365.149	0.902103	0.241068	4.21715e-06	0.000231815		356.41	1.13662	0.239854	3.14265e-08	2.5969e-06
NFE2L2	634.661	0.222087	0.129588	0.00278013	0.051089		551.947	0.454582	0.129383	6.71591e-06	0.000286045
NFE2L3	599.536	0.332471	0.257225	0.00398901	0.0660119		614.697	0.619185	0.246786	0.000166821	0.00432196
NFKB1	6044	0.322027	0.179772	0.00124581	0.0276923		6335.88	0.365218	0.166456	0.000639321	0.0125707
NFKB2	11810.5	1.68685	0.323125	2.01497e-09	2.73927e-07		12072.5	1.87511	0.322185	5.22827e-11	7.10764e-09
NFKBIA	7767.67	0.942968	0.209139	2.01352e-07	1.49746e-05		7931.78	1.18368	0.212139	2.75071e-10	3.34397e-08
NFKBIB	1089.03	1.0051	0.108422	4.30042e-22	2.36392e-19		1145.38	1.03716	0.107692	2.41921e-23	1.32983e-20
NFKBIE	773.729	0.339841	0.210151	0.00181575	0.0363813		616.372	0.954865	0.168351	8.02705e-10	8.68327e-08
NFKBIZ	2977.65	0.882584	0.437844	0.000217275	0.00676604		2987.17	1.10893	0.405587	3.38623e-05	0.00118922
NIFK	1584.35	0.307956	0.184284	0.00176097	0.0355087		1430.07	0.510441	0.171638	4.51106e-05	0.00150088
NIPAL1	1531.6	-0.592154	0.204096	6.93748e-05	0.00253499		1751.5	-0.594686	0.204259	5.70304e-05	0.00181165
NLRC3	1398.12	-0.581457	0.354963	0.000962052	0.022277		1509.83	-0.905309	0.316043	4.39679e-05	0.00147091
NLRC5	12639.4	0.56968	0.301856	0.000631769	0.0160069		12831.3	0.338795	0.268647	0.00651058	0.0745591
NLRX1	149.486	-0.32822	0.21988	0.00253459	0.0476858		157.197	-0.387276	0.208292	0.00134696	0.0230442
NMI	1594.97	0.492702	0.168143	5.66633e-05	0.00213212		1315.93	0.586823	0.158837	4.40644e-06	0.00019344
NMT1	1671.98	0.176078	0.0846205	0.0024404	0.0463272		1653.62	0.221694	0.0823897	0.000698229	0.0134869
NOCT	208.352	1.01297	0.200809	9.71267e-09	1.0867e-06		213.694	1.20777	0.203224	2.66161e-11	3.91288e-09
NOLC1	2076.92	0.549074	0.189557	6.82036e-05	0.00250668		1745.51	0.48793	0.193149	0.00017601	0.00450768
NR1D1	284.69	-0.421752	0.355156	0.00355543	0.0604973		249.561	-0.812898	0.350171	0.000176374	0.00450768
NR4A3	266.456	1.06113	0.272409	1.20878e-06	7.61453e-05		179.617	1.74197	0.278175	1.96699e-12	3.40666e-10
NT5DC3	208.257	0.690246	0.346402	0.000382455	0.0107215		203.98	0.391923	0.316386	0.00531413	0.0643549
NUAK1	53.6451	0.553058	0.680896	0.00349168	0.0598176		32.5481	0.653614	0.713941	0.00293708	0.0420728
NUCB1	12242.6	0.371909	0.214582	0.00126956	0.028081		13312.4	0.455691	0.20121	0.000383326	0.00841387
NUDC	5536.52	0.457071	0.104722	2.85163e-07	2.06018e-05		5497.96	0.53	0.10207	3.97379e-09	3.80611e-07
NUDT9	1933.83	0.362593	0.246134	0.00240786	0.0460554		1951.7	0.430877	0.234775	0.00122733	0.0214919
NUMBL	162.589	-1.10572	0.235255	2.95939e-08	2.96949e-06		103.274	-0.371796	0.265072	0.00414101	0.053863
NXN	1040.9	-0.604212	0.35804	0.000826138	0.0197855		1214.71	-0.599536	0.345206	0.00097359	0.0178652
NXPE3	1708.39	-0.649607	0.15628	1.9564e-06	0.000116126		1835.29	-0.730559	0.155202	1.32346e-07	9.14549e-06
NYNRIN	283.785	-0.652152	0.332335	0.000447712	0.0120949		363.514	-1.0678	0.284996	2.38515e-06	0.000115097
OAS1Z	935.39	2.13745	0.315851	1.11942e-12	2.34086e-10		932.967	1.82834	0.3408	5.6588e-10	6.50402e-08
OGDH	2355.26	0.145295	0.0708771	0.00397986	0.0659467		2336.39	0.207509	0.0683721	0.000322165	0.00732578
OPTN	863.731	1.28818	0.26122	4.48043e-09	5.26026e-07		970.104	1.24469	0.255028	8.4314e-09	7.66894e-07
OSCP1	23.8124	-0.636473	0.429356	0.00103963	0.0238549		31.2196	-0.993432	0.38706	6.61074e-05	0.00203863
OSM	147.568	2.42349	0.281406	9.39778e-19	3.60049e-16		149.793	1.91143	0.293822	9.17399e-13	1.65695e-10
OTULINL	1835.91	0.705713	0.211749	2.29105e-05	0.00099882		2154.7	0.82777	0.202535	1.59879e-06	8.28105e-05
P2RX5	1573.1	-0.297981	0.171055	0.00154128	0.032412		1638.9	-0.276843	0.15228	0.00290759	0.0418211
P2RY10	1902.19	0.415252	0.168252	0.00018299	0.00584463		2061.06	0.596667	0.149436	1.48298e-06	7.81223e-05
P4HA1	298.662	-0.375912	0.13462	6.86203e-05	0.00251469		286.133	-0.413733	0.128129	2.11778e-05	0.00078138
PAF1	3005.19	0.519523	0.0966774	5.15724e-09	5.98193e-07		3007.29	0.560991	0.0978498	2.63313e-10	3.2321e-08
PAK6	386.201	0.751354	0.32574	0.000185015	0.00589204		451.71	0.71983	0.32225	0.000264559	0.00628726
PALM2	4072.93	1.57591	0.293008	5.69379e-10	8.56984e-08		4799.4	1.37161	0.29646	1.8302e-08	1.5741e-06
PAMR1	14.5517	2.78815	1.04124	1.51431e-05	0.00071345		22.7931	2.6578	0.973528	2.12251e-05	0.00078138
PARP11	2817.37	0.438025	0.16783	0.000125801	0.00428707		3108.19	0.464429	0.159548	5.61817e-05	0.00178918
PARP12	4567.56	0.398351	0.188797	0.000476504	0.0127907		4824.68	0.418846	0.176377	0.000312359	0.00714132
PARP14	1874.37	1.03617	0.118589	4.02876e-20	1.8865e-17		1669.27	0.878472	0.116641	5.67235e-15	1.40619e-12
PARP9	2398.07	1.0577	0.0949089	9.98069e-31	1.40206e-27		2390.26	0.952723	0.0937712	2.43903e-25	2.20262e-22
PCSK1N	22.8349	0.567035	0.601821	0.00281257	0.0515352		29.5864	2.42385	0.548188	2.36584e-07	1.51834e-05
PDCD1LG2	105.712	0.969367	0.227887	4.93979e-07	3.45049e-05		97.7923	0.81577	0.237725	1.27968e-05	0.000508775
PDCD6	1407.77	0.172341	0.0955935	0.0043375	0.0702275		1433.69	0.337219	0.0963754	1.35839e-05	0.000536691
PDE4D	9293.26	0.821897	0.339112	0.000122442	0.00418388		11159.4	0.846395	0.32905	9.69602e-05	0.00281809
PDE7B	644.984	1.47096	0.290006	2.24063e-09	2.98193e-07		839.673	1.34599	0.287846	1.54323e-08	1.34559e-06
PDIA6	4537.8	0.525721	0.164055	2.82683e-05	0.00116796		4538.06	0.619132	0.156073	1.79131e-06	9.0229e-05
PDK1	4253.29	-0.495717	0.133198	4.7855e-06	0.00025746		5135.96	-0.461784	0.134607	9.16958e-06	0.000377161
PDK2	1282.01	-0.337959	0.267393	0.00417299	0.0687863		1500.52	-0.392196	0.257956	0.00293545	0.0420728
PDLIM2	804.528	-0.662139	0.137258	1.45367e-07	1.12066e-05		887.058	-0.807055	0.135782	2.81111e-10	3.38484e-08
PDPN	10.2999	1.74066	1.85618	0.000268828	0.008054		10.6441	1.91188	1.808	0.000355244	0.00792126
PDXP	762.29	-0.346771	0.195512	0.00121416	0.0271307		799.183	-0.497064	0.181149	9.22712e-05	0.00269419
PELI1	2292.32	0.910184	0.170037	4.24466e-09	5.06275e-07		2451.49	1.00995	0.16997	1.19407e-10	1.52491e-08
PHB1	1359.68	0.332737	0.241682	0.00328577	0.057605		1254.41	0.314222	0.219109	0.00513301	0.0625825
PHF20	1155.24	-0.247573	0.0794236	5.81214e-05	0.0021805		1179.51	-0.309434	0.0774041	2.71298e-06	0.000128948
PIAS1	1408.42	-0.172409	0.0877744	0.00321638	0.0565572		1548.61	-0.217763	0.0852029	0.00102292	0.018662
PIK3R6	700.225	-0.605048	0.338425	0.000692798	0.0173104		760.588	-1.07985	0.28791	2.24285e-06	0.000109484
PIM1	5875.07	1.79304	0.226357	8.17149e-17	2.71874e-14		5556.75	2.07488	0.22495	1.38573e-21	6.04131e-19
PIM2	4901.5	1.14189	0.242366	2.30642e-08	2.35162e-06		5701.24	1.129	0.236164	2.6977e-08	2.25874e-06
PIM3	3636.15	1.31642	0.199312	1.4871e-13	3.68656e-11		3741.91	1.46207	0.198232	4.05307e-16	1.16461e-13
PINX1	312.286	0.356759	0.212952	0.00151031	0.0320383		290.647	0.406534	0.200704	0.000826524	0.0156433
PITPNB	3731.73	0.15702	0.0690241	0.00218838	0.0424351		3664.51	0.144807	0.0697907	0.00606148	0.0704369
PITPNM1	2363.31	-0.27635	0.219828	0.00536715	0.0819528		2323.57	-0.323149	0.209997	0.00388004	0.051346
PLA2G15	270.307	-0.74117	0.255829	5.91963e-05	0.00220772		304.296	-0.649236	0.268415	0.000200653	0.00497423
PLAT	18.8209	2.02026	0.682261	1.32813e-05	0.000633645		16.5861	1.05405	0.767433	0.000593457	0.0118719
PLAUR	160.517	0.431775	0.466092	0.00482354	0.0753819		184.759	1.14605	0.540636	0.000118526	0.00327189
PLEKHA3	961.723	0.196756	0.119985	0.00425031	0.0695171		1064.98	0.290114	0.117198	0.000550882	0.0111615
PLEKHA6	221.294	-0.32685	0.31185	0.00678541	0.0956617		216.277	-0.706002	0.32873	0.000325842	0.00738282
PLEKHH2	15.5087	1.06305	0.73177	0.000433578	0.0118323		23.8506	2.05012	0.587876	2.97142e-06	0.000139657
PLGRKT	404.174	0.544153	0.190564	7.53428e-05	0.0027294		368.578	0.487762	0.194105	0.000182826	0.00461372
PLIN2	1580.37	1.66045	0.194929	2.62263e-19	1.14338e-16		1703.95	1.83036	0.194995	6.59903e-23	3.33726e-20
PLIN3	805.234	0.460242	0.19503	0.000248124	0.00759037		975.963	0.367761	0.183871	0.00103569	0.0188406
PLXNA1	162.567	0.820844	0.668617	0.000956726	0.0221943		172.763	0.999826	0.665746	0.000507073	0.010441
POC1B	360.329	-0.195447	0.123003	0.00475653	0.0750771		366.755	-0.308657	0.122483	0.000408115	0.00885173
POLB	813.714	0.624052	0.135368	3.3222e-07	2.37303e-05		804.914	0.573355	0.144764	1.52721e-06	7.97873e-05
POLD3	1990.96	0.455393	0.188273	0.000213064	0.00666773		2082.4	0.57048	0.173031	1.68413e-05	0.00064916
POLD4	447.019	-0.266242	0.200651	0.00478624	0.0752642		464.683	-0.42191	0.20016	0.000635175	0.0125086
POLR1G	186.587	0.846993	0.419849	0.000237124	0.00729429		162.194	1.5127	0.381438	3.1525e-07	1.9634e-05
POLR2A	6714	-0.200941	0.0764359	0.000513496	0.0136185		7144.14	-0.247888	0.0745197	8.13169e-05	0.0024438
PPM1K	1264.64	-0.392054	0.181871	0.000425437	0.0116677		1245.48	-0.505913	0.167608	3.90412e-05	0.00133405
PPP1R16B	12946.1	1.31134	0.136189	1.5938e-24	1.33029e-21		13695.9	1.2978	0.135049	2.79277e-24	1.85837e-21
PPP1R3D	57.6986	1.02118	0.211967	2.85888e-08	2.89158e-06		55.0714	0.797636	0.218125	6.74198e-06	0.000286045
PPP2R3C	961.678	0.233696	0.130219	0.00209072	0.0410023		995.922	0.336971	0.125151	0.000196004	0.00488774
PPP5C	1542.58	0.316904	0.227088	0.00331218	0.0577599		1457.14	0.390184	0.217852	0.00157189	0.0258768
PQBP1	1602.51	0.421775	0.105492	9.65869e-07	6.44912e-05		1629.54	0.490181	0.101689	2.12682e-08	1.81685e-06
PRDM1	751.271	2.05143	0.431897	5.42325e-08	4.96856e-06		571.851	2.68148	0.411722	9.66299e-12	1.54645e-09
PRDX2	4883.58	0.493566	0.122998	1.63449e-06	0.000100315		5123.44	0.568882	0.119923	4.9695e-08	3.92684e-06
PRDX3	1497.04	0.175762	0.109162	0.00585333	0.0866553		1437.96	0.329332	0.110861	9.05516e-05	0.00266258
PRKAA1	5337.07	0.446609	0.229372	0.000681293	0.0170566		5987.79	0.49689	0.216467	0.000327775	0.00741334
PRMT1	5030.08	0.830759	0.132126	3.21064e-11	5.6378e-09		4829.62	0.927235	0.13251	2.1647e-13	4.48661e-11
PROKR1	136.759	0.487353	0.529174	0.00383041	0.0643133		52.7131	0.406558	0.468837	0.00817308	0.0886095
PSD4	3111.37	-0.616017	0.191754	3.2181e-05	0.00129989		3168.98	-0.742365	0.18076	1.48093e-06	7.81223e-05
PSMA2	1658.69	0.3861	0.111345	6.55385e-06	0.0003421		1673.48	0.353997	0.104772	1.78823e-05	0.000685109
PSMA3	1534.19	0.219329	0.0895195	0.000578659	0.0149059		1501.74	0.173907	0.0863364	0.00552352	0.0661306
PSMA5	1618.05	0.254201	0.163665	0.0030438	0.0542775		1552	0.373723	0.158458	0.000394011	0.00860358
PSMB10	2844.24	0.161009	0.0982855	0.00683264	0.0959834		2882.99	0.214616	0.0967307	0.00232262	0.0350029
PSMB4	3785.66	0.169976	0.0825044	0.00277858	0.051089		3774.88	0.271133	0.0806065	5.19593e-05	0.00167582
PSMB9	4135.08	0.811643	0.185146	6.78083e-07	4.5852e-05		4136.61	0.881084	0.185136	1.03292e-07	7.37811e-06
PSME2	2393.78	0.537715	0.161228	2.00035e-05	0.000896035		2210.04	0.579917	0.158958	5.10165e-06	0.000223184
PSTPIP1	5436.81	-0.377385	0.164094	0.000292729	0.00862698		5769.59	-0.453629	0.152438	4.60649e-05	0.0015246
PTGDR	625.888	-0.503102	0.188775	0.000117297	0.00401894		708.083	-0.613995	0.174668	8.90578e-06	0.00036796
PTGDR2	1110.64	0.527718	0.463196	0.00249255	0.047119		1341.95	0.652087	0.46322	0.00145344	0.0243067
PTGS2	247.502	2.71241	0.825005	5.47287e-06	0.000291956		322.76	3.75108	0.704486	6.91228e-09	6.42588e-07
PTPN1	4621.04	0.999092	0.361457	3.7565e-05	0.0014884		4439.36	0.899622	0.360532	9.88175e-05	0.00286548
PTPN2	4782.31	0.914259	0.12744	3.97465e-14	1.09242e-11		5054.73	0.964112	0.126976	2.15268e-15	5.7907e-13
PTPN6	2958.38	-0.359383	0.310869	0.00482219	0.0753819		1711.07	-0.44712	0.310111	0.0028445	0.0411476
PTPN7	2149.33	-0.475949	0.329664	0.00187053	0.0373604		2262.1	-0.721634	0.309299	0.00021409	0.00526603
PTX3	218.432	3.73694	0.652801	1.77788e-10	2.80971e-08		224.331	4.59837	0.643345	2.52813e-14	6.03077e-12
QTRT2	435.785	0.302979	0.195706	0.00241746	0.046169		409.109	0.33347	0.182176	0.00187945	0.0298516
RAB11FIP1	525.252	-0.586771	0.169176	1.53832e-05	0.000717674		479.606	-0.525825	0.178865	5.05028e-05	0.00164141
RAB11FIP4	812.293	-0.558642	0.355046	0.00115167	0.0259086		913.463	-0.780089	0.330448	0.000176995	0.00450768
RAB19	621.901	0.643843	0.200936	3.3062e-05	0.00133122		761.263	0.756286	0.190482	2.43585e-06	0.000117097
RAB29	1485.67	0.244059	0.119506	0.00108755	0.0246413		1433.58	0.269058	0.111153	0.000790875	0.0150588
RAB33A	196.672	-0.937002	0.218035	5.01181e-07	3.48155e-05		212.596	-1.24691	0.223748	1.88933e-10	2.34185e-08
RAB37	704.938	-0.371282	0.322738	0.00464593	0.0737921		818.982	-0.434986	0.31768	0.00344719	0.0468374
RABGAP1L	857.534	-0.144829	0.0732226	0.00460231	0.0732834		893.619	-0.242767	0.0703718	5.81988e-05	0.00183952
RALGDS	1072.52	0.932201	0.218799	5.96073e-07	4.0736e-05		1090.21	0.886595	0.219949	1.75248e-06	8.89825e-05
RAMP2	17.9373	-0.441785	0.794244	0.00649094	0.0928337		13.4932	-0.543955	0.882028	0.00602515	0.0702083
RAP1GAP2	2266.74	-0.416502	0.467749	0.00538306	0.0820965		2503.74	-0.547664	0.492076	0.00325078	0.0448685
RAPGEF1	5671.45	0.389129	0.181147	0.000434986	0.0118323		5086.92	0.704737	0.150214	1.31328e-07	9.14549e-06
RASAL3	2597.47	-0.601837	0.167258	1.08385e-05	0.000531128		2622.41	-0.635112	0.168028	3.7646e-06	0.00016878
RASD1	346.874	0.86159	0.290722	3.66809e-05	0.00146295		389.529	1.01171	0.27578	3.8011e-06	0.000169814
RASGEF1B	1029.61	0.390908	0.202335	0.000753671	0.0184664		1035.79	0.507664	0.187047	0.000100354	0.00289014
RBBP8	607.269	0.311277	0.203105	0.00243471	0.0463137		548.925	0.424258	0.194624	0.000521889	0.0106252
RBFOX3	78.4235	-1.25359	0.363136	3.27666e-06	0.000188303		108.351	-1.0302	0.355322	2.84699e-05	0.00102548
RBL1	1610.78	-0.24069	0.148329	0.00286635	0.0522932		1725.89	-0.337351	0.142479	0.000481562	0.0100303
RBM15B	3774.21	0.450206	0.201376	0.000338692	0.00970993		4308.53	0.335841	0.185859	0.00195885	0.0306507
RBM20	33.4785	2.25191	0.794546	1.62297e-05	0.000749069		40.2006	2.3931	0.772374	1.01756e-05	0.00041234
RBM28	648.546	0.417824	0.120995	7.94024e-06	0.000401554		625.709	0.371356	0.11633	3.02704e-05	0.0010811
RBMS1	3421.12	0.39039	0.216456	0.00103443	0.0237788		3879.26	0.38592	0.200788	0.00116035	0.0206044
RBPMS2	25.1914	-0.437754	0.439738	0.00433819	0.0702275		25.0146	-0.395294	0.40149	0.00776743	0.0848778
RCC2	3027.54	0.165179	0.0896979	0.00448076	0.0718001		3018.4	0.265952	0.0878778	0.000161092	0.00422549
RCOR2	88.77	-0.585702	0.375832	0.00108514	0.024631		107.135	-0.898296	0.34087	7.40954e-05	0.00224112
REC8	558.358	0.748186	0.598379	0.00108073	0.0245749		598.421	1.01985	0.598963	0.00033629	0.00756532
RELA	4616.82	0.505537	0.173206	6.01209e-05	0.00222906		4987.85	0.582053	0.164675	7.6939e-06	0.00031998
RELB	4493.77	1.88448	0.236229	8.43005e-17	2.73285e-14		4933.17	2.07274	0.237009	9.80261e-20	3.54098e-17
RFC5	2833.04	-0.231867	0.105327	0.000865041	0.0204807		2996.55	-0.287852	0.0998455	0.00018622	0.00468068
RGS1	20681.8	3.25896	0.303009	1.90525e-28	2.00734e-25		22295.4	3.24494	0.300387	6.10141e-28	8.57112e-25
RGS14	6096.64	-0.486995	0.369111	0.00223715	0.0431821		6227.06	-0.634463	0.36262	0.000858571	0.0161052
RHOC	31.3997	2.14422	0.394252	2.59232e-09	3.38545e-07		35.0789	1.67417	0.424437	3.67979e-07	2.26944e-05
RHOF	1189.13	-0.229613	0.169922	0.00562699	0.084895		1310.65	-0.259426	0.15892	0.00499097	0.0616219
RHOU	495.983	0.554502	0.157126	1.17842e-05	0.000573029		555.673	0.56417	0.15812	6.51146e-06	0.000280971
RIN2	4243.79	0.670448	0.333432	0.000391193	0.0108571		5233.19	0.653551	0.32605	0.000494323	0.0102455
RIPK1	2966.45	0.150506	0.0785744	0.00480969	0.0753733		3105.08	0.154228	0.0778484	0.00704538	0.0791775
RIPK2	1132.12	0.165585	0.0992829	0.00607958	0.0889632		1101.45	0.341989	0.10147	2.07035e-05	0.000769864
RIPOR1	3935.55	0.704312	0.480607	0.000867415	0.0204986		4444.47	0.733019	0.459748	0.000830515	0.0156954
RIPOR3	19.963	0.960073	0.759928	0.000706411	0.0175465		14.8707	0.563538	0.616353	0.00389413	0.0514457
RNASEL	889.041	0.537262	0.0929384	7.15319e-10	1.06397e-07		952.58	0.380334	0.0979834	1.97136e-06	9.73592e-05
RNF125	2038.18	-0.735161	0.149646	9.37777e-08	7.8002e-06		2223.11	-0.817038	0.150204	4.44444e-09	4.19337e-07
RNF144B	2412.72	0.926332	0.200519	1.38059e-07	1.07085e-05		2816.53	0.847576	0.202687	1.11122e-06	6.08191e-05
RNF157	739.74	1.58572	0.299944	9.75292e-10	1.40121e-07		761.207	1.74192	0.299824	3.23442e-11	4.5947e-09
RNF182	146.47	1.72108	0.300238	1.42209e-10	2.27589e-08		163.823	2.18004	0.290269	3.24129e-15	8.36319e-13
RNF19A	2600.93	0.200559	0.117171	0.00353678	0.0604264		2425.33	0.293063	0.114329	0.000425088	0.00909371
RNF19B	2584.46	0.901137	0.131312	4.08718e-13	9.5693e-11		2723.51	0.849721	0.130601	8.35529e-12	1.35431e-09
RNF8	822.499	0.262129	0.0811201	3.09818e-05	0.0012595		797.529	0.249559	0.0766879	0.000100059	0.00288822
RNFT2	102.769	-0.673532	0.344971	0.000429659	0.011758		102.647	-0.80556	0.324962	0.000130402	0.00353793
ROCK1	6234.98	0.181485	0.107204	0.00466813	0.0740516		6262.65	0.226199	0.103839	0.00223247	0.0339244
RPA1	2710.09	-0.238386	0.160849	0.00397234	0.0659086		2678.26	-0.316697	0.154791	0.00125953	0.0219341
RPP38	97.5999	0.632445	0.300611	0.000363349	0.0103451		87.7028	0.472424	0.298088	0.00193161	0.0304191
RPS6KA1	3922.63	-0.237776	0.123042	0.00148456	0.0315981		4045.52	-0.300423	0.11607	0.000368612	0.00818973
RPS6KA5	2863.97	0.589674	0.224293	0.000131075	0.00443096		2994.37	0.579948	0.223775	0.000138288	0.00371205
RRM2B	446.817	-0.41141	0.241755	0.00127045	0.028081		458.06	-0.347261	0.219677	0.00311031	0.0436445
RRS1	716.697	0.484441	0.296765	0.00126897	0.028081		633.721	0.62949	0.279722	0.000305014	0.00703702
RSAD2	2571.49	1.02196	0.383643	4.40909e-05	0.00172583		2936.07	0.945348	0.377971	8.6249e-05	0.00256576
RSL1D1	1837.1	0.47622	0.207792	0.000294084	0.00864676		1548.58	0.481627	0.199811	0.000245596	0.00591441
RTP4	553.917	1.83388	0.149862	1.54745e-35	3.26073e-32		562.323	1.43117	0.153492	2.34915e-23	1.32983e-20
RUBCNL	5979.96	1.25335	0.201153	2.08881e-12	4.12639e-10		6816.69	1.34033	0.199358	6.91139e-14	1.58874e-11
RUNX3	15775.7	1.85831	0.159922	2.76152e-32	4.36424e-29		18687.5	1.83302	0.162188	1.61531e-31	2.91747e-28
RYBP	1230.2	0.592105	0.155986	5.75248e-06	0.000305582		1372.43	0.601798	0.159143	3.36663e-06	0.000154839
SAA3	22.1211	4.97495	1.37495	3.66491e-07	2.58857e-05		30.2947	4.82609	1.1535	1.69283e-07	1.12055e-05
SALL2	378.999	-0.326495	0.291307	0.00590703	0.0869414		461.363	-0.424927	0.292944	0.00302672	0.042804
SAMD9	4326.5	0.739129	0.176368	1.69845e-06	0.000103238		4226.4	0.480603	0.206224	0.000306093	0.00704905
SAMSN1	17498.9	0.824438	0.194151	1.08053e-06	6.97e-05		19214.5	0.829443	0.196807	1.00914e-06	5.64535e-05
SATB1	8111.42	0.842704	0.202579	1.36894e-06	8.48408e-05		8993.94	0.85618	0.204139	1.04745e-06	5.83386e-05
SBNO2	7572.66	1.75585	0.394985	1.00915e-07	8.17863e-06		7495.29	1.70682	0.41045	1.5629e-07	1.05667e-05
SCRN1	961.13	-0.79892	0.253797	2.92841e-05	0.00120599		1004.3	-0.746695	0.262472	6.43144e-05	0.00200278
SDAD1	875.14	0.359727	0.162984	0.000385211	0.0107565		774.196	0.328836	0.148983	0.000775732	0.0148375
SDS	615.68	2.75682	0.695234	1.09304e-06	6.97945e-05		687.238	2.96789	0.674673	4.20101e-07	2.55352e-05
SEC23B	2241.8	0.532835	0.108914	5.92732e-08	5.35279e-06		2284.35	0.669442	0.105979	2.07517e-11	3.08663e-09
SEH1L	4884.59	0.951382	0.202295	8.02308e-08	6.94766e-06		4868.25	1.032	0.201129	8.92907e-09	8.06359e-07
SEMA4B	553.002	-0.358374	0.344423	0.00593556	0.0871583		232.596	-0.344498	0.322804	0.0091221	0.0960289
SEMA6C	8.32072	-0.480243	0.56042	0.00424445	0.0695171		6.21598	-0.840664	0.758499	0.00138844	0.0235308
SEMA7A	648.033	0.726366	0.643414	0.00138055	0.0299902		729.085	1.30971	0.668822	0.000133954	0.00361876
SERPINB2	92.9986	2.71697	1.03079	1.71038e-05	0.000783492		123.3	3.39008	0.849476	1.32121e-06	7.10811e-05
SERPINB9	201.458	3.09357	0.513745	7.12112e-11	1.21665e-08		259.349	3.65431	0.504539	4.7765e-14	1.11832e-11
SERTAD1	256.04	0.316601	0.226475	0.0032966	0.0576303		275.02	0.50497	0.218771	0.000313238	0.00714849
SESN2	387.122	0.32716	0.230034	0.00300657	0.0538415		422.252	0.315038	0.208538	0.00432479	0.055476
SFXN4	454.426	0.859446	0.154898	2.11668e-09	2.84694e-07		463.571	0.979524	0.155635	1.70141e-11	2.59168e-09
SGPP1	996.897	0.629637	0.300721	0.000372711	0.0105418		900.008	0.658524	0.291908	0.000286437	0.0066816
SGSH	999.214	-0.860323	0.152001	1.1281e-09	1.58473e-07		1048.67	-0.867872	0.152233	9.94235e-10	1.04751e-07
SH2D3A	14.3905	2.95094	0.858937	3.4527e-06	0.000194044		14.7972	2.57831	0.918284	1.86617e-05	0.000706407
SH2D3C	2953.41	-0.420186	0.282056	0.00199999	0.0396331		2609.71	-0.603225	0.266601	0.00030881	0.00708581
SH3D21	34.1047	-0.801654	0.544057	0.000663021	0.0166984		42.8069	-1.04442	0.517933	0.000176522	0.00450768
SLA	8189.29	0.203367	0.138787	0.00554912	0.0839205		8807.22	0.299106	0.137063	0.00104615	0.0189763
SLC12A4	1757.23	-0.266647	0.18197	0.00346469	0.0594356		1603.92	-0.27075	0.165172	0.00447129	0.0566205
SLC16A14	466.062	1.12423	0.377647	1.67003e-05	0.00076779		539.773	0.946888	0.378659	8.59742e-05	0.00256361
SLC22A23	18.8802	0.48895	0.481112	0.00339615	0.0585794		29.6718	1.75556	0.462541	7.24955e-07	4.16619e-05
SLC25A33	184.717	0.226958	0.161609	0.00511641	0.0786475		169.322	0.259928	0.153894	0.00442512	0.0562966
SLC25A44	1157.85	0.188303	0.082967	0.00139125	0.030119		1264.75	0.151213	0.0815086	0.009553	0.0995702
SLC25A53	422.836	-0.273489	0.176544	0.00274928	0.0508174		452.704	-0.304323	0.163236	0.00210787	0.0324207
SLC26A11	234.419	-0.611009	0.260377	0.00023525	0.0072543		257.233	-0.583862	0.258881	0.000323029	0.00733223
SLC27A1	573.261	-0.449495	0.167328	0.000103236	0.00365605		551.458	-0.32098	0.157271	0.00123597	0.0215834
SLC27A2	618.268	0.834597	0.203063	1.6886e-06	0.000103135		809.599	0.882931	0.202022	5.10962e-07	3.03291e-05
SLC2A3	6633.2	0.48035	0.222502	0.000403378	0.0111352		6641.32	0.46054	0.213674	0.000506801	0.010441
SLC30A1	277.334	-0.243246	0.171728	0.00444323	0.0713797		296.852	-0.229779	0.152407	0.00839254	0.0900737
SLC35A2	2211.37	0.562562	0.543795	0.00252354	0.0475485		2313.07	0.521112	0.498915	0.00394451	0.0520026
SLC35B1	810.144	0.291352	0.229623	0.00490054	0.0763023		862.547	0.387645	0.225855	0.00189845	0.0300659
SLC37A3	3219.18	0.595707	0.407808	0.00122754	0.0273718		3687.4	0.828632	0.38861	0.000243611	0.00587782
SLC39A1	966.131	0.863019	0.179493	8.78383e-08	7.50364e-06		1076.28	0.89658	0.179523	3.39795e-08	2.75387e-06
SLC39A8	90.6835	1.19486	1.03611	0.000625138	0.0159027		102.886	2.89935	0.792623	3.25181e-06	0.000150985
SLC66A2	407.79	0.535459	0.29808	0.000814053	0.0195667		380.932	0.868811	0.253749	1.18789e-05	0.000476776
SLC7A6	5420.66	-0.533266	0.379519	0.00165488	0.0338006		5788.26	-0.666804	0.368617	0.0006995	0.0134869
SMARCA2	4397.73	-0.242952	0.108602	0.000697364	0.0173901		4486.86	-0.333731	0.103974	3.95863e-05	0.00134903
SMC6	1947.32	0.233198	0.102397	0.000713512	0.0176881		1875.83	0.25589	0.0964668	0.000513506	0.0105092
SMIM1	141.044	1.6873	0.259541	1.12942e-12	2.34086e-10		164.153	1.44373	0.264584	1.73306e-10	2.16942e-08
SMIM13	131.441	0.530873	0.237161	0.000325123	0.00936339		132.607	0.452701	0.232604	0.000878939	0.0164142
SMIM32	27.076	-0.697837	0.842548	0.00233095	0.0446519		28.3016	-0.69567	0.817208	0.00291806	0.0419239
SMOX	90.2573	-0.606772	0.352943	0.000776822	0.0188872		120.312	-0.960084	0.305155	1.92665e-05	0.000722808
SNRK	5292.76	-0.206439	0.139191	0.00519526	0.0796166		6104.75	-0.277462	0.135101	0.00171806	0.0277413
SNX30	171.574	-0.445285	0.38842	0.00344022	0.059257		137.194	-0.761282	0.401379	0.000453625	0.00960667
SOBP	1240.87	1.58155	0.598482	2.65571e-05	0.00113051		1478.05	1.59612	0.600377	2.25927e-05	0.000827939
SOCS1	389.105	2.37227	0.478408	3.19427e-08	3.10964e-06		412.158	2.35417	0.496431	5.8549e-08	4.46071e-06
SOCS3	4708.16	2.95371	0.30202	8.13204e-24	6.02897e-21		5563.48	2.92488	0.300258	4.31881e-23	2.27511e-20
SOCS6	54.7769	0.583112	0.475422	0.00181051	0.0363337		69.8099	0.592711	0.448103	0.0020431	0.0316168
SOD2	1750.5	2.33761	0.435105	4.49346e-09	5.26026e-07		1821.35	2.65391	0.430967	8.19777e-11	1.07963e-08
SORL1	10058.5	0.680556	0.14024	1.29631e-07	1.02433e-05		11191.8	0.693438	0.144199	7.49356e-08	5.54041e-06
SOS2	2159.78	0.248246	0.128605	0.00135161	0.029412		2338.19	0.279528	0.119081	0.000845886	0.0158908
SPOCK2	36354.3	-0.240531	0.183767	0.00574728	0.0860868		37992.6	-0.302689	0.177246	0.00303051	0.0428098
SPTBN1	10312.1	-0.343009	0.24171	0.00288489	0.0525154		9977.04	-0.474512	0.233413	0.000672035	0.0131322
SPX	202.446	0.979285	0.281486	6.67129e-06	0.000344266		214.233	1.02666	0.275279	2.96589e-06	0.000139657
SRGAP3	909.336	-0.409976	0.448298	0.00541451	0.0823775		990.877	-0.509184	0.460589	0.00385901	0.0512099
SSH2	2699.39	0.670451	0.3105	0.00029929	0.00877939		3090.06	0.621799	0.308123	0.00051707	0.0105611
ST6GALNAC2	3619.08	-0.281466	0.227479	0.00549381	0.0832833		2545.51	-0.398548	0.22755	0.00167479	0.0272781
STAMBP	828.555	0.190897	0.086491	0.0015197	0.0321836		836.173	0.178275	0.0846594	0.00433719	0.0555573
STARD13	354.341	1.89709	0.514784	2.05545e-06	0.00012087		395.769	1.9876	0.522204	9.87994e-07	5.55165e-05
STARD8	99.2906	2.12039	0.434658	3.50949e-08	3.38706e-06		60.069	3.08445	0.43982	3.84046e-13	7.70714e-11
STAT1	10765.3	2.0154	0.220999	8.50675e-21	4.30203e-18		10984.4	1.94402	0.226388	1.83787e-19	6.45449e-17
STAT2	4153.24	0.718568	0.285832	0.000136345	0.00454832		4061.62	0.817205	0.270298	3.72326e-05	0.00128265
STAT3	6515.67	1.02305	0.156694	1.31966e-12	2.69104e-10		6805	1.05442	0.154843	3.20261e-13	6.53073e-11
STAT5A	10467.8	1.09416	0.291904	1.79108e-06	0.00010732		10934.6	1.21717	0.287518	2.00044e-07	1.30369e-05
STAT5B	7126.02	0.677609	0.302692	0.00025392	0.00769859		7886.43	0.664975	0.298847	0.00030271	0.00699665
STIP1	2000.52	0.137248	0.0752372	0.00677712	0.0956617		1970.32	0.270987	0.0728832	1.48427e-05	0.000582785
STK3	334.814	0.844776	0.177208	1.17232e-07	9.38082e-06		364.652	0.777348	0.18225	8.49159e-07	4.836e-05
STRADB	230.882	0.735785	0.186355	3.84545e-06	0.000213237		236.402	0.99739	0.182424	1.91833e-09	1.97183e-07
STT3A	3619.88	0.531088	0.252731	0.000438387	0.0118881		3889.74	0.659931	0.232363	6.98955e-05	0.00212937
STX11	749.928	1.98066	0.152233	1.55839e-39	4.9257e-36		781.059	2.10091	0.153009	5.50371e-44	1.73958e-40
STXBP5	1074.77	-0.265097	0.142743	0.00140191	0.0302464		1152.88	-0.273349	0.129863	0.0015913	0.0261513
SUB1	9878.72	0.297852	0.226368	0.00428103	0.0698388		10419.2	0.477244	0.223856	0.00051981	0.0105999
SUFU	678.798	-0.809307	0.165853	8.42018e-08	7.24193e-06		780.047	-0.946957	0.165962	6.92662e-10	7.68186e-08
SUN1	4115.91	0.387964	0.458605	0.00647702	0.0928337		4212.13	0.540266	0.496205	0.00345269	0.0468374
SUN2	11478.1	-0.198661	0.143821	0.00686036	0.0961591		12400.1	-0.234076	0.137065	0.00545577	0.0655055
SURF6	484.146	0.645808	0.219824	6.27823e-05	0.00232093		401.656	0.51614	0.235224	0.00041389	0.0089149
SYDE1	218.819	0.957505	0.199776	5.05326e-08	4.73002e-06		262.22	0.550176	0.230655	0.000242916	0.00587225
SYNE3	2023.82	0.900836	0.504843	0.000312592	0.00911433		2122.02	0.879907	0.481917	0.000369228	0.00818973
SYNGR2	3266.3	0.453001	0.280094	0.00140899	0.0302957		2869.98	0.790242	0.239135	1.87743e-05	0.000708547
TAB2	4075.05	0.529772	0.1096	7.51446e-08	6.59759e-06		4339.86	0.537183	0.112344	3.35837e-08	2.73935e-06
TAF4B	244.46	0.748215	0.177505	1.532e-06	9.4483e-05		207.553	0.912455	0.177726	1.64387e-08	1.42352e-06
TAGAP	2156.01	-0.249012	0.193797	0.00577051	0.0862024		2499.78	-0.362302	0.193102	0.00144312	0.0242302
TANK	1698.07	0.6361	0.267613	0.000212245	0.0066586		1637.75	0.916028	0.232329	2.18424e-06	0.000107036
TAP1	18607.1	1.06158	0.132871	1.8098e-17	6.7298e-15		18904.5	1.02229	0.130695	2.31732e-16	6.81347e-14
TAP2	5963.42	0.455413	0.10193	1.78761e-07	1.34528e-05		6115.97	0.443163	0.101847	1.88357e-07	1.24031e-05
TAPBPL	1799.75	0.537171	0.139756	3.95191e-06	0.000218183		1871.17	0.416011	0.14644	7.83382e-05	0.0023638
TARS1	3304.39	0.757957	0.182669	1.88953e-06	0.000112686		3003.82	0.787449	0.185161	8.92698e-07	5.06116e-05
TASL	376.057	0.540848	0.249945	0.000378842	0.0106536		358.399	0.572521	0.241444	0.000246182	0.00591726
TBC1D22A	813.682	0.454776	0.144626	2.67515e-05	0.00113496		832.118	0.374306	0.140465	0.000163695	0.00426721
TBC1D2B	1414.01	0.382481	0.384303	0.00564017	0.0849924		1706.65	0.54827	0.406186	0.0023172	0.0350029
TBRG4	1681.96	0.327391	0.177389	0.00106896	0.024351		1524.82	0.327148	0.161626	0.00123335	0.0215674
TBXA2R	2661.56	-0.273535	0.18916	0.00349951	0.0598704		2619.82	-0.278497	0.171829	0.00436841	0.0556752
TCAF1	1156.07	-0.405772	0.271334	0.0020494	0.0404222		1376.87	-0.493289	0.259779	0.000893692	0.0166161
TCEAL1	235.397	0.236077	0.165783	0.00458666	0.0732187		216.991	0.314766	0.162313	0.00164417	0.0268568
TCFL5	222.799	-0.673513	0.183551	9.4191e-06	0.000468841		171.434	-0.471358	0.212017	0.000414614	0.0089149
TDRD7	1143.01	0.659554	0.218173	5.09382e-05	0.00195748		1197.11	0.540121	0.233153	0.000293152	0.00681149
TEAD3	55.3344	0.723436	0.591355	0.0011985	0.0268883		60.394	1.23179	0.596401	0.000116669	0.00324187
TENT5C	111.873	-0.604295	0.428106	0.00128635	0.028284		161.407	-1.00928	0.396497	6.62719e-05	0.00203863
TET1	381.002	-0.545558	0.23566	0.000271238	0.00810699		402.443	-0.722544	0.210151	1.32181e-05	0.000523877
TEX264	2172.52	0.626047	0.129016	1.19668e-07	9.51546e-06		2190.89	0.652153	0.132245	3.49726e-08	2.8163e-06
TFE3	2171.95	0.543507	0.0626916	9.2202e-19	3.60049e-16		2306.46	0.634149	0.0628879	6.84049e-25	5.08731e-22
TGIF2	836.396	0.834647	0.137152	1.09953e-10	1.82913e-08		890.808	0.892736	0.137257	7.23471e-12	1.20353e-09
TGM2	184.833	4.41556	0.697406	2.50587e-12	4.87412e-10		199.608	4.45452	0.674731	1.40538e-12	2.50256e-10
TGM3	106.62	1.16229	1.50342	0.000812353	0.019563		93.5514	2.51181	1.76837	0.000141546	0.00378344
TH	129.807	2.59282	1.08715	2.76032e-05	0.00115822		146.078	3.3845	0.869745	1.69369e-06	8.66937e-05
THA1	785.351	0.813571	0.458792	0.000392106	0.0108571		820.959	0.55952	0.420731	0.00229069	0.034684
THADA	1415.69	0.339272	0.279369	0.00462471	0.0735474		1542.14	0.405891	0.272999	0.00300237	0.0425548
THBS1	3697.58	1.4086	1.40081	0.00053459	0.0139934		3872.25	2.46418	1.43762	0.00011531	0.00321115
TIFA	3169.97	1.27848	0.250857	1.86223e-09	2.55914e-07		3392.94	1.29487	0.246854	9.36915e-10	9.95413e-08
TIMELESS	880.73	0.9949	0.154372	2.98278e-12	5.71382e-10		896.342	0.96393	0.151962	1.37681e-11	2.17587e-09
TIPARP	3952.03	0.391882	0.229952	0.00130971	0.028698		4403.73	0.454642	0.216503	0.000593116	0.0118719
TK1	1788.36	0.376013	0.225244	0.00146864	0.0313121		1956.61	0.450433	0.212062	0.000562906	0.0113781
TLR4	375.115	1.69848	0.231213	3.58705e-15	1.07979e-12		343.344	1.87132	0.232818	1.10513e-17	3.49304e-15
TLR6	473.336	-0.572495	0.153281	6.5752e-06	0.0003421		371.765	-0.447557	0.166902	0.000118418	0.00327189
TMEM134	199.144	-0.496395	0.251677	0.000606346	0.0154557		183.736	-0.298792	0.221827	0.006766	0.0767415
TMEM140	341.853	1.08096	0.184424	5.76037e-11	9.97648e-09		362.814	0.761233	0.184898	1.4543e-06	7.72549e-05
TMEM268	1528.06	0.569274	0.247774	0.0002755	0.00821496		1660.47	0.685109	0.229422	4.71506e-05	0.00154838
TNF	197.426	0.738958	0.380821	0.000364121	0.0103451		190.427	0.81199	0.363823	0.000210782	0.00519477
TNFAIP3	1683.83	1.05613	0.283538	2.25959e-06	0.000131046		1730.27	1.27426	0.282072	4.36286e-08	3.46916e-06
TNFAIP6	8.94076	0.610873	0.954324	0.00345775	0.0593973		7.06204	0.834569	1.12297	0.00257716	0.0377993
TNFRSF11A	26.5603	1.80033	0.559253	6.96499e-06	0.000356512		35.9873	2.21501	0.502511	1.68009e-07	1.11797e-05
TNFRSF18	648.422	1.61526	0.409312	5.75961e-07	3.95754e-05		552.034	2.38406	0.369366	8.24663e-12	1.35405e-09
TNFSF10	840.953	1.51347	0.370121	2.7938e-07	2.03e-05		906.809	1.54231	0.372254	1.46096e-07	9.98426e-06
TNFSF11	83.7723	1.76515	0.714093	3.70576e-05	0.00147333		99.2431	3.15929	0.543475	7.39436e-10	8.12929e-08
TNFSF13	60.9306	-0.529057	0.323517	0.00112444	0.0253862		63.5269	-0.696329	0.304809	0.000250244	0.00600349
TNIP1	4753.34	0.673288	0.0764217	3.16887e-19	1.32959e-16		5021.13	0.790095	0.0766078	1.10859e-25	1.07815e-22
TNIP2	354.271	0.396229	0.343927	0.0041835	0.0688697		228.819	0.499045	0.347355	0.00238883	0.0356575
TNIP3	104.114	3.39245	0.664816	7.74155e-09	8.73897e-07		95.8655	4.28802	0.662932	4.39153e-12	7.50298e-10
TOE1	397.167	0.209501	0.104419	0.00175652	0.0354755		408.484	0.206445	0.0986984	0.00335004	0.0460376
TP53	4372.56	0.475403	0.0927855	1.06612e-08	1.18237e-06		4362.28	0.611932	0.0895975	4.65229e-13	9.04907e-11
TPRKB	930.375	0.574987	0.170758	2.00568e-05	0.000896035		975.278	0.645523	0.16625	2.68106e-06	0.000127912
TRAF1	980.642	0.635461	0.185382	1.8369e-05	0.000832398		1046.95	0.772069	0.17568	5.14193e-07	3.03306e-05
TRAF3	1324.09	0.733292	0.154977	2.09049e-07	1.54562e-05		1217.69	0.936425	0.154609	9.52353e-11	1.22863e-08
TRAF3IP2	2681.66	0.414743	0.155844	0.000105713	0.0037023		2979.21	0.456772	0.146992	2.94286e-05	0.00105401
TRAF4	1794.9	1.22584	0.539222	7.20945e-05	0.00262162		2042.62	1.49215	0.504594	1.05678e-05	0.000425505
TRANK1	5393.8	0.777218	0.161548	1.31001e-07	1.02872e-05		5153.43	0.849762	0.162196	1.1764e-08	1.04008e-06
TRIB3	2176.65	-0.748831	0.148997	5.37123e-08	4.95682e-06		2568.78	-0.913892	0.148922	6.59199e-11	8.86623e-09
TRIM21	1230.79	0.269216	0.149893	0.00157575	0.0328739		1227.83	0.238928	0.132598	0.0042998	0.0552464
TRIP10	109.918	2.05419	0.409957	1.71744e-08	1.84014e-06		107.143	2.45573	0.403047	8.56928e-11	1.11692e-08
TSC22D1.1	659.573	-0.358299	0.141722	0.00015574	0.00511433		747.52	-0.411959	0.131658	3.03634e-05	0.00108136
TSEN54	894.962	-0.353529	0.212963	0.00157946	0.0328739		972.079	-0.531929	0.196954	0.000103552	0.00294205
TSPYL4	2638.97	-0.1922	0.13206	0.00636031	0.091587		2904.12	-0.348707	0.134785	0.000242481	0.00587225
TSSC4	519.83	0.439388	0.227846	0.000717586	0.0177543		526.288	0.552273	0.211321	0.000131774	0.0035675
TTC3	2176.05	-0.19557	0.0714485	0.000435185	0.0118323		2239.53	-0.328318	0.0725739	1.93731e-07	1.26909e-05
TTC39B	164.231	-0.313919	0.222471	0.00322552	0.0566393		178.248	-0.285129	0.197157	0.00600285	0.0700129
TWIST2	185.45	-0.349966	0.358545	0.0068135	0.0958209		145.027	-0.758397	0.400968	0.000461751	0.00969754
TXNDC5	3034.54	1.30777	0.53979	4.84895e-05	0.00187478		3186.13	1.74185	0.490759	1.73188e-06	8.82908e-05
UAP1L1	249.879	-0.464586	0.442981	0.00361251	0.0612239		233.771	-0.512845	0.43422	0.00344003	0.0468374
UBA7	2695.03	0.56243	0.561475	0.00263707	0.0492378		2695.63	0.400905	0.457605	0.00836889	0.0899522
UBALD2	3961.76	1.37263	0.142542	1.68351e-24	1.33029e-21		4299.87	1.3688	0.141902	1.28448e-24	9.02201e-22
UBD	58049.1	1.2062	0.230589	1.09245e-09	1.55189e-07		61971.3	1.23009	0.226323	4.62334e-10	5.36264e-08
UBE2L6	629.369	0.872477	0.13756	1.67104e-11	3.06188e-09		635.13	0.574253	0.151853	3.05895e-06	0.000143238
UBE2W	1549.26	0.139566	0.07753	0.00688676	0.0964223		1548.05	0.234465	0.074883	0.000177875	0.0045158
UBR7	3009.3	0.394554	0.309469	0.00336038	0.0581195		3337.7	0.453651	0.300766	0.00241907	0.0358926
UBTD1	46.3977	0.42372	0.404201	0.00433048	0.0702275		59.0679	1.10031	0.410005	3.88368e-05	0.00133066
UPP1	12.9737	0.519831	0.914322	0.00471041	0.0744422		12.8497	0.542417	0.916357	0.00617687	0.0715804
USP37	1102.9	0.243016	0.0881115	0.000183064	0.00584463		1153.22	0.239645	0.0832351	0.000342721	0.00766907
UTP4	490.87	0.238236	0.189066	0.00650079	0.0928694		415.829	0.265119	0.17812	0.00637878	0.0732488
VCL	2251.17	-0.574916	0.31553	0.000705378	0.0175465		2122.07	-0.803038	0.282781	5.92693e-05	0.00186868
VCPIP1	2077.92	0.903669	0.168382	4.13791e-09	4.99846e-07		2129.34	0.66378	0.182478	6.59404e-06	0.000283005
VDR	271.099	2.46643	0.393418	3.16589e-11	5.63751e-09		312.169	2.35137	0.403902	3.06718e-10	3.65833e-08
VMP1	1137.59	0.779835	0.152558	3.19745e-08	3.10964e-06		1100.8	0.752607	0.156949	9.42782e-08	6.8112e-06
VWA7	50.8777	1.21676	0.54316	7.80347e-05	0.0028108		59.3422	1.01158	0.526244	0.000226485	0.00553858
VXN	118.468	1.02742	0.779317	0.000581268	0.0149369		161.503	0.817995	0.706123	0.00133508	0.0229966
WARS1	9045.85	1.73311	0.232654	2.07493e-15	6.55834e-13		7782.71	1.55047	0.241744	4.13346e-13	8.16552e-11
WC-7	13191.8	-0.384075	0.29832	0.00339624	0.0585794		22479.9	-0.372018	0.277667	0.00473184	0.0592612
WDR25	259.209	0.390741	0.128367	3.05889e-05	0.00124753		250.826	0.196701	0.112663	0.007565	0.0835322
XYLT2	1130.89	-0.351722	0.0971933	3.33619e-06	0.000190479		1139.91	-0.373513	0.0919745	9.59547e-07	5.41587e-05
YES1	39.9132	0.385352	0.470823	0.00673783	0.0954146		45.8629	0.564585	0.520116	0.00314519	0.043842
YPEL2	172.405	-0.413622	0.34427	0.00358673	0.0608684		186.799	-0.352417	0.309155	0.00770834	0.0844999
ZDHHC23	319.709	0.4731	0.355628	0.00230877	0.0443613		319.178	0.62125	0.349068	0.000841934	0.0158637
ZFP36L1	4628.42	-0.353147	0.183036	0.000808507	0.0195075		4373.29	-0.29791	0.162686	0.0023829	0.0356473
ZFPM1	243.989	-0.517524	0.255738	0.000527305	0.0138601		245.251	-0.672984	0.233181	6.16814e-05	0.00193029
ZHX2	1708.68	0.215312	0.108996	0.00173934	0.0352412		1730.83	0.349067	0.106964	2.82871e-05	0.00102181
ZMIZ2	6632.28	1.47916	0.293874	2.80811e-09	3.58616e-07		7008.13	1.71998	0.290112	1.45546e-11	2.24407e-09
ZMYND15	75.2161	0.396131	0.438306	0.00586278	0.0866937		69.772	0.405369	0.418646	0.0074871	0.083079
ZNF362	1457.65	-0.221703	0.0887608	0.000498313	0.0132915		1609.77	-0.242932	0.0846338	0.000337032	0.00756856

## Sheet:  4) Overlapping DEGs FC&P-val
	bTB+ WC1.1+ γδ T cell Stimulated with PPDb vs Non-Stimulated						bTB+ WC1.2+ γδ T cell Stimulated with PPDb vs Non-Stimulated
Gene Name	baseMean	log2FoldChange	lfcSE	pvalue	padj		baseMean	log2FoldChange	lfcSE	pvalue	padj
ACTA2	64.249	1.59616	0.415957	8.45754e-07	5.6877e-05		67.8777	1.98814	0.399237	7.25099e-09	6.64306e-07
ADM	35.0038	3.16408	1.15603	1.00179e-05	0.000494753		37.9525	3.32846	1.07459	8.45157e-06	0.000350339
ADM5	5390.76	2.05181	0.20896	1.2488e-23	7.89428e-21		6213.58	1.9864	0.212926	3.19039e-22	1.49393e-19
AHRR	36.0643	2.58659	0.472705	2.74473e-09	3.54098e-07		51.6245	2.89727	0.455378	2.85387e-11	4.14729e-09
APCDD1	148.761	1.75847	1.19227	0.000209307	0.00658276		165.588	1.71372	1.20244	0.00030842	0.00708581
APOBEC3Z1	78.4997	4.33942	1.00274	9.28156e-08	7.77131e-06		97.7381	4.37237	0.937607	6.45119e-08	4.85491e-06
BATF	830.197	1.72503	0.514461	4.65241e-06	0.000253537		711.242	2.56739	0.44352	5.86095e-10	6.61607e-08
BATF3	94.8579	2.78046	0.595381	1.0024e-07	8.17636e-06		103.603	3.41977	0.577906	3.6272e-10	4.27184e-08
BCL3	6271.55	1.80924	0.150327	1.55624e-34	2.81079e-31		7094.63	1.80199	0.15214	2.34278e-34	4.93663e-31
BMP6	82.2841	4.08112	0.712345	1.25118e-10	2.05438e-08		107.512	4.24123	0.678982	1.94381e-11	2.92566e-09
C3H1orf162	386.95	1.62579	0.369427	8.90474e-08	7.55588e-06		469.633	1.63682	0.375335	5.74908e-08	4.46071e-06
CCL20	33.4121	2.73967	1.16062	2.52451e-05	0.00108195		64.0924	4.64136	0.880549	2.70668e-09	2.75972e-07
CCL3	300.836	2.38094	0.807323	1.24356e-05	0.000600087		391.558	3.21772	0.667195	9.1206e-08	6.62711e-06
CCL4	616.547	1.54305	1.14455	0.00031287	0.00911433		865.251	3.55431	0.761846	1.48982e-07	1.01268e-05
CCL8	276.72	3.90591	1.16404	1.78679e-06	0.00010732		344.68	4.05628	1.06553	1.20379e-06	6.532e-05
CD274	312.217	2.1216	0.310704	7.27115e-13	1.61279e-10		283.928	2.90095	0.310532	2.0096e-21	8.4691e-19
CD69	966.295	2.81619	0.411193	5.09719e-13	1.15078e-10		895.455	2.8586	0.409733	5.00441e-13	9.44341e-11
CDA	69.0941	1.87594	1.19619	0.000163858	0.00531193		71.2282	2.47266	1.10593	5.24134e-05	0.00168188
CDC42EP1	24.0741	3.09571	0.55122	7.51067e-10	1.09365e-07		25.3995	4.64347	0.676844	1.78079e-13	3.75243e-11
CDH20	1717.53	1.94164	0.285192	5.07991e-13	1.15078e-10		1771.89	2.13535	0.286258	3.90031e-15	9.86234e-13
CDKN1A	662.895	1.60837	0.280532	8.60567e-11	1.45069e-08		579.972	2.2285	0.26679	5.36635e-18	1.73966e-15
CFB	172.617	2.4784	0.761598	6.60382e-06	0.000342181		196.695	3.02549	0.674737	3.19838e-07	1.98221e-05
CISH	856.628	2.50861	0.36655	7.57404e-13	1.65101e-10		942.099	2.54285	0.369241	7.02478e-13	1.28716e-10
CSF1	318.614	2.73831	0.37519	2.32868e-14	6.54255e-12		267.606	2.93767	0.375774	1.01543e-15	2.85291e-13
CSF2	9.49095	1.55963	1.58271	0.000408944	0.0112642		9.96917	3.73219	1.6279	1.59359e-05	0.00061614
CSTB	60.4022	1.5482	1.24179	0.000355408	0.0101661		76.1753	2.71498	1.09053	3.13439e-05	0.00111003
CXCL10	1187.74	6.94632	0.479316	1.00505e-49	6.35343e-46		693.444	7.55592	0.525865	3.95938e-50	5.00585e-46
CXCL5	325.165	2.39648	1.22562	5.96894e-05	0.00221957		340.91	2.96388	1.07271	1.79863e-05	0.000687011
CXCL8	827.974	2.95928	0.648238	1.32688e-07	1.03554e-05		666.28	3.35974	0.625156	7.15106e-09	6.59933e-07
DCSTAMP	11.637	2.72215	1.54448	5.29682e-05	0.00202932		10.1917	1.54298	1.44131	0.000620695	0.0122991
EGLN3	2928.63	1.74768	0.181483	2.08688e-23	1.2564e-20		3927.59	1.80846	0.18326	5.41582e-25	4.27952e-22
FAS	1084.9	1.91175	0.268388	5.3377e-14	1.43584e-11		1088.9	2.19477	0.267318	1.52081e-17	4.68965e-15
FCGR3A	1035.41	1.70015	0.3301	3.04202e-09	3.80795e-07		959.655	1.74233	0.337134	1.236e-09	1.29146e-07
FOSL2	2797.1	1.87015	0.166684	2.82525e-30	3.57197e-27		3161.45	1.77397	0.169969	1.28082e-27	1.61934e-24
GATA1	8.84183	4.35749	1.0468	1.60099e-07	1.22474e-05		9.53243	2.57903	0.714888	3.36792e-06	0.000154839
GFRA3	25.4875	2.63656	0.543431	5.08805e-08	4.73002e-06		33.4039	4.00292	0.570563	1.59851e-13	3.42541e-11
GINS2	178.936	2.22814	0.292957	3.36344e-15	1.03717e-12		201.712	2.02523	0.302739	4.86283e-13	9.31527e-11
GPR31	48.3565	2.31505	0.833558	1.75214e-05	0.000796845		50.8121	2.59691	0.783852	6.74219e-06	0.000286045
ICAM1	574.764	2.77203	0.413513	1.45958e-12	2.92912e-10		526.196	2.95658	0.411669	1.19195e-13	2.64382e-11
ICOS	1831.04	1.79634	0.281437	4.18639e-12	7.89978e-10		2002.51	2.00304	0.280953	2.19289e-14	5.33166e-12
IFNG	44.143	3.89817	1.08944	1.13884e-06	7.23535e-05		61.2043	5.6075	1.08862	8.78611e-10	9.4138e-08
IL12RB2	100.862	1.79935	0.621789	1.51798e-05	0.00071345		73.0274	1.708	0.663784	2.76466e-05	0.00100154
IL13	16.3186	3.416	0.897632	1.01482e-06	6.61804e-05		6.81293	1.72302	1.33326	0.000383195	0.00841387
IL17A	128.53	1.67622	1.76585	0.000315272	0.00914217		18.3094	2.30943	2.02235	0.000177198	0.00450768
IL17F	99.9652	4.24417	0.915684	2.99646e-08	2.98301e-06		16.5711	2.23387	1.41238	0.000165978	0.00430895
IL1A	39.4154	4.11193	0.869488	2.21308e-08	2.2748e-06		30.6443	4.20969	0.860411	3.11715e-08	2.59277e-06
IL1B	910.921	3.48208	0.802932	1.90964e-07	1.42861e-05		1060.09	4.06814	0.755905	3.59774e-09	3.52607e-07
IL2	20.6352	4.50512	1.16022	3.17363e-07	2.27978e-05		23.6376	4.95722	1.11872	6.22662e-08	4.71396e-06
IL22	37.0149	5.47367	1.40143	1.12367e-07	9.04875e-06		11.3388	3.32951	1.87237	3.83663e-05	0.00131811
IL6	55.5494	3.22448	1.10643	7.19727e-06	0.000366916		62.1267	4.18568	0.922713	1.32376e-07	9.14549e-06
IRF1	19831.1	3.4061	0.229695	2.52616e-51	3.19383e-47		19141.8	3.34948	0.228403	1.86575e-49	1.17944e-45
IRF4	3529.26	2.13867	0.367454	3.42503e-10	5.28081e-08		2712.5	3.32918	0.357771	2.19366e-21	8.94659e-19
ISG15	528.315	1.96398	0.318623	3.11231e-11	5.62127e-09		495.326	2.01016	0.327315	1.42384e-11	2.22242e-09
ISG20	414.672	2.8713	0.216408	2.48434e-41	1.04698e-37		323.617	3.15577	0.221091	6.48757e-47	2.73408e-43
LAP3	5551.06	1.9567	0.179994	1.86894e-28	2.00734e-25		5408.04	1.953	0.182439	2.74436e-28	4.33712e-25
LIF	49.4758	4.7511	0.714486	2.70073e-13	6.44252e-11		27.5812	5.88668	1.03992	3.50506e-11	4.86972e-09
LOC100140873	478.304	1.88981	1.17961	0.000154323	0.00508101		477.116	2.57677	1.05352	3.54999e-05	0.00123643
LOC101903126	4506.13	3.8588	0.383853	1.38227e-25	1.24829e-22		4173	3.63237	0.377923	8.73144e-23	4.24583e-20
LOC404051	252.783	2.6569	0.457745	4.35168e-10	6.62871e-08		324.305	2.45313	0.471785	9.38795e-09	8.41786e-07
LOC504548	4560.01	1.59389	0.493426	6.0918e-06	0.000322254		4950.74	1.64106	0.495595	3.58627e-06	0.000162513
LOC510798	669.569	2.41092	0.276012	3.26009e-19	1.32959e-16		778.683	2.71735	0.275918	1.51923e-23	9.14648e-21
LOC511531	3099.83	3.05863	0.317456	2.77672e-23	1.59573e-20		2966.02	2.96323	0.315213	1.13289e-21	5.11542e-19
LOC512486	6334.25	2.3146	0.223385	5.86426e-26	5.70322e-23		6162.57	2.2396	0.225513	3.25793e-24	2.0595e-21
LOC616254	2119.32	2.83588	0.28952	8.69758e-24	6.02897e-21		2176.92	2.93501	0.288357	5.38285e-25	4.27952e-22
LOC781710	912.549	2.53895	0.641358	1.21057e-06	7.61453e-05		421.715	1.56323	0.869867	0.000159566	0.00419416
METRNL	984.655	2.30573	0.30525	5.11556e-15	1.50409e-12		994.298	2.71955	0.304935	9.6962e-20	3.54098e-17
MFSD4A	66.6072	1.5354	0.969517	0.00021687	0.00676604		72.0359	2.78595	0.720911	1.91115e-06	9.47556e-05
MPP7	172.968	3.30184	0.473976	1.02894e-13	2.60179e-11		204.215	3.58847	0.464791	1.39149e-15	3.82447e-13
MT2A	156.38	2.32139	0.494549	9.48412e-08	7.8329e-06		162.869	2.96272	0.476946	7.28651e-11	9.6972e-09
NFKB2	11810.5	1.68685	0.323125	2.01497e-09	2.73927e-07		12072.5	1.87511	0.322185	5.22827e-11	7.10764e-09
OAS1Z	935.39	2.13745	0.315851	1.11942e-12	2.34086e-10		932.967	1.82834	0.3408	5.6588e-10	6.50402e-08
OSM	147.568	2.42349	0.281406	9.39778e-19	3.60049e-16		149.793	1.91143	0.293822	9.17399e-13	1.65695e-10
PAMR1	14.5517	2.78815	1.04124	1.51431e-05	0.00071345		22.7931	2.6578	0.973528	2.12251e-05	0.00078138
PDPN	10.2999	1.74066	1.85618	0.000268828	0.008054		10.6441	1.91188	1.808	0.000355244	0.00792126
PIM1	5875.07	1.79304	0.226357	8.17149e-17	2.71874e-14		5556.75	2.07488	0.22495	1.38573e-21	6.04131e-19
PLIN2	1580.37	1.66045	0.194929	2.62263e-19	1.14338e-16		1703.95	1.83036	0.194995	6.59903e-23	3.33726e-20
PRDM1	751.271	2.05143	0.431897	5.42325e-08	4.96856e-06		571.851	2.68148	0.411722	9.66299e-12	1.54645e-09
PTGS2	247.502	2.71241	0.825005	5.47287e-06	0.000291956		322.76	3.75108	0.704486	6.91228e-09	6.42588e-07
PTX3	218.432	3.73694	0.652801	1.77788e-10	2.80971e-08		224.331	4.59837	0.643345	2.52813e-14	6.03077e-12
RBM20	33.4785	2.25191	0.794546	1.62297e-05	0.000749069		40.2006	2.3931	0.772374	1.01756e-05	0.00041234
RELB	4493.77	1.88448	0.236229	8.43005e-17	2.73285e-14		4933.17	2.07274	0.237009	9.80261e-20	3.54098e-17
RGS1	20681.8	3.25896	0.303009	1.90525e-28	2.00734e-25		22295.4	3.24494	0.300387	6.10141e-28	8.57112e-25
RHOC	31.3997	2.14422	0.394252	2.59232e-09	3.38545e-07		35.0789	1.67417	0.424437	3.67979e-07	2.26944e-05
RNF157	739.74	1.58572	0.299944	9.75292e-10	1.40121e-07		761.207	1.74192	0.299824	3.23442e-11	4.5947e-09
RNF182	146.47	1.72108	0.300238	1.42209e-10	2.27589e-08		163.823	2.18004	0.290269	3.24129e-15	8.36319e-13
RUNX3	15775.7	1.85831	0.159922	2.76152e-32	4.36424e-29		18687.5	1.83302	0.162188	1.61531e-31	2.91747e-28
SAA3	22.1211	4.97495	1.37495	3.66491e-07	2.58857e-05		30.2947	4.82609	1.1535	1.69283e-07	1.12055e-05
SBNO2	7572.66	1.75585	0.394985	1.00915e-07	8.17863e-06		7495.29	1.70682	0.41045	1.5629e-07	1.05667e-05
SDS	615.68	2.75682	0.695234	1.09304e-06	6.97945e-05		687.238	2.96789	0.674673	4.20101e-07	2.55352e-05
SERPINB2	92.9986	2.71697	1.03079	1.71038e-05	0.000783492		123.3	3.39008	0.849476	1.32121e-06	7.10811e-05
SERPINB9	201.458	3.09357	0.513745	7.12112e-11	1.21665e-08		259.349	3.65431	0.504539	4.7765e-14	1.11832e-11
SH2D3A	14.3905	2.95094	0.858937	3.4527e-06	0.000194044		14.7972	2.57831	0.918284	1.86617e-05	0.000706407
SOBP	1240.87	1.58155	0.598482	2.65571e-05	0.00113051		1478.05	1.59612	0.600377	2.25927e-05	0.000827939
SOCS1	389.105	2.37227	0.478408	3.19427e-08	3.10964e-06		412.158	2.35417	0.496431	5.8549e-08	4.46071e-06
SOCS3	4708.16	2.95371	0.30202	8.13204e-24	6.02897e-21		5563.48	2.92488	0.300258	4.31881e-23	2.27511e-20
SOD2	1750.5	2.33761	0.435105	4.49346e-09	5.26026e-07		1821.35	2.65391	0.430967	8.19777e-11	1.07963e-08
STARD13	354.341	1.89709	0.514784	2.05545e-06	0.00012087		395.769	1.9876	0.522204	9.87994e-07	5.55165e-05
STARD8	99.2906	2.12039	0.434658	3.50949e-08	3.38706e-06		60.069	3.08445	0.43982	3.84046e-13	7.70714e-11
STAT1	10765.3	2.0154	0.220999	8.50675e-21	4.30203e-18		10984.4	1.94402	0.226388	1.83787e-19	6.45449e-17
STX11	749.928	1.98066	0.152233	1.55839e-39	4.9257e-36		781.059	2.10091	0.153009	5.50371e-44	1.73958e-40
TGM2	184.833	4.41556	0.697406	2.50587e-12	4.87412e-10		199.608	4.45452	0.674731	1.40538e-12	2.50256e-10
TH	129.807	2.59282	1.08715	2.76032e-05	0.00115822		146.078	3.3845	0.869745	1.69369e-06	8.66937e-05
TLR4	375.115	1.69848	0.231213	3.58705e-15	1.07979e-12		343.344	1.87132	0.232818	1.10513e-17	3.49304e-15
TNFRSF11A	26.5603	1.80033	0.559253	6.96499e-06	0.000356512		35.9873	2.21501	0.502511	1.68009e-07	1.11797e-05
TNFRSF18	648.422	1.61526	0.409312	5.75961e-07	3.95754e-05		552.034	2.38406	0.369366	8.24663e-12	1.35405e-09
TNFSF10	840.953	1.51347	0.370121	2.7938e-07	2.03e-05		906.809	1.54231	0.372254	1.46096e-07	9.98426e-06
TNFSF11	83.7723	1.76515	0.714093	3.70576e-05	0.00147333		99.2431	3.15929	0.543475	7.39436e-10	8.12929e-08
TNIP3	104.114	3.39245	0.664816	7.74155e-09	8.73897e-07		95.8655	4.28802	0.662932	4.39153e-12	7.50298e-10
TRIP10	109.918	2.05419	0.409957	1.71744e-08	1.84014e-06		107.143	2.45573	0.403047	8.56928e-11	1.11692e-08
VDR	271.099	2.46643	0.393418	3.16589e-11	5.63751e-09		312.169	2.35137	0.403902	3.06718e-10	3.65833e-08
WARS1	9045.85	1.73311	0.232654	2.07493e-15	6.55834e-13		7782.71	1.55047	0.241744	4.13346e-13	8.16552e-11
