# Supplementary material for: Comparative analysis of WC1.1+ and WC1.2+ γδ T cell subset responses from cattle naturally infected with Mycobacterium bovis to repeat stimulation with mycobacterial antigens
Source: PLoS One. 2024 Dec 12;19(12):e0311854. doi: 10.1371/journal.pone.0311854 (PMC11637235; doi:10.1371/journal.pone.0311854)
Supplement: S4 Table — WC1.1+ γδ T cells from bTB+ cattle (n = 5) in response to a 6-hour stimulation with 10 μg/ml PPDb compared to the WC1.2+ γδ T cells from bTB+ cattle (n = 5) in response to a 6-hour stimulation with 10 μg/ml PPDb. The Content Sheet in the S4 Table represents all the summary information. (XLSX) [file pone.0311854.s005.xlsx]

## Sheet: Content
Comparative analysis of WC1.1+ and WC1.2+ γδ T cell subset responses from cattle naturally infected with Mycobacterium bovis to repeat stimulation with mycobacterial antigens.
Alia Parveen, Sajad A. Bhat, Mahmoud Elnaggar, and Kieran G. Meade*
* Corresponding author: Kieran Meade
Corresponding author email address: kieran.meade@ucd.ie
RNA-seq statistics and results
Worksheet 1		Summary sheet of DEGs
Worksheet 2		DEGs WC1.1+ Stimulated with PPDb v WC1.2+ Stimulated with PPDb
Worksheet 3		DEGs WC1.1+ Stimulated with PPDb v WC1.2+ Stimulated with PPDb (FDR-Padj. < 0.1)
Worksheet 4		DEGs WC1.1+ Stimulated with PPDb v WC1.2+ Stimulated with PPDb (|log2FC| ≥ 1.5 and FDR-Padj. < 0.1)

## Sheet: 1) Summary Sheet DEGs WC1.1v1.2
		Infection Status		Differentially expressed genes (DEGs)
	Tab	bTB+ (Reactors)- Stimulated with PPDb	bTB+ (Reactors)- Stimulated with PPDb	Filter	Number
	1	WC1.1+ γδ T cell	WC1.2+ γδ T cell	None	12651
	2	WC1.1+ γδ T cell	WC1.2+ γδ T cell	FDR-Padj. < 0.1	57 (55 ↑ and 2 ↓)
	3	WC1.1+ γδ T cell	WC1.2+ γδ T cell	|log2FC| ≥ 1.5 and FDR-Padj. < 0.1	13 (12 ↑ and 1 ↓)
			Cell Subpopulations, n = 5
			P value adj < 0.1; |Fold Change| ≥ 1.5
			↑ = up-regulated and ↓ = down-regulated
		Term	Definition
	1	baseMean	Average expression of a gene across all samples or conditions in the dataset, calculated from normalized counts.
	2	log2FoldChange	Logarithmic (base 2) transformation of the ratio of expression levels between two conditions; indicates how many times a gene is upregulated or downregulated.
	3	lfcSE	Standard error of the log2FoldChange estimate; quantifies uncertainty in the fold change estimate.
	4	p-value	Statistical measure testing the null hypothesis of no difference in expression levels; lower values indicate stronger evidence against the null hypothesis.
	5	padj	Adjusted p-value that accounts for multiple testing, controlling the false discovery rate (FDR) to indicate statistical significance.

## Sheet: 2) Comparison WC1.1vWC1.2
Gene Symbol	baseMean	log2FoldChange	lfcSE	pvalue	padj
WC1.3	26294.9	-2.98448	0.279123	7.4418e-28	9.40867e-24
CHST10	453.447	-0.217858	0.176177	3.63004e-05	0.0199542
WC-7	17835.9	-0.112337	0.284462	0.0011659	0.184256
COL23A1	8.21328	-0.0165185	0.136198	0.0256127	0.999932
HCST	69.5028	-0.0136451	0.0875683	0.00787765	0.578436
SLC22A23	24.276	-0.0127746	0.108655	0.0244407	0.999932
KCNE5	9.42293	-0.0121376	0.136927	0.0611362	0.999932
TIGD3	8.56118	-0.012063	0.12146	0.0445634	0.999932
GABRD	7.62651	-0.0117304	0.124819	0.0527943	0.999932
FZD8	21.4931	-0.0108705	0.098291	0.0276899	0.999932
PIANP	74.1424	-0.0107606	0.0818324	0.013155	0.823358
HSPB6	9.38612	-0.0096245	0.113811	0.0697948	0.999932
GATA3	9971.32	-0.00948041	0.0507253	0.00259446	0.285233
LOC508834	9.33447	-0.00859159	0.10898	0.0841764	0.999932
FNBP1L	198.459	-0.00826902	0.0547829	0.00568411	0.488872
LOC782101	9.97005	-0.00825684	0.0921986	0.052973	0.999932
C1QTNF6	19.8737	-0.00825177	0.0943024	0.0579391	0.999932
SNCA	35.122	-0.00816185	0.0984025	0.0702117	0.999932
MIR2400	8.02757	-0.00797408	0.100148	0.0800392	0.999932
SLC13A5	20.6495	-0.00797205	0.103795	0.0897235	0.999932
RUSC2	9.30422	-0.0078547	0.0971219	0.0753864	0.999932
KLRD1	13.0763	-0.00782939	0.103824	0.0943839	0.999932
CRYZ	9.08691	-0.00777908	0.096758	0.0766252	0.999932
ANKRD13B	18.4277	-0.00751233	0.0817583	0.0444896	0.999932
ZNF853	544.122	-0.0073071	0.0473402	0.00466503	0.421286
MIR1584	6.48627	-0.00718895	0.0976633	0.0996457	0.999932
IQCH	13.8643	-0.00695698	0.0854444	0.0685804	0.999932
SPEF2	9.7494	-0.0069529	0.0877424	0.0760701	0.999932
GAREM1	417.215	-0.00691118	0.0701541	0.0307799	0.999932
SCML2	10.6096	-0.00664596	0.0886546	0.0909364	0.999932
EGLN3	3428.11	-0.00659592	0.0564534	0.0140169	0.859422
CSRP2	19.3294	-0.00657454	0.0706358	0.0376475	0.999932
FAM110B	9.0845	-0.0065682	0.0873351	0.0893454	0.999932
PLSCR4	19.9322	-0.00643015	0.096127	0.128477	0.999932
SPIN4	36.0234	-0.00642094	0.066872	0.032218	0.999932
CILP2	5.86919	-0.00628864	0.0910108	0.116699	0.999932
LOC112449452	11.4992	-0.00627895	0.0838572	0.0885426	0.999932
AXL	12.6236	-0.00626623	0.079917	0.0740657	0.999932
NPFF	12.9725	-0.00596797	0.0812133	0.0921412	0.999932
ADAMTS4	6.77419	-0.00583656	0.0872955	0.126312	0.999932
HBA	20.0816	-0.00572309	0.101355	0.178928	0.999932
ZPBP	30.9223	-0.00561946	0.0712258	0.0665658	0.999932
ACTL6B	44.4879	-0.00561498	0.0651511	0.0457074	0.999932
MIR1307	8.71843	-0.00549362	0.0760534	0.0933323	0.999932
KDM5B	2203.91	-0.00534458	0.034662	0.00379298	0.360562
IHO1	7.61458	-0.00495662	0.0738982	0.115657	0.999932
PTPRK	14.909	-0.00493746	0.0712815	0.102152	0.999932
CARMIL3	15.4695	-0.00487907	0.0828876	0.174132	0.999932
KCNAB3	8.88989	-0.00478638	0.0744067	0.131738	0.999932
CHRNA3	33.0477	-0.00477884	0.0679565	0.0940305	0.999932
MYZAP	12.9369	-0.00476887	0.0719424	0.117986	0.999932
NCKAP1	233.906	-0.0046432	0.0452308	0.0180568	0.95943
BRSK1	13.8217	-0.00453739	0.0698444	0.123251	0.999932
EFNB1	123.404	-0.00434137	0.049107	0.0325313	0.999932
CTCFL	14.1084	-0.00422233	0.0737758	0.181531	0.999932
HBB	40.4677	-0.00416925	0.0914658	0.266863	0.999932
RBM11	28.7042	-0.00414522	0.0581973	0.0796612	0.999932
KIF18B	37.6765	-0.00412725	0.0707025	0.1694	0.999932
CLCA3	21.6462	-0.00412495	0.0603703	0.0943547	0.999932
IL17RD	7.51971	-0.00408644	0.0702285	0.170374	0.999932
FAM72A	10.8879	-0.00407406	0.0743929	0.202939	0.999932
C19H17orf97	27.3744	-0.00384136	0.060008	0.116201	0.999932
CCL20	48.7522	-0.00382957	0.0734066	0.226199	0.999932
RBFOX3	93.387	-0.00381622	0.0522814	0.066832	0.999932
LOC112445968	30.1155	-0.00376588	0.0612773	0.134158	0.999932
FIGNL2	30.7527	-0.00373248	0.0511612	0.0656994	0.999932
CCNJL	23.1187	-0.00372674	0.0612269	0.138119	0.999932
FAM20C	8.50074	-0.00369254	0.0653919	0.178709	0.999932
PLEKHH2	19.6797	-0.00355521	0.0571916	0.123116	0.999932
LOC112449078	7.68971	-0.00352769	0.0602668	0.153825	0.999932
CFAP126	19.8279	-0.00351438	0.0550148	0.10938	0.999932
PLXDC2	6.03048	-0.00343335	0.0880449	0.332034	0.999932
LOC527385	11.9284	-0.0034317	0.0799205	0.315935	0.999932
CRPPA	12.5802	-0.00340425	0.0565215	0.134866	0.999932
CYBRD1	28.6557	-0.00340069	0.0560908	0.131355	0.999932
TAL1	12.5863	-0.00339222	0.0720966	0.278065	0.999932
MAP3K9	8.25311	-0.00339107	0.0616351	0.186055	0.999932
LOC786796	2574.37	-0.00333306	0.0549903	0.129531	0.999932
FBLN2	13.5862	-0.00332387	0.0630898	0.210842	0.999932
INHBA	7.30272	-0.00331413	0.0656929	0.237426	0.999932
HACD1	36.5211	-0.00331235	0.0449254	0.0565467	0.999932
LOC112445144	8.34735	-0.00328459	0.0634159	0.220409	0.999932
BCL9	213.274	-0.00326992	0.0390563	0.0323628	0.999932
SLC6A20	100.682	-0.00323902	0.0477334	0.0793202	0.999932
PLXND1	20.0227	-0.00323475	0.0586889	0.180098	0.999932
RAC3	26.0561	-0.0032252	0.0525136	0.119823	0.999932
SOX4	3740.72	-0.00321338	0.0345776	0.0206582	0.999932
ANKRD66	29.6198	-0.00316629	0.0491585	0.0970319	0.999932
PMCH	19.9967	-0.00315772	0.0464831	0.0772289	0.999932
RETN	25.2393	-0.00312887	0.0643876	0.256383	0.999932
C16H1orf74	62.8574	-0.00310018	0.0404257	0.0450921	0.999932
EPHB1	96.6452	-0.00308222	0.0460062	0.0802667	0.999932
LOC101908134	15.2632	-0.00305889	0.0670886	0.293187	0.999932
COL3A1	13.6949	-0.00305529	0.074919	0.346483	0.999932
PRLH	11.1477	-0.00304398	0.0734154	0.340272	0.999932
TMEM249	9.88286	-0.00299821	0.0544619	0.172462	0.999932
MND1	15.4603	-0.00291237	0.0578336	0.226844	0.999932
BICDL2	4.76819	-0.0028903	0.0629753	0.286599	0.999932
EDA	5.90265	-0.00288511	0.0666489	0.320754	0.999932
FICD	169.885	-0.00287035	0.0310648	0.0196654	0.994518
PARD3B	15.1391	-0.00286998	0.0579161	0.236051	0.999932
PXDN	162.904	-0.00285991	0.0451515	0.0955436	0.999932
FKBPL	58.7268	-0.00282652	0.0434552	0.0845396	0.999932
CITED4	10.0902	-0.00280621	0.0564362	0.231335	0.999932
CDKN3	29.0289	-0.00280003	0.0440371	0.0923439	0.999932
CA12	6.99755	-0.00279612	0.0555874	0.223106	0.999932
FAT4	32.5689	-0.00278593	0.0503109	0.160488	0.999932
SLC27A2	713.933	-0.00278449	0.0361429	0.0405441	0.999932
RAB38	6.80302	-0.00276922	0.0682721	0.354439	0.999932
CCND1	15.0992	-0.00276767	0.0470901	0.126641	0.999932
TMEM8B	6.0476	-0.00275819	0.0617912	0.301004	0.999932
OLR1	19.0849	-0.00275109	0.0657495	0.338602	0.999932
HIP1	11.3511	-0.00270568	0.0688771	0.370197	0.999932
NFIX	20.3312	-0.00268242	0.0500003	0.175541	0.999932
H2BC26	11.48	-0.00267468	0.0474708	0.145727	0.999932
GAL3ST3	53.3247	-0.00264732	0.0441077	0.11212	0.999932
SAC3D1	47.261	-0.0026469	0.0389816	0.0665687	0.999932
ANXA8L1	12.3164	-0.00264011	0.0593899	0.300641	0.999932
LANCL3	9.50105	-0.00263398	0.0612272	0.321176	0.999932
EDNRA	18.3124	-0.0026154	0.0457006	0.134685	0.999932
EPHB2	8.64844	-0.00260487	0.0542178	0.246583	0.999932
GPR143	5.48965	-0.00257819	0.0649123	0.365909	0.999932
CCR9	693.246	-0.00256412	0.0515855	0.220937	0.999932
PDK1	4694.62	-0.00254584	0.0276341	0.018668	0.95943
HCN3	46.6485	-0.00253341	0.0473678	0.170527	0.999932
LOC104968634	57.8683	-0.00251007	0.0675994	0.398774	0.999932
CNGA1	7.41946	-0.00250263	0.0544316	0.272892	0.999932
DMWD	332.563	-0.00246866	0.0294536	0.0264457	0.999932
SRPX	19.6263	-0.00241344	0.0492888	0.223784	0.999932
TP53TG5	15.8322	-0.00240154	0.0483352	0.212864	0.999932
LOC112446114	6.83645	-0.00237567	0.0528643	0.28329	0.999932
MCEMP1	37.3697	-0.00237513	0.052389	0.276992	0.999932
GPNMB	9.78781	-0.00236798	0.0463617	0.19203	0.999932
TMEM151B	12.4895	-0.00236487	0.0507614	0.256892	0.999932
SLC51A	15.5981	-0.00233262	0.0448356	0.17789	0.999932
ATP6V1E2	9.47505	-0.00228832	0.0487472	0.247189	0.999932
SERF1A	15.9494	-0.00228577	0.043273	0.165673	0.999932
FAM135A	30.6017	-0.00228209	0.0393595	0.114399	0.999932
KIF4A	38.8854	-0.00227496	0.0524642	0.303886	0.999932
CSPG4	1426.42	-0.00222879	0.0388773	0.117536	0.999932
LOC100299503	9.10032	-0.00221842	0.0462124	0.226767	0.999932
APBA1	43.7296	-0.00221792	0.0365846	0.0928842	0.999932
LOC112443599	11.9199	-0.00221085	0.0524814	0.32123	0.999932
GTF2IRD1	12.3227	-0.00219542	0.0497413	0.28707	0.999932
CHI3L1	23.3603	-0.00218679	0.0603484	0.413329	0.999932
PLPP7	154.222	-0.00218311	0.0264309	0.0262361	0.999932
MSI1	21.5706	-0.0021824	0.0413734	0.160848	0.999932
KIF2C	25.3985	-0.00217945	0.0499215	0.294158	0.999932
MIR2346	7.59855	-0.00217901	0.052752	0.333414	0.999932
CCNB1	68.7429	-0.00217134	0.0500018	0.297598	0.999932
CLIP3	676.974	-0.00214241	0.0267975	0.0294186	0.999932
GSTM3	66.7987	-0.00213441	0.04041	0.157344	0.999932
TPH1	6.7188	-0.00212987	0.0512926	0.327514	0.999932
PCSK1N	26.2107	-0.00211428	0.0433715	0.209142	0.999932
CXADR	5.60873	-0.00211086	0.0514636	0.335202	0.999932
ADAMTS14	7.56091	-0.00211032	0.0540644	0.368411	0.999932
ASPM	71.2757	-0.00210682	0.0517739	0.340508	0.999932
MGC138914	16.4679	-0.00210645	0.0597068	0.426947	0.999932
CDC20	65.0762	-0.00210332	0.0469895	0.271203	0.999932
LOC112444953	14.4107	-0.00208469	0.0449201	0.243004	0.999932
LOC112442824	31.7198	-0.00206991	0.0425026	0.206906	0.999932
PRICKLE2	13.3903	-0.00206715	0.0623783	0.457113	0.999932
PPBP	11.481	-0.00203743	0.0564358	0.413806	0.999932
ABCA6	26.229	-0.00199629	0.0545668	0.405171	0.999932
PORCN	14.513	-0.00198944	0.0442532	0.260314	0.999932
CXCL13	19.5171	-0.00198619	0.071136	0.518815	0.999932
AHRR	43.8444	-0.00198232	0.0401524	0.191466	0.999932
SIRPB1	16.0946	-0.00197564	0.0618926	0.475004	0.999932
DEPDC1	9.50065	-0.00197363	0.0545526	0.41122	0.999932
SH2D1B	8.68404	-0.00197167	0.0625671	0.480474	0.999932
ETV5	14.2284	-0.00197103	0.0544341	0.410647	0.999932
FAT2	11.8264	-0.00195724	0.0430257	0.249067	0.999932
TSPAN13	1072.7	-0.00195024	0.0407281	0.210646	0.999932
CD248	12.4583	-0.0019472	0.0522182	0.39184	0.999932
DCHS1	749.765	-0.00191671	0.0322919	0.0902922	0.999932
SOX8	6.30207	-0.00191468	0.059044	0.468667	0.999932
PHF7	57.5024	-0.00190231	0.0360928	0.145138	0.999932
FRMD5	10.3892	-0.00188186	0.0448351	0.304816	0.999932
LRRC66	11.7271	-0.0018639	0.0481613	0.363121	0.999932
SIGLEC5	15.3078	-0.00185984	0.0595057	0.485972	0.999932
CCNB2	36.7387	-0.00185777	0.0490367	0.377488	0.999932
SHD	33.4661	-0.0018247	0.0356474	0.157441	0.999932
LCA5	50.4266	-0.00181847	0.0303664	0.0836935	0.999932
AURKB	72.8047	-0.00181409	0.0412774	0.264352	0.999932
MRC1	13.2232	-0.00181172	0.0537941	0.448479	0.999932
XKR5	6.99476	-0.00181088	0.0454025	0.338122	0.999932
TMEM39A	883.769	-0.00180697	0.0194197	0.0168086	0.928982
ARHGAP29	16.0704	-0.00180094	0.0416519	0.275875	0.999932
DMPK	6.2401	-0.00180021	0.0499599	0.407828	0.999932
KIF20A	44.636	-0.00179349	0.0446417	0.33152	0.999932
HPGD	84.5081	-0.00178464	0.0472432	0.375511	0.999932
LOC101904614	8.97897	-0.00178278	0.0395012	0.241434	0.999932
MIR2442	8.41178	-0.001777	0.0474083	0.380461	0.999932
RDM1	8.46727	-0.00177128	0.0528911	0.450725	0.999932
ATP8B1	8.16708	-0.00175981	0.0398107	0.255393	0.999932
PAMR1	18.6724	-0.00175761	0.0480553	0.396054	0.999932
LIPJ	8.24968	-0.00175172	0.0421236	0.302052	0.999932
UBTD1	52.7328	-0.00175126	0.034208	0.152515	0.999932
SLC5A10	9.27773	-0.00174892	0.0462359	0.372432	0.999932
ADCY5	9.51755	-0.00174735	0.0447938	0.350127	0.999932
P2RX3	113.151	-0.00174191	0.0285058	0.0747994	0.999932
HCRT	7.90467	-0.00173545	0.0429738	0.323274	0.999932
CCNA2	81.2831	-0.00173343	0.0386675	0.242392	0.999932
ACSM4	18.1294	-0.0017291	0.0448778	0.357916	0.999932
SCP2D1	14.6245	-0.00172509	0.038249	0.237072	0.999932
ATG4A	294.304	-0.00170944	0.0228082	0.0339759	0.999932
PCLAF	72.1154	-0.00170385	0.0457645	0.380772	0.999932
ALG2	181.204	-0.00170271	0.0212388	0.0268996	0.999932
INSL6	12.5	-0.00170146	0.0406212	0.292261	0.999932
LOC112446383	18.5388	-0.00169377	0.0319129	0.129091	0.999932
TMEM150B	16.6144	-0.00168657	0.0438154	0.355589	0.999932
SPAG5	65.5824	-0.00168512	0.044243	0.363233	0.999932
FKBP1B	47.5358	-0.0016845	0.0502165	0.447222	0.999932
GPR15	61.7115	-0.00168134	0.0487423	0.43018	0.999932
MIR2285AN	11.3135	-0.00168107	0.0410202	0.307518	0.999932
LOC112449456	6.75974	-0.00167683	0.0477282	0.418336	0.999932
CCL4	740.899	-0.00167063	0.0489115	0.435812	0.999932
TBC1D4	49.5084	-0.00166079	0.0439523	0.367283	0.999932
CDK1	85.1313	-0.00164863	0.0326157	0.153025	0.999932
CENPN	43.1724	-0.00163797	0.0361447	0.225798	0.999932
C2H2orf88	9.42835	-0.00163384	0.0437176	0.373318	0.999932
MS4A3	13.5019	-0.00163372	0.0565076	0.522373	0.999932
ADORA3	9.53521	-0.00162841	0.0582438	0.536414	0.999932
ZNF541	7.46817	-0.00161093	0.0488573	0.454637	0.999932
SLC40A1	16.9562	-0.00159775	0.0374116	0.267606	0.999932
ZSCAN2	472.34	-0.00159762	0.0225026	0.0402699	0.999932
LOC112445273	20.7956	-0.00159338	0.0429058	0.374913	0.999932
BARD1	54.9028	-0.00159283	0.0308496	0.137348	0.999932
COL1A2	10.8438	-0.00159144	0.0596954	0.555412	0.999932
CAMSAP3	9.28145	-0.00158081	0.0430455	0.382047	0.999932
TMEM198	69.7015	-0.00157415	0.0269929	0.084159	0.999932
C1H3orf33	84.9784	-0.00157092	0.0255786	0.0686414	0.999932
ANXA9	9.46569	-0.00156715	0.0432158	0.390071	0.999932
KCNH2	227.143	-0.00156578	0.0445735	0.412062	0.999932
CDCA3	37.9671	-0.00154838	0.0416643	0.370846	0.999932
KCNK12	13.4835	-0.0015382	0.0384006	0.312401	0.999932
VIPR2	629.745	-0.00153301	0.0412774	0.370056	0.999932
PTPRB	13.095	-0.00153248	0.0359761	0.263239	0.999932
ZNF879	83.2853	-0.00153013	0.0243423	0.061881	0.999932
SLC6A3	14.6688	-0.00152705	0.0355922	0.257069	0.999932
TNFSF9	12.5936	-0.00152643	0.0514894	0.510098	0.999932
LOC784297	10.8057	-0.00152633	0.0386226	0.321882	0.999932
LARGE1	57.6024	-0.00152082	0.030234	0.146835	0.999932
AFAP1L2	15.0051	-0.00151823	0.0432672	0.409593	0.999932
CHRD	7.10363	-0.00151594	0.0482047	0.478371	0.999932
LOC112443564	6.50639	-0.00150912	0.0476068	0.473531	0.999932
DLGAP5	43.8414	-0.00150899	0.0445578	0.432817	0.999932
ZNF266	16.773	-0.00150838	0.0352083	0.256316	0.999932
ANG2	112.527	-0.0015051	0.0355584	0.265448	0.999932
VIL1	35.7877	-0.00150178	0.0348696	0.251529	0.999932
GNA14	8.58319	-0.00149653	0.0426927	0.408741	0.999932
FAP	6.47083	-0.0014962	0.0475289	0.477008	0.999932
SLC2A11	6.59008	-0.0014937	0.0450205	0.445112	0.999932
CAMKK1	19.9005	-0.00148733	0.0431184	0.419137	0.999932
TNFRSF11A	31.2738	-0.00148677	0.0346473	0.252825	0.999932
MRAP	11.1396	-0.00148245	0.0381919	0.331691	0.999932
DLGAP3	11.6587	-0.00148062	0.035899	0.283429	0.999932
NUPR1	49.4159	-0.00147993	0.0415426	0.39607	0.999932
LOC112449434	9.63324	-0.00147027	0.044794	0.45056	0.999932
LMTK3	6.8569	-0.00146564	0.0441812	0.443521	0.999932
PVRIG	5809.2	-0.00145551	0.0202029	0.037347	0.999932
CENPE	47.0036	-0.00145388	0.0401684	0.382337	0.999932
TMSB15B	225.476	-0.00144662	0.0260302	0.0961721	0.999932
GFRA3	29.4457	-0.00144436	0.0355962	0.292586	0.999932
IGFBP4	15.502	-0.00144289	0.0437306	0.445559	0.999932
CIB2	12.5934	-0.00143599	0.0374484	0.336574	0.999932
MAFB	108.588	-0.00143579	0.0508377	0.53218	0.999932
LOC509155	9.56549	-0.00143361	0.0443694	0.458262	0.999932
JAM2	125.933	-0.0014333	0.0482056	0.506215	0.999932
DCAKD	128.495	-0.00142993	0.0206195	0.0422936	0.999932
UBXN2B	295.583	-0.00142805	0.0188401	0.0316577	0.999932
KCTD14	21.5959	-0.00142567	0.0317346	0.211945	0.999932
FGB	19.2559	-0.00142285	0.0304717	0.184759	0.999932
MIR186	9.09985	-0.00142253	0.0393277	0.379994	0.999932
LDLR	537.424	-0.00141982	0.0285405	0.145753	0.999932
DRC3	20.8642	-0.00141734	0.033117	0.24754	0.999932
RAB19	691.582	-0.0014099	0.0234247	0.0698504	0.999932
ARL4D	7.378	-0.00140126	0.0446773	0.474606	0.999932
MS4A7	28.0868	-0.0013944	0.047353	0.510015	0.999932
GRIN2D	14.281	-0.00139108	0.0375688	0.359199	0.999932
CRTAM	344.882	-0.00139072	0.0309278	0.207749	0.999932
CLECL1P	61.8495	-0.00138814	0.0772852	0.652205	0.999932
VANGL2	28.0646	-0.00138554	0.0331811	0.263295	0.999932
ARSL	14.9012	-0.00138467	0.0440351	0.472114	0.999932
ATP6V1C2	9.90325	-0.00138435	0.0346171	0.297606	0.999932
GRB10	95.1648	-0.00138299	0.0341017	0.286232	0.999932
TPC3	141.017	-0.00137796	0.0483247	0.526173	0.999932
CDK18	18.1691	-0.001373	0.0414526	0.438152	0.999932
UQCC5	237.083	-0.00136549	0.0241375	0.0867127	0.999932
PRR19	12.4257	-0.00136429	0.0383596	0.38705	0.999932
LRRC63	16.9513	-0.00136317	0.0362274	0.343731	0.999932
LOC613316	7.53515	-0.00135689	0.0387705	0.398209	0.999932
PPFIA3	43.3675	-0.00135602	0.0310536	0.225569	0.999932
CD59	38.6709	-0.00135242	0.0490511	0.54205	0.999932
LOXL1	11.4981	-0.00135183	0.0384971	0.395282	0.999932
LOC787289	28.1312	-0.00135093	0.0284916	0.168463	0.999932
LOC101902204	25.2023	-0.00134569	0.0392696	0.412388	0.999932
LOC112443653	8.67439	-0.00134084	0.03423	0.309215	0.999932
LOC112448335	10.6702	-0.00133768	0.0350864	0.330502	0.999932
ANGPT4	8.52695	-0.00133353	0.0421758	0.465465	0.999932
SLC24A3	9.07385	-0.00133342	0.0377657	0.389437	0.999932
NCS1	28.5054	-0.00133121	0.0354011	0.340703	0.999932
LOC112446874	28.8304	-0.00131501	0.0282088	0.175918	0.999932
LOC112442095	9.88349	-0.00131461	0.0374506	0.391884	0.999932
CDKL2	54.0323	-0.00130981	0.0246404	0.10715	0.999932
MKI67	510.37	-0.00130676	0.0376785	0.400007	0.999932
EPHB4	22.2563	-0.00130537	0.0408251	0.456247	0.999932
OR1O8	6.01783	-0.00129982	0.0469752	0.538848	0.999932
RN7SL1	26.8491	-0.00129422	0.0375961	0.404219	0.999932
LOC783070	104.71	-0.00129061	0.0291803	0.20913	0.999932
FGF18	40.1967	-0.00128793	0.0411663	0.468897	0.999932
SNTA1	53.507	-0.00128489	0.0281822	0.187541	0.999932
LOC522428	9.07838	-0.00127725	0.0410142	0.471032	0.999932
KBTBD6	24.9888	-0.00127414	0.0290366	0.213013	0.999932
MAP1B	8.61271	-0.00127132	0.0372343	0.407886	0.999932
IFNG	52.6736	-0.00127132	0.0510304	0.585872	0.999932
ACVR1	38.9011	-0.00126984	0.0292287	0.219798	0.999932
CENPF	139.202	-0.00126903	0.0376008	0.416052	0.999932
PCDHA13	7.40067	-0.00125961	0.0476952	0.560171	0.999932
CD5L	6.78506	-0.00125406	0.0681652	0.672459	0.999932
OTOA	22.1672	-0.0012535	0.0323781	0.308076	0.999932
CDCA2	63.9691	-0.00125258	0.0360938	0.393899	0.999932
PRR11	9.0881	-0.00124708	0.0414048	0.489471	0.999932
VSTM2L	1817.9	-0.00124443	0.0278196	0.196277	0.999932
SPRED2	168.893	-0.00124275	0.0230052	0.0978089	0.999932
TERC	18.5092	-0.00123937	0.0389004	0.453193	0.999932
MIR2285N-3	5.20733	-0.0012365	0.0397079	0.467913	0.999932
LOC112441897	7.78206	-0.00123373	0.0391114	0.459304	0.999932
C1QB	62.7199	-0.00122676	0.0540065	0.620908	0.999932
FAIM2	9.38533	-0.00122309	0.0397559	0.474566	0.999932
TMEM235	8.51434	-0.00121721	0.0559472	0.635329	0.999932
BCAR1	117.628	-0.00121302	0.0246354	0.136179	0.999932
WIPI1	11.2598	-0.00121299	0.0360981	0.413436	0.999932
FAM124A	50.7322	-0.00121238	0.0300208	0.268888	0.999932
TREML1	30.1863	-0.00120877	0.0471403	0.572444	0.999932
CYP3A24	5.9656	-0.00120167	0.0429352	0.528633	0.999932
OR5AE4	8.25137	-0.00119368	0.0419302	0.518795	0.999932
TANC1	38.8332	-0.00119105	0.0313114	0.314206	0.999932
MPC1L	6.18363	-0.00119094	0.0515486	0.615189	0.999932
LOC781224	13.7487	-0.0011828	0.0306707	0.302002	0.999932
MBOAT1	1739.99	-0.00118206	0.0164714	0.037679	0.999932
RACGAP1	842.757	-0.00118182	0.0149526	0.029254	0.999932
SLC24A2	8.10246	-0.00118097	0.0408742	0.509524	0.999932
ANKRD22	12.5396	-0.0011799	0.0568847	0.650982	0.999932
SGK1	424.285	-0.00117773	0.0342939	0.393228	0.999932
LOC112444948	24.3123	-0.00117601	0.0322853	0.347082	0.999932
ZNF32	388.763	-0.00117548	0.0180303	0.0501117	0.999932
LOC112443281	16.6967	-0.00117371	0.0303083	0.297402	0.999932
HJURP	41.6409	-0.00116907	0.0401552	0.504219	0.999932
CYP2E1	21.2791	-0.00116884	0.030129	0.295311	0.999932
MIR2887-2	7.78885	-0.00116707	0.0342608	0.398094	0.999932
DHH	7.41227	-0.00116231	0.0469414	0.586876	0.999932
C3H1orf216	37.4177	-0.00115502	0.0236879	0.136937	0.999932
LOC112443902	34.1337	-0.00115327	0.0381513	0.479863	0.999932
KLF6	13118.6	-0.00115241	0.0182353	0.0551648	0.999932
LOC112446862	31.0259	-0.00114804	0.0276314	0.238469	0.999932
GUCY2C	80.8686	-0.00113897	0.0246011	0.163873	0.999932
OR5AE3	11.2173	-0.00113617	0.0470576	0.597144	0.999932
PTGS2	285.131	-0.0011349	0.0411389	0.532549	0.999932
CFAP20DC	33.118	-0.00113106	0.0289103	0.283311	0.999932
KIT	186.95	-0.00113029	0.0314613	0.351965	0.999932
LOC112442378	700.526	-0.00112686	0.0629231	0.690038	0.999932
CCL3	346.197	-0.00112462	0.0389268	0.50539	0.999932
LOC112449664	7.05447	-0.00112156	0.039658	0.517678	0.999932
DZANK1	7.27276	-0.00112106	0.0356019	0.449635	0.999932
INKA2	34.5726	-0.00111882	0.0309562	0.345589	0.999932
FANCD2OS	27.2251	-0.0011175	0.0292306	0.3	0.999932
CDC42BPB	10.7996	-0.00111702	0.0326861	0.389391	0.999932
CNTFR	16.7444	-0.00111247	0.0373396	0.4854	0.999932
PLA2G4F	70.5988	-0.00111114	0.0294625	0.310111	0.999932
THSD1	340.21	-0.00111078	0.026181	0.218266	0.999932
ZNF300	197.666	-0.0011091	0.022266	0.123729	0.999932
TCF19	75.5655	-0.00110868	0.0299089	0.323737	0.999932
NACC2	7.45941	-0.00110855	0.0496273	0.62765	0.999932
RGS16	23.4862	-0.00110659	0.0370999	0.484125	0.999932
SAA3	26.2079	-0.00110566	0.0505527	0.635294	0.999932
LRRC25	78.2684	-0.00110452	0.0558595	0.667398	0.999932
TBX6	21.9129	-0.00110386	0.027468	0.258253	0.999932
CKAP2L	200.776	-0.00110074	0.021711	0.11561	0.999932
KCTD15	255.789	-0.00109717	0.0307563	0.353003	0.999932
SERPINB2	108.149	-0.00109313	0.0443772	0.587065	0.999932
LMNTD2	8.54965	-0.00109077	0.04054	0.543263	0.999932
NUSAP1	116.84	-0.00108923	0.0278708	0.278242	0.999932
CDO1	56.3258	-0.00108651	0.0226052	0.139128	0.999932
TOGARAM2	19.185	-0.001085	0.0355332	0.466672	0.999932
SHCBP1	40.9221	-0.00108279	0.0411451	0.554444	0.999932
LOC783641	41.8223	-0.00108011	0.0293823	0.326346	0.999932
TMEM35A	15.6624	-0.00107554	0.0345963	0.453437	0.999932
JUN	10391.8	-0.00107505	0.0250603	0.206096	0.999932
LEF1	6316.33	-0.00107446	0.0169716	0.054586	0.999932
HS1BP3	143.928	-0.00106452	0.0204705	0.103933	0.999932
ITGA6	1929.44	-0.00106131	0.0191976	0.0840494	0.999932
MCTP1	939.594	-0.00106047	0.0157716	0.0459623	0.999932
C1QA	62.5077	-0.00105988	0.0591219	0.694558	0.999932
CTTNBP2	17.4039	-0.00105893	0.0566923	0.684565	0.999932
CD4	168.956	-0.00105885	0.0379938	0.52125	0.999932
NOXO1	14.533	-0.00105688	0.0324382	0.417561	0.999932
SPARC	13.8331	-0.00105528	0.0353753	0.478935	0.999932
MYCBPAP	89.9973	-0.0010537	0.0270817	0.276615	0.999932
LOC783399	7.82783	-0.00105199	0.0493954	0.644693	0.999932
TMEM30B	62.107	-0.00105007	0.0281668	0.310473	0.999932
CYB561	16.1371	-0.00104737	0.0281495	0.311652	0.999932
SNTG2	45.3627	-0.00104396	0.0360644	0.497002	0.999932
VXN	139.985	-0.00104311	0.0330264	0.438436	0.999932
FSD1L	120.271	-0.00104113	0.0258408	0.247525	0.999932
AMPD1	8.93603	-0.0010401	0.0355076	0.48912	0.999932
SYNC	74.6208	-0.00104008	0.0242667	0.202523	0.999932
IGSF9	7.09879	-0.00103904	0.0432845	0.596606	0.999932
CACHD1	8.07052	-0.00103776	0.0406623	0.567396	0.999932
JMJD6	678.247	-0.00103767	0.01207	0.0268091	0.999932
CDH1	11.9266	-0.00103545	0.0476081	0.636962	0.999932
MIR147	12.8921	-0.00103452	0.0437626	0.603231	0.999932
NRP2	26.0023	-0.00103261	0.044845	0.614396	0.999932
MIR2308	9.26361	-0.00103235	0.0379045	0.532261	0.999932
NCK2	986.713	-0.00102958	0.0199448	0.105113	0.999932
PKDCC	6.21402	-0.00102918	0.04761	0.639152	0.999932
NUDT10	36.0085	-0.00102892	0.0265278	0.275422	0.999932
IL11RA	21.7111	-0.0010222	0.0257479	0.25616	0.999932
PDE7B	742.329	-0.0010212	0.0229038	0.174996	0.999932
COL1A1	18.6751	-0.00102009	0.0544626	0.685265	0.999932
H2BC20.1	5.25544	-0.0010189	0.0787463	0.735777	0.999932
TOP2A	353.741	-0.0010186	0.0370924	0.526364	0.999932
SYNPO	116.944	-0.00101725	0.0232002	0.184953	0.999932
PPIL6	8.23692	-0.00101604	0.0330251	0.453596	0.999932
ILDR2	77.0423	-0.00101575	0.0200318	0.111192	0.999932
LOC101905779	34.7058	-0.00101384	0.0255055	0.253976	0.999932
SMIM17	10.5732	-0.00101347	0.0325764	0.445438	0.999932
RAP1GAP	6.72839	-0.00100667	0.0362667	0.518986	0.999932
MIR331	17.7172	-0.00100466	0.026613	0.293348	0.999932
SEMA4G	32.0747	-0.00100369	0.0283221	0.344331	0.999932
SERPINB9	230.404	-0.000997285	0.0311061	0.421422	0.999932
ZFP36L2	51920.8	-0.000996405	0.0156576	0.0540136	0.999932
PRRT3	7.98363	-0.000995959	0.0401616	0.579122	0.999932
TMEM141	334.704	-0.000994547	0.0204644	0.127641	0.999932
LOC112442840	15.1566	-0.000994073	0.0299063	0.393581	0.999932
ENTPD1	129.487	-0.000993235	0.0253338	0.261606	0.999932
GPC2	22.4792	-0.000991751	0.0343355	0.492919	0.999932
NAPRT	37.905	-0.000990964	0.0313739	0.431534	0.999932
HDC	37.0061	-0.000989048	0.0276245	0.333723	0.999932
LDLRAD3	47.1799	-0.000987902	0.0618657
WNT10A	140.075	-0.000986689	0.0258253	0.28094	0.999932
VLDLR	10.4493	-0.00098559	0.0404841	0.587434	0.999932
DBNDD2	316.001	-0.000984752	0.0199586	0.120563	0.999932
SERPINH1	162.594	-0.000984203	0.0204333	0.131003	0.999932
SDK2	6.95706	-0.000981694	0.0397253	0.579951	0.999932
LOC407171	255.171	-0.000978854	0.0465796	0.648829	0.999932
RAB7B	28.7621	-0.000978298	0.0482604	0.661506	0.999932
LGMN	11075.4	-0.000977801	0.0246328	0.249757	0.999932
C18H16orf86	6.78812	-0.000976638	0.0333287	0.481827	0.999932
C1QC	52.5553	-0.0009754	0.0516324	0.683868	0.999932
LOC783146	18.4229	-0.000974293	0.0270426	0.326266	0.999932
TMEM30C	9.24396	-0.000972981	0.0349965	0.514695	0.999932
FBXO41	17.9063	-0.000962884	0.0326628	0.476166	0.999932
LOC112441910	36.3533	-0.000962121	0.0316417	0.454835	0.999932
ZNF496	1178.34	-0.000961693	0.014365	0.0476553	0.999932
RIC3	8.66647	-0.000957078	0.0446656	0.641072	0.999932
IFI27	653.938	-0.000956417	0.019159	0.114428	0.999932
LOC784388	41.2915	-0.000954456	0.0266535	0.327928	0.999932
BTBD16	6.19202	-0.000954255	0.0384045	0.575367	0.999932
MAP3K21	16.6348	-0.000953693	0.0262836	0.31713	0.999932
BMP6	94.8978	-0.000952245	0.0369332	0.55592	0.999932
CYP3A74	34.0603	-0.000950784	0.0393784	0.589267	0.999932
S100B	28.0143	-0.000950433	0.0250197	0.279769	0.999932
KIF11	102.015	-0.000950039	0.0360871	0.544263	0.999932
LOC112448360	11.6928	-0.000949804	0.0363002	0.547659	0.999932
SLAMF8	7.49557	-0.000947256	0.0466765	0.660831	0.999932
TNFSF11	91.5077	-0.000944743	0.0315326	0.46279	0.999932
BEX3	116.257	-0.000942717	0.0251687	0.289729	0.999932
NEURL1	1742.08	-0.000940947	0.0215873	0.180373	0.999932
GSKIP	338.149	-0.000938805	0.0176984	0.0930757	0.999932
SPR	38.4451	-0.000937389	0.0240735	0.258384	0.999932
HAS1	26.2502	-0.000935461	0.0459772	0.659747	0.999932
BMP4	8.41428	-0.000933339	0.0395052	0.598475	0.999932
RCN1	1253.64	-0.000932286	0.0215209	0.183207	0.999932
DUSP8	18.7472	-0.000930425	0.0296571	0.427748	0.999932
SLC16A2	11.3072	-0.000930203	0.0308463	0.456265	0.999932
SLC13A3	25.6589	-0.00092991	0.0357327	0.548844	0.999932
MAP7	37.7315	-0.000929441	0.0235122	0.245717	0.999932
FGD5	46.9661	-0.000928642	0.0363514	0.558862	0.999932
CDH2	47.2781	-0.000928114	0.054836	0.714606	0.999932
CSTB	68.2888	-0.000927953	0.0436848	0.643579	0.999932
PFN2	122.743	-0.000925492	0.0325198	0.494693	0.999932
CALCRL	76.9095	-0.000923668	0.0234117	0.246312	0.999932
PPM1H	160.267	-0.000922126	0.0281935	0.394833	0.999932
LOC107132395	8.36764	-0.000921853	0.0324312	0.495025	0.999932
LOC614922	61.0494	-0.000921026	0.0242829	0.276234	0.999932
GJA10	15.8591	-0.000920601	0.0306643	0.458041	0.999932
LAIR1	44.6675	-0.000920304	0.0471415	0.673752	0.999932
ABHD14A	108.156	-0.000920233	0.0247175	0.290847	0.999932
RBPMS	6.84972	-0.000919568	0.0321523	0.490743	0.999932
IER5L	80.3196	-0.000919093	0.0216071	0.193155	0.999932
ADHFE1	1216.33	-0.00091897	0.0210822	0.17802	0.999932
LOC784052	12.8658	-0.000918765	0.0326183	0.500488	0.999932
EVPL	7.16891	-0.000918032	0.0377326	0.583254	0.999932
LOC100335553	26.8719	-0.000915837	0.0340763	0.528969	0.999932
FAT1	14.6239	-0.000912984	0.0407874	0.621564	0.999932
FMC1	188.511	-0.000912203	0.0183905	0.114873	0.999932
TBX19	9.76696	-0.000910202	0.0409638	0.624579	0.999932
AZGP1	15.2352	-0.000910131	0.033149	0.515469	0.999932
LOC617475	84.3316	-0.000908567	0.0232707	0.251878	0.999932
LOC107132278	8.96253	-0.000907989	0.040884	0.624676	0.999932
GPC3	10.6938	-0.000907737	0.0389558	0.603293	0.999932
PAM	39.5019	-0.000905715	0.0449328	0.662491	0.999932
TLN2	14.0986	-0.000903404	0.0294347	0.439741	0.999932
CDC25C	10.0226	-0.000894052	0.0402592	0.623984	0.999932
ZNF713	141.403	-0.000892939	0.0199839	0.161403	0.999932
LOC617141	19.876	-0.000892415	0.0370341	0.586067	0.999932
KCNQ4	64.4695	-0.000891748	0.0323888	0.51155	0.999932
LPP	92.9556	-0.000889583	0.0206765	0.18274	0.999932
WLS	21.8409	-0.000888603	0.0335407	0.534445	0.999932
DOCK6	35.2307	-0.0008885	0.0316405	0.498642	0.999932
WC1-12	4754	-0.000884336	0.0283536	0.424874	0.999932
SLC9C1	10.4653	-0.000883358	0.0347468	0.557286	0.999932
IL16	3639.25	-0.000882686	0.013511	0.0522062	0.999932
CTBP2	508.873	-0.000882681	0.0179018	0.115869	0.999932
DNAAF1	8.4115	-0.000879808	0.0315016	0.501002	0.999932
S1PR2	178.723	-0.000879431	0.0231651	0.268711	0.999932
F5	22.6073	-0.000875653	0.0407984	0.637367	0.999932
FBXO36	206.738	-0.000874015	0.0200846	0.174383	0.999932
LOC100847495	9.65149	-0.000872376	0.0369728	0.59484	0.999932
MESP1	33.4399	-0.000872024	0.0255951	0.353888	0.999932
SORT1	28.7471	-0.000869438	0.0413258	0.645139	0.999932
EPS8	202.935	-0.000869178	0.0196605	0.165049	0.999932
ESPL1	109.769	-0.000865982	0.0246605	0.328422	0.999932
BEND6	54.1605	-0.00086347	0.0305686	0.491445	0.999932
LOC100141266	38.7912	-0.000863341	0.0225792	0.26058	0.999932
C8H9orf43	24.4619	-0.00086328	0.0401269	0.635767	0.999932
IGF1R	39.8778	-0.000862497	0.0322448	0.525716	0.999932
PEG10	184.104	-0.000862195	0.0381291	0.614067	0.999932
SNAI1	24.5051	-0.000862121	0.0283937	0.441094	0.999932
BMPR1A	384.572	-0.000861798	0.0185628	0.139875	0.999932
TENT5C	136.64	-0.00086128	0.0234848	0.292758	0.999932
SPRED1	7.95793	-0.000860629	0.0412174	0.647742	0.999932
LOC101902926	38.1728	-0.000859863	0.0337146	0.553108	0.999932
PRPH2	12.6177	-0.000859368	0.0270522	0.406784	0.999932
CCL5	297.539	-0.000858666	0.0468598	0.693609	0.999932
HORMAD1	10.4244	-0.000857042	0.0353021	0.579288	0.999932
LOC107132327	32.5599	-0.000855823	0.0446059	0.67861	0.999932
EDN1	18.9589	-0.000853427	0.0427331	0.664393	0.999932
PPL	28.0411	-0.000853422	0.0240745	0.318539	0.999932
EPHB6	33.0781	-0.00085308	0.025035	0.350318	0.999932
CLDN12	15.9907	-0.000851625	0.0379972	0.617358	0.999932
ZFP1	233.696	-0.000851174	0.0194982	0.170352	0.999932
DDAH2	383.282	-0.000850929	0.0209411	0.214735	0.999932
GARIN4	10.6891	-0.000850414	0.035576	0.586582	0.999932
TACC2	9.6659	-0.000850244	0.0343645	0.5687	0.999932
UBE2C	85.9708	-0.000847425	0.0274143	0.425419	0.999932
CACNB3	263.489	-0.000847089	0.0260988	0.387932	0.999932
LURAP1L	50.2262	-0.000845434	0.0222255	0.261589	0.999932
TOMT	11.3697	-0.000844749	0.0264665	0.400565	0.999932
TPPP3	12.1602	-0.00084145	0.0362843	0.600734	0.999932
CXCL12	2889.02	-0.000838003	0.0244498	0.342849	0.999932
ACTN3	21.0461	-0.000837327	0.029267	0.479109	0.999932
ORC1	68.448	-0.000836727	0.0235761	0.314555	0.999932
FAM20A	99.0438	-0.000836146	0.0291308	0.476712	0.999932
MATN2	17.3503	-0.000835451	0.0265536	0.409955	0.999932
CTNND1	35.0679	-0.000834572	0.0305538	0.509136	0.999932
CASTOR2	775.382	-0.000833507	0.0181105	0.142045	0.999932
GPR173	48.4872	-0.000832129	0.0244826	0.348486	0.999932
gzmA	3.94531	-0.000831561	0.0505671	0.724465	0.999932
IL3RA	32.0283	-0.000831155	0.0188383	0.162741	0.999932
PPFIBP1	127.829	-0.000830828	0.0324205	0.547156	0.999932
CHPT1	1101.25	-0.000828942	0.0116875	0.0456933	0.999932
PBX1	111.63	-0.000826996	0.0277009	0.447586	0.999932
CHTF18	68.4921	-0.000825799	0.022194	0.275226	0.999932
LOC508459	393.172	-0.000823586	0.0309228	0.523403	0.999932
EFCAB2	104.995	-0.000822393	0.0180239	0.14532	0.999932
PLAC9	27.8251	-0.00082184	0.0283157	0.466787	0.999932
CATSPERB	21.1351	-0.000821273	0.0247609	0.36601	0.999932
BATF2	15.1451	-0.000819774	0.0409711	0.662399	0.999932
ELFN1	9.87976	-0.000818472	0.0706959	0.783799	0.999932
ZC3HAV1L	133.391	-0.000818164	0.0239192	0.340741	0.999932
ZCCHC13	39.5147	-0.000816869	0.0231567	0.315743	0.999932
PLSCR3	3123.85	-0.000815632	0.0161389	0.105269	0.999932
ZNF599	144.948	-0.000814036	0.0149748	0.0851889	0.999932
RAB17	419.908	-0.000809927	0.0455193
ACSS3	242.842	-0.00080981	0.0467156	0.710047	0.999932
LOC112444390	10.1267	-0.000809749	0.0346248	0.593845	0.999932
PLPP2	439.486	-0.000809435	0.0169566	0.125237	0.999932
EXOC3L2	6.3962	-0.000809094	0.049194	0.724717	0.999932
EREG	10.4512	-0.000808542	0.0583843	0.762732	0.999932
C15H11orf96	503.841	-0.000806733	0.0414549	0.672134	0.999932
PCGF3	989.806	-0.000806681	0.0115445	0.0479489	0.999932
CSRNP1	2727.26	-0.000804992	0.0149017	0.0867265	0.999932
CALML4	47.5765	-0.000803025	0.0297919	0.513123	0.999932
OR11A1	5.40379	-0.00080231	0.0556793	0.755603	0.999932
CXCR4	12089.2	-0.000802124	0.0151298	0.0914104	0.999932
CLCN2	92.8385	-0.000801782	0.0263142	0.428191	0.999932
CNTF	12.1311	-0.000797632	0.0384376	0.646926	0.999932
TMEM132E	59.0902	-0.000796101	0.0334632	0.583813	0.999932
APOM	404.519	-0.000795321	0.0149405	0.0903763	0.999932
MEST	36.1282	-0.000795291	0.0245664	0.380297	0.999932
BEND5	366.322	-0.000795073	0.0139756	0.0756559	0.999932
FAM167A	106.888	-0.00079488	0.0170061	0.133079	0.999932
IL18RAP	18.07	-0.000794782	0.0497994	0.732678	0.999932
LOC101906366	7.27261	-0.000794103	0.0333035	0.582429	0.999932
MYBL1	709	-0.000793374	0.0283012	0.486057	0.999932
LOC112441535	7.94879	-0.000793353	0.0337488	0.589656	0.999932
LOC112441934	26.3212	-0.000792423	0.023227	0.337889	0.999932
DHDH	29.3093	-0.000791677	0.0362405	0.624515	0.999932
TMEM176A	28.6288	-0.000790693	0.0348046	0.606257	0.999932
CXCR3	19.4003	-0.00079049	0.0364934	0.628189	0.999932
SESN3	1752.93	-0.000788694	0.0183723	0.173706	0.999932
BACH1	470.803	-0.000788333	0.0172099	0.14141	0.999932
LOC101902760	115.467	-0.000787336	0.0237822	0.360969	0.999932
LOC112447183	6.915	-0.00078642	0.0452272	0.708905	0.999932
AHR	2099.23	-0.000783746	0.0190531	0.1982	0.999932
CRYBG3	13.2583	-0.000783589	0.0254581	0.417204	0.999932
LOC112441719	9.36201	-0.000783521	0.03173	0.562461	0.999932
NUDT11	15.0734	-0.000783049	0.0252554	0.411534	0.999932
ITCH	1322.77	-0.000782988	0.0133421	0.0703311	0.999932
LAMA4	6124.66	-0.000781744	0.0230754	0.34143	0.999932
CNOT6	2557.75	-0.000778948	0.00931598	0.0387092	0.999932
ACER3	17.9256	-0.000778173	0.0283092	0.496721	0.999932
LOC112448336	21.0313	-0.00077444	0.025203	0.416742	0.999932
SLC26A7	10.7398	-0.000774348	0.0298934	0.533603	0.999932
TNFRSF9	1025.41	-0.000774342	0.0231306	0.349501	0.999932
CCDC194	7.95624	-0.000774326	0.0388421	0.661541	0.999932
RGS10	1356.16	-0.000774039	0.0185846	0.189536	0.999932
FCER1G	198.568	-0.000771923	0.030845	0.553495	0.999932
LOC509118	8.14132	-0.000771204	0.0290346	0.51772	0.999932
MIR4657	95.2315	-0.000769738	0.0172632	0.152659	0.999932
ASB9	8.3902	-0.000768844	0.0351403	0.621939	0.999932
TDRD6	177.639	-0.00076822	0.0256999	0.436268	0.999932
PAK3	9.02002	-0.000767832	0.0345802	0.615028	0.999932
KLF8	136.357	-0.000767106	0.0190758	0.210482	0.999932
COL17A1	19.0973	-0.000766894	0.02377	0.377409	0.999932
INCA1	17.039	-0.000765677	0.0232413	0.36057	0.999932
CYP24A1	6.93621	-0.000765643	0.0591743	0.777239	0.999932
HECTD2	174.189	-0.000762647	0.0264897	0.462455	0.999932
NUF2	61.0545	-0.000762482	0.0254577	0.433731	0.999932
S100A9	154.415	-0.000761588	0.0421977	0.696588	0.999932
GNPTAB	11450.4	-0.000759276	0.0221431	0.327323	0.999932
NPDC1	1122.7	-0.000758998	0.024246	0.399469	0.999932
SOCS6	62.2934	-0.000758864	0.0230103	0.358361	0.999932
DUSP4	222.181	-0.000756898	0.0285377	0.516474	0.999932
CREB3L1	16248.5	-0.00075667	0.0201066	0.254864	0.999932
SH3RF3	124.168	-0.000756146	0.0171992	0.158534	0.999932
SAMD8	391.938	-0.000755359	0.0145722	0.0974013	0.999932
DPP6	9.62978	-0.000755269	0.0370834	0.651832	0.999932
LOC786562	6.54844	-0.000755211	0.0289379	0.526298	0.999932
OAF	26.7193	-0.000754835	0.0215549	0.309714	0.999932
LOC513329	95.425	-0.000752958	0.0277053	0.500151	0.999932
KIAA1671	8.10303	-0.000752872	0.0372161	0.654411	0.999932
ZNF397	992.051	-0.000752671	0.0150022	0.106672	0.999932
CACNA2D2	16.5321	-0.000751437	0.0325192	0.593966	0.999932
C7	195.43	-0.000751059	0.0172245	0.162243	0.999932
MIC2	30.4698	-0.000750849	0.0565032	0.773668	0.999932
GPT	17.7015	-0.000750393	0.0294219	0.539524	0.999932
MEX3B	897.761	-0.000750334	0.0234598	0.38093	0.999932
ETS2	302.773	-0.000748038	0.0178464	0.183103	0.999932
APOBEC3Z1	88.1189	-0.000747373	0.0468852	0.733272	0.999932
MYCN	20.1631	-0.00074735	0.0251573	0.43691	0.999932
BEX5	116.981	-0.000747334	0.0193983	0.236564	0.999932
GPRIN3	85.5081	-0.000747074	0.0302844	0.55842	0.999932
SLC22A20	8.37105	-0.00074603	0.0385407	0.671202	0.999932
AMH	23.0863	-0.00074541	0.0249036	0.430934	0.999932
CCDC40	61.4336	-0.000745295	0.0289335	0.532815	0.999932
RPL3L	32.4986	-0.000743272	0.0243096	0.414462	0.999932
PLIN3	890.599	-0.000740364	0.0149212	0.109972	0.999932
ABCB9	81.7786	-0.000739865	0.0199602	0.26319	0.999932
ADAMTS2	20.0211	-0.000739703	0.0457857	0.729596	0.999932
MCM10	72.431	-0.000739433	0.0227853	0.367208	0.999932
STYXL1	20.4456	-0.000739251	0.0225424	0.358851	0.999932
LOC112449173	7.22796	-0.000738681	0.0251819	0.444553	0.999932
CCL8	310.7	-0.000737769	0.0514156	0.758898	0.999932
MIRLET7I	83.7123	-0.000737033	0.0150792	0.114731	0.999932
COMTD1	139.545	-0.000735498	0.0176967	0.186662	0.999932
GAS2	131.508	-0.000734893	0.0160101	0.137826	0.999932
ADGRF3	7.17016	-0.000733848	0.0351213	0.639453	0.999932
KLK1	129.357	-0.000733839	0.0189319	0.230309	0.999932
SCN4B	197.641	-0.000733782	0.0621429	0.793251	0.999932
LOC104968444	54.2381	-0.000733195	0.0267103	0.490186	0.999932
PDE4A	948.544	-0.000730215	0.016552	0.155092	0.999932
TEKT2	108.075	-0.000728842	0.0203311	0.286463	0.999932
CD163	364.021	-0.000728157	0.0366742	0.66023	0.999932
FOXM1	20.0276	-0.000727692	0.0378919	0.673113	0.999932
OAS2	92.4806	-0.000727588	0.0278263	0.520843	0.999932
FRMD7	13.8068	-0.000727493	0.0360295	0.653377	0.999932
SRXN1	23.7778	-0.000727152	0.0503197	0.757571	0.999932
ITPRID2	1076.04	-0.000726692	0.0102808	0.0516356	0.999932
LTBR	39.3707	-0.000726262	0.0464285	0.738217	0.999932
LOC404051	288.544	-0.000724561	0.0256149	0.467965	0.999932
DUSP16	165.937	-0.000724316	0.0227305	0.378488	0.999932
CYTH3	485.49	-0.000724228	0.0197928	0.270081	0.999932
WNK4	118.843	-0.000724103	0.0201557	0.283935	0.999932
MIOX	70.5214	-0.000723869	0.0240346	0.422008	0.999932
LOC782705	33.1686	-0.000723493	0.0240554	0.422978	0.999932
XRCC2	76.7331	-0.000721433	0.0176437	0.194653	0.999932
APOE	9.15733	-0.000720383	0.0315112	0.595895	0.999932
SLC43A1	25.5749	-0.000720274	0.0328702	0.616656	0.999932
C11H2orf16	16.5935	-0.000716406	0.048468	0.752472	0.999932
LRRC17	33.1489	-0.000714939	0.0427764	0.719414	0.999932
TBC1D19	86.8014	-0.000713923	0.0204938	0.305792	0.999932
IFT46	31.174	-0.000713569	0.0264815	0.49911	0.999932
MED11	125.856	-0.000712169	0.0159065	0.147368	0.999932
TMEM51	19.8541	-0.000710009	0.0350277	0.650399	0.999932
LRRC72	26.4448	-0.000709981	0.0251861	0.467636	0.999932
SDK1	88.7142	-0.000709769	0.0207448	0.319089	0.999932
ITGA9	8.48501	-0.000709206	0.0427341	0.721378	0.999932
MIR12021	37.6407	-0.000708125	0.0320899	0.612014	0.999932
LRRC3B	17.1962	-0.000708081	0.0570007	0.787789	0.999932
BIRC5	220.169	-0.000707914	0.0228445	0.396856	0.999932
MYADM	3896.34	-0.000707285	0.01769	0.206565	0.999932
ARSH	121.187	-0.000706025	0.0277436	0.534163	0.999932
B3GNT8	23.434	-0.000705262	0.0281836	0.544156	0.999932
C11H2orf92	15.3954	-0.000704854	0.0281807	0.544376	0.999932
UCHL1	181.321	-0.000704479	0.0261812	0.498434	0.999932
PLAUR	172.638	-0.000703579	0.0239043	0.435103	0.999932
FAM83C	11.351	-0.000703084	0.0400959	0.703913	0.999932
CGNL1	14.3331	-0.000702454	0.0228859	0.403092	0.999932
P2RY8	1068.28	-0.000701837	0.0242701	0.44775	0.999932
VCAN	402.307	-0.000693687	0.042962	0.729038	0.999932
PHLDB3	13.6363	-0.000693308	0.0241076	0.450037	0.999932
DEPDC1B	22.5021	-0.000691819	0.0391131	0.700508	0.999932
SLC38A5	475.953	-0.000691817	0.0125518	0.0848761	0.999932
MTTP	38.8566	-0.000691262	0.0654868	0.810676	0.999932
ALOX15	12.1031	-0.00069114	0.0297376	0.583671	0.999932
MARCKSL1	563.488	-0.000690646	0.0247513	0.471063	0.999932
MEGF11	26.4281	-0.000688238	0.0545868
FSCN1	309.984	-0.000687995	0.0234803	0.435223	0.999932
SFN	48.9489	-0.000686871	0.0275636	0.543761	0.999932
GADD45G	24.9807	-0.000685543	0.0218713	0.383137	0.999932
DCAF5	4870.71	-0.000685214	0.00675164	0.0439204	0.999932
SULT1C4	73.6185	-0.000683593	0.035041	0.663923	0.999932
CEP55	42.9357	-0.00068298	0.0338237	0.649677	0.999932
AVPR2	46.5162	-0.000680647	0.0283189	0.563774	0.999932
LOC100336941	33.1156	-0.00067895	0.0337872	0.651356	0.999932
KCNH8	9.94946	-0.000678734	0.0502982	0.773472	0.999932
SELENON	452.802	-0.000677564	0.0181289	0.246792	0.999932
LOC112449446	22.5151	-0.000676482	0.021228	0.368158	0.999932
NOBOX	50.4077	-0.000676333	0.0312712	0.618082	0.999932
COCH	6.29818	-0.000676254	0.0418532	0.728376	0.999932
SLC39A8	96.7848	-0.000675848	0.0362494	0.680855	0.999932
SOGA1	963.546	-0.000674522	0.0198205	0.316028	0.999932
SARDH	105.806	-0.00067354	0.0197354	0.313611	0.999932
TMEM205	42.9548	-0.000671886	0.0432535	0.739451	0.999932
LRRC75A	24.8097	-0.00067153	0.0288669	0.580469	0.999932
PLEKHA7	19.36	-0.000671408	0.0243503	0.475581	0.999932
TPI1	14.4313	-0.000670905	0.0259099	0.517395	0.999932
TFE3	2239.21	-0.000669233	0.007102	0.0462942	0.999932
IL17REL	23.738	-0.000669136	0.0351964	0.672944	0.999932
MIS18A	31.9135	-0.000668967	0.0247807	0.489633	0.999932
ZNF286A	1091.52	-0.000668608	0.0142233	0.12714	0.999932
SPACDR	16.895	-0.000667744	0.0302519	0.60714	0.999932
OTULINL	1995.3	-0.000667009	0.0156618	0.167911	0.999932
GLIS2	57.8258	-0.000665383	0.0323968	0.640617	0.999932
LOC619061	22.8339	-0.000661862	0.0272043	0.553867	0.999932
TBC1D21	6.01284	-0.000661178	0.0409491	0.728101	0.999932
TRIM24	862.954	-0.000660974	0.0114783	0.0789415	0.999932
BCAT2	348.349	-0.000660217	0.0139191	0.124085	0.999932
APP	3910.52	-0.000659709	0.0206343	0.361876	0.999932
TUBA1A	2198.48	-0.000659593	0.019082	0.300924	0.999932
DNAJC1	1355.39	-0.000658885	0.00888556	0.0544912	0.999932
NID2	237.58	-0.000658072	0.0200059	0.339147	0.999932
MLPH	17.4997	-0.000657113	0.0378737	0.70518	0.999932
PDZD2	35.7173	-0.000656148	0.02639	0.540017	0.999932
WIPF3	10.1717	-0.000655237	0.041825	0.736671	0.999932
LOC508131	62.517	-0.000654502	0.0290759	0.595459	0.999932
SLC4A4	995.965	-0.000653184	0.0367358	0.69652	0.999932
RIN2	4738.49	-0.000651313	0.018124	0.270282	0.999932
STMN1	5240.7	-0.000650426	0.0217153	0.410479	0.999932
ZNF358	1036.56	-0.000649832	0.014694	0.150022	0.999932
MIR2454	8.80073	-0.000648552	0.0365619	0.697054	0.999932
CUX2	30.1326	-0.000647939	0.0234345	0.468841	0.999932
IL1RN	553.569	-0.000647381	0.0417699	0.739476	0.999932
VASN	40.2286	-0.000646649	0.0259794	0.537695	0.999932
VPS37D	101.699	-0.000646454	0.0341074	0.672286	0.999932
LOC615640	501.984	-0.000644333	0.018698	0.300192	0.999932
S100A11	4371.79	-0.000644267	0.0214541	0.407105	0.999932
LOC614366	33.9596	-0.000643503	0.0209434	0.389276	0.999932
SRSF3	9077.61	-0.000642839	0.00573926	0.0522412	0.999932
NLRC4	21.6495	-0.000642634	0.0256154	0.53214	0.999932
UBE2QL1	176.312	-0.000641939	0.029704	0.614255	0.999932
WDR88	18.626	-0.000641905	0.023313	0.470497	0.999932
TMEM273	303.115	-0.000641008	0.0190567	0.318048	0.999932
PLOD3	1231.52	-0.00064013	0.00954188	0.0631648	0.999932
FYB1	9878.29	-0.000638945	0.0146369	0.155159	0.999932
RAD51	260.208	-0.00063837	0.0143414	0.147033	0.999932
LOC112441491	83.7042	-0.000638208	0.0186741	0.305245	0.999932
TBC1D2B	1560.33	-0.000637618	0.0203679	0.373388	0.999932
CCDC65	10.7714	-0.000636599	0.0243393	0.504402	0.999932
TSPAN15	1163.98	-0.000636261	0.0219827	0.433109	0.999932
EPB41L3	14.6574	-0.000635633	0.0427126	0.750247	0.999932
ESRP2	34.4805	-0.000635381	0.0280186	0.588851	0.999932
DHRS3	957.328	-0.000635213	0.0181119	0.285176	0.999932
LOC112443864	123.701	-0.000634511	0.0357522	0.695919	0.999932
ZNF391	61.9026	-0.000634373	0.0157542	0.194519	0.999932
RNF130	4688.66	-0.000633883	0.0155441	0.187608	0.999932
PRSS23	28.2394	-0.000633717	0.0252525	0.530323	0.999932
RTKN	134.195	-0.000633494	0.0235995	0.486341	0.999932
SYT7	1293.16	-0.000632956	0.0517167	0.793892	0.999932
CPZ	190.943	-0.000632362	0.0142652	0.148551	0.999932
BCL11B	2725.18	-0.000632341	0.0146591	0.160107	0.999932
TMBIM1	358.338	-0.000631619	0.0282887	0.596437	0.999932
LRP1	173.522	-0.000630828	0.0288979	0.607808	0.999932
GAS2L1	121.808	-0.000630494	0.0224038	0.452432	0.999932
ATP2B2	77.8799	-0.00063034	0.0162636	0.216319	0.999932
PATZ1	1667.17	-0.000630302	0.0109621	0.0814268	0.999932
RUNX3	17231.6	-0.000629656	0.0135996	0.132284	0.999932
CAPN5	55.5754	-0.000629533	0.020714	0.394519	0.999932
NOL4L	1055.67	-0.000627484	0.0189657	0.327931	0.999932
NFYA	1112.61	-0.000627313	0.0112514	0.0865549	0.999932
PLPPR3	67.9285	-0.000626135	0.0224647	0.458421	0.999932
TCF7	23369.2	-0.000624436	0.0110735	0.0849156	0.999932
ARMH4	52.2564	-0.000624399	0.0470877	0.777933	0.999932
CHGB	7.37195	-0.000624124	0.0346775	0.69008	0.999932
MC1R	14.401	-0.000621732	0.0339158	0.683036	0.999932
CXCL3	219.381	-0.000621484	0.0449673	0.76853	0.999932
NTRK1	8.31768	-0.000621342	0.0348794	0.693605	0.999932
LOC517016	17.2211	-0.00062028	0.0220065	0.44901	0.999932
NEXMIF	8.69624	-0.000620205	0.0350453	0.695884	0.999932
SDC4	344.374	-0.000618709	0.04165	0.750302	0.999932
RARRES1	44.0326	-0.000618308	0.0209982	0.416079	0.999932
MAFF	38.5907	-0.000618307	0.0293166	0.622938	0.999932
LOC112449443	19.9405	-0.000617362	0.0257582	0.555079	0.999932
CEND1	116.496	-0.00061678	0.0160713	0.220704	0.999932
ASB2	7.1967	-0.000615917	0.0329589	0.675104	0.999932
FMNL2	315.041	-0.000615269	0.0137803	0.145433	0.999932
PROB1	18.6824	-0.000614638	0.023591	0.502513	0.999932
CYGB	914.087	-0.000614583	0.025055	0.540768	0.999932
TSPAN6	215.918	-0.000614284	0.016273	0.230731	0.999932
ARF5	593.52	-0.000613941	0.0139726	0.151724	0.999932
LOC112442485	11.0383	-0.000613285	0.0285894	0.614041	0.999932
KANSL1	3578.68	-0.000612832	0.00756118	0.0568122	0.999932
LOC112442099	14.2807	-0.000612312	0.0276894	0.59857	0.999932
AGO1	3775.16	-0.00061164	0.00871506	0.0632458	0.999932
MARCKS	2836.59	-0.000610783	0.0175753	0.287219	0.999932
CCNJ	443.579	-0.000610556	0.0151159	0.1908	0.999932
LOC112447923	11.3958	-0.000609654	0.0332751	0.682185	0.999932
LMOD3	34.2276	-0.000607672	0.0295375	0.633224	0.999932
PACRG	12.7835	-0.000607444	0.0326434	0.675965	0.999932
VSTM1	6.53391	-0.000606336	0.0633473	0.830445	0.999932
BFSP2	27.3801	-0.000605676	0.0302586	0.645364	0.999932
CCN5	20.746	-0.000605658	0.0283455	0.61491	0.999932
ECM1	186.882	-0.000604271	0.0172878	0.281759	0.999932
B4GAT1	160.966	-0.000603528	0.0173207	0.283895	0.999932
EPHA1	59.7031	-0.000603195	0.0254256	0.558506	0.999932
LOC508933	12.7056	-0.000601094	0.0228597	0.493489	0.999932
HRH4	710.083	-0.00060029	0.019646	0.383483	0.999932
LOC782057	6.19183	-0.000599842	0.0345241	0.70086	0.999932
CDCA8	50.2387	-0.000598805	0.0311803	0.662339	0.999932
PTGDR2	1226.29	-0.000598336	0.0211308	0.440588	0.999932
ZMAT1	77.5148	-0.000597987	0.0410149	0.754679	0.999932
PNMT	32.4852	-0.000597776	0.0330966	0.686534	0.999932
PRKN	36.553	-0.000596024	0.0222911	0.480963	0.999932
YIPF3	2928.98	-0.000595916	0.0116372	0.105355	0.999932
GPR155	770.955	-0.000595748	0.0158498	0.230979	0.999932
LRRC28	300.118	-0.000595183	0.0161991	0.245561	0.999932
MEX3A	28.1612	-0.000595134	0.0212014	0.446206	0.999932
BCL2L1	254.597	-0.000594937	0.0145941	0.184926	0.999932
RBM20	36.8395	-0.000592147	0.0309203	0.662774	0.999932
FAM117B	1399.85	-0.000590159	0.0168819	0.279034	0.999932
FTL	6814.58	-0.000589793	0.0161282	0.247869	0.999932
CD3E	40161.6	-0.000589447	0.0128932	0.137018	0.999932
KANK2	65.5189	-0.000589214	0.02763	0.613489	0.999932
TP53INP2	59.8695	-0.000588677	0.019035	0.371387	0.999932
TEFM	131.065	-0.000588254	0.0149997	0.204942	0.999932
JAML	2260.67	-0.000587961	0.0198651	0.404935	0.999932
KIF22	324.852	-0.000585541	0.0179531	0.329674	0.999932
FAM131B	1227.13	-0.000585523	0.0189143	0.369867	0.999932
FSTL5	31.1071	-0.000585456	0.0394906	0.74971	0.999932
ZNF135	149.379	-0.000585359	0.0160295	0.248133	0.999932
PNLDC1	406.563	-0.000585286	0.0278964	0.62089	0.999932
PLCL1	1991.89	-0.000585111	0.0142183	0.179727	0.999932
IP6K2	1515.72	-0.000585057	0.0107807	0.094754	0.999932
DKK3	23.2567	-0.000585028	0.028448	0.630396	0.999932
RRM2	152.946	-0.000583826	0.0331927	0.695115	0.999932
TRPM4	240.617	-0.000583605	0.0247694	0.5589	0.999932
MAEL	8.50794	-0.000583448	0.0414568	0.763422	0.999932
PARD6B	105.603	-0.000582037	0.0150336	0.21163	0.999932
KIAA1522	75.4104	-0.000579884	0.037758	0.739387	0.999932
DTL	7.35377	-0.000579679	0.0373819	0.736512	0.999932
LOC510904	5.60075	-0.000577996	0.039619	0.753808	0.999932
RNF145	2482.43	-0.00057787	0.00958759	0.0806537	0.999932
DNAH6	8.84236	-0.000577816	0.0325592	0.691276	0.999932
VGLL4	408.66	-0.000577664	0.0136323	0.166104	0.999932
LY6G6C	9.27329	-0.000576679	0.0315852	0.680344	0.999932
NAALADL1	537.145	-0.000576665	0.0247901	0.564991	0.999932
SPC24	27.183	-0.000576203	0.0316467	0.681373	0.999932
LOC100337076	12.8749	-0.000575217	0.0616144	0.836278	0.999932
PBK	35.7048	-0.0005736	0.0228319	0.517598	0.999932
C3H1orf162	428.292	-0.000573144	0.0190771	0.389895	0.999932
LOC101906312	20.0799	-0.000572876	0.0183802	0.361588	0.999932
ADM2	3790.61	-0.000572376	0.0178035	0.337673	0.999932
DUSP14	289.621	-0.000572214	0.0133736	0.161914	0.999932
ZNF711	1184.81	-0.000570981	0.0149693	0.219121	0.999932
LRP5	817.271	-0.000570876	0.0162276	0.271114	0.999932
SGSM1	107.404	-0.000570467	0.0228468	0.520849	0.999932
CSPG4B	12.1155	-0.000570181	0.0377767	0.743944	0.999932
KAT6B	3327.35	-0.000569448	0.0134309	0.165696	0.999932
JUP	57.0897	-0.000569108	0.0222946	0.506235	0.999932
ECI2	93.7353	-0.000568991	0.0184595	0.369199	0.999932
LOC617406	15.1172	-0.000568762	0.0251776	0.580006	0.999932
SLC4A11	52.9526	-0.000568599	0.0265669	0.608486	0.999932
IL1B	985.503	-0.000565335	0.0388229	0.753785	0.999932
LOC786254	13.4406	-0.000564557	0.029526	0.660191	0.999932
NRIP3	23.0366	-0.000563795	0.0376438	0.745839	0.999932
LOC617565	2632.48	-0.000562982	0.00974	0.0876504	0.999932
TDH	9.51692	-0.000562892	0.0294292	0.659844	0.999932
PRXL2B	689.674	-0.000562206	0.0185616	0.380978	0.999932
IL34	13.5389	-0.000562127	0.0300479	0.669001	0.999932
HRH2	3389.92	-0.00056188	0.0182541	0.368536	0.999932
TPX2	199.04	-0.000561468	0.0236817	0.550923	0.999932
CD247	29040.1	-0.000561438	0.0151563	0.235666	0.999932
NKG7	268.087	-0.000559998	0.017241	0.327102	0.999932
SMIM3	732.111	-0.000559595	0.0143117	0.204159	0.999932
C5	54.487	-0.000559267	0.0471588	0.80131	0.999932
LOC112442792	30.9136	-0.000559056	0.0196653	0.428108	0.999932
ZNF548	52.2923	-0.000558671	0.0176335	0.345674	0.999932
C17H5orf52	138.045	-0.000558636	0.014063	0.195786	0.999932
LRRC10B	8.94453	-0.000557846	0.0258478	0.602448	0.999932
RNF144A	2394.95	-0.000557732	0.019144	0.40944	0.999932
ATP8B4	842.595	-0.000557098	0.0214924	0.493282	0.999932
PCK1	66.2079	-0.000556417	0.0267387	0.620518	0.999932
DHRS4	438.579	-0.000556274	0.0331823	0.709761	0.999932
TMEM198B	92.6812	-0.000556212	0.0141262	0.200206	0.999932
KLF12	252.293	-0.000555343	0.0163489	0.293053	0.999932
GBGT1	380.615	-0.000553664	0.0115589	0.124563	0.999932
MIR25	40.3885	-0.000553272	0.0317058	0.695138	0.999932
PGRMC1	2392	-0.000551939	0.0169664	0.324137	0.999932
SLC25A23	132.083	-0.000551235	0.0154073	0.256493	0.999932
PDZD9	29.1595	-0.000551018	0.0240608	0.569028	0.999932
LOC104969832	73.9884	-0.000550526	0.0208335	0.478536	0.999932
WAC	6387.98	-0.000550504	0.00413851	0.110405	0.999932
MAGIX	23.8792	-0.000550463	0.0272011	0.632955	0.999932
SPEG	344.08	-0.000550399	0.0278448	0.643766	0.999932
DAPK2	144.389	-0.000549894	0.0285429	0.655068	0.999932
LOC613282	70.4046	-0.000549816	0.0243915	0.5777	0.999932
PTPRS	2627.01	-0.000548908	0.0171484	0.335622	0.999932
PRKCH	1254.71	-0.000548848	0.0149006	0.237592	0.999932
S100A8	89.1636	-0.000548352	0.0380349	0.755732	0.999932
EPCAM	39.8541	-0.000547994	0.0285883	0.656998	0.999932
TMEM258	776.797	-0.000545891	0.0133853	0.182361	0.999932
SCML4	2360.11	-0.000545669	0.0150159	0.245628	0.999932
BAIAP2L2	54.6897	-0.0005456	0.030743	0.687993	0.999932
TP53INP1	13710.7	-0.000545021	0.0135141	0.187584	0.999932
SPATA6	100.477	-0.000544608	0.014418	0.222099	0.999932
RAX2	19.5243	-0.00054425	0.0245985	0.586877	0.999932
KRT10	19.5409	-0.000544206	0.0307135	0.688451	0.999932
HIVEP1	1841.46	-0.000543994	0.0196991	0.445636	0.999932
PCBP3	695.31	-0.000543295	0.013851	0.201348	0.999932
EPHA2	57.342	-0.000542328	0.0233208	0.558438	0.999932
BUB1B	50.8988	-0.000542315	0.0320617	0.705351	0.999932
LOC100139209	22.384	-0.000541476	0.0433553	0.790618	0.999932
SPINK4	6.37799	-0.000541346	0.0347261	0.732453	0.999932
CCDC106	496.129	-0.00054061	0.0115835	0.132629	0.999932
PDCD1	63.377	-0.000540215	0.0223614	0.535037	0.999932
UBE2E3	1901.57	-0.0005397	0.0114703	0.130399	0.999932
UBL7	1137.08	-0.000539509	0.00750282	0.0737834	0.999932
THNSL1	61.502	-0.00053935	0.0146403	0.236338	0.999932
FUT7	430.91	-0.000539223	0.0271067	0.639237	0.999932
PHF2	1993.32	-0.000538065	0.00949446	0.0936848	0.999932
TTC7B	79.5745	-0.00053755	0.0183299	0.399345	0.999932
OTUD5	6453.02	-0.000537415	0.00622788	0.071316	0.999932
AXIN2	1918.73	-0.000537324	0.0213602	0.508598	0.999932
PCSK4	7.27139	-0.000537212	0.0307181	0.692643	0.999932
ACOD1	185.559	-0.000536968	0.045804	0.80365	0.999932
TMEM18	923.227	-0.000536582	0.0102105	0.105703	0.999932
LRRC34	21.3623	-0.000536509	0.0316147	0.703613	0.999932
SNAPC3	590.844	-0.000536363	0.00755896	0.0749949	0.999932
KLHL7	421.312	-0.00053601	0.00969726	0.097499	0.999932
RASSF1	1428.8	-0.000535503	0.0108488	0.118638	0.999932
ZNF827	1406.22	-0.000534135	0.0125898	0.165273	0.999932
ZFR	1956.57	-0.000533246	0.00546942	0.0757615	0.999932
LOC112448430	68.5066	-0.000531814	0.0181534	0.39867	0.999932
ITGA4	4927.56	-0.000531334	0.0147748	0.250302	0.999932
TUBA1C	59.8148	-0.000531093	0.0153513	0.275773	0.999932
PDE4D	10226.3	-0.00053108	0.0168614	0.343651	0.999932
CHRNE	153.672	-0.000530831	0.0128656	0.176851	0.999932
LOC112441718	94.6105	-0.000529576	0.0148383	0.254912	0.999932
KNTC1	41.8423	-0.000529562	0.0219312	0.53297	0.999932
SLC22A15	9.64411	-0.000528119	0.0319761	0.712347	0.999932
MPP7	188.591	-0.000528061	0.0233524	0.571655	0.999932
POLR3GL	300.062	-0.00052751	0.0104535	0.114668	0.999932
MORN3	193.73	-0.000525774	0.0292796	0.681123	0.999932
FIGNL1	80.5624	-0.000524491	0.0151017	0.272041	0.999932
RBMS2	845.278	-0.000523731	0.0122025	0.161005	0.999932
ME3	125.763	-0.00052354	0.0206926	0.501494	0.999932
ACBD3	2656.29	-0.00052301	0.00746775	0.0784176	0.999932
LOC101904177	174.736	-0.00052296	0.0389212	0.773031	0.999932
IL7R	25640.6	-0.000522701	0.0130264	0.189233	0.999932
SOBP	1359.46	-0.000522392	0.0236267	0.583052	0.999932
LOC521568	15.4026	-0.000521578	0.06457	0.855333	0.999932
ELF5	31.5055	-0.000521577	0.0252485	0.618362	0.999932
RXYLT1	176.052	-0.00052139	0.0133253	0.201386	0.999932
GCNT3	13.6898	-0.00052124	0.036612	0.757749	0.999932
ADNP2	1267.39	-0.000520779	0.00659198	0.0757509	0.999932
RPS6KA2	2211.84	-0.000520328	0.0190152	0.446186	0.999932
LOC112447333	19.2268	-0.000520057	0.0479139	0.818007	0.999932
CHST14	208.161	-0.000518207	0.0131085	0.196184	0.999932
CABP1	119.278	-0.000518166	0.0235474	0.584824	0.999932
RAB3D	43.5637	-0.000516031	0.0214348	0.531735	0.999932
FYN	12715.7	-0.000515842	0.0110723	0.135035	0.999932
DOK7	2397.7	-0.000514654	0.0162463	0.335547	0.999932
CCDC38	47.0196	-0.000514224	0.0204619	0.50368	0.999932
LOC112448929	25.7802	-0.000513825	0.0234077	0.585302	0.999932
PRF1	1295.69	-0.000512689	0.0175438	0.395583	0.999932
C10H15orf48	42.0424	-0.000512392	0.0397966	0.783004	0.999932
LRAT	41.7389	-0.000512135	0.0182988	0.427593	0.999932
CCDC181	229.228	-0.000512035	0.0121031	0.166792	0.999932
CFB	184.656	-0.000511567	0.0322643	0.724568	0.999932
NCALD	1102.69	-0.000510883	0.0197614	0.483774	0.999932
PLA2G7	6832.58	-0.000510625	0.0149573	0.281327	0.999932
ALG8	268.905	-0.000509322	0.0104703	0.124835	0.999932
SS18L1	122.648	-0.000507837	0.0170626	0.380578	0.999932
ANXA11	6905.92	-0.000507667	0.00525591	0.0848108	0.999932
GTF2IRD2	35.3022	-0.000507431	0.0195649	0.480683	0.999932
LOC112446116	10.0325	-0.000507408	0.0347629	0.749819	0.999932
GPC1	98.887	-0.000506801	0.0148898	0.282703	0.999932
RAPH1	66.2956	-0.000505936	0.0260427	0.644899	0.999932
DCAF10	198.047	-0.000503795	0.011265	0.147982	0.999932
SPINT1	37.2971	-0.000503173	0.0180997	0.430138	0.999932
MS4A8	3953.74	-0.000503056	0.0137983	0.238572	0.999932
FHL2	1709.75	-0.00050301	0.0121504	0.175567	0.999932
CUBN	24.6749	-0.000502259	0.0297752	0.702111	0.999932
STAP2	16.7106	-0.000501909	0.0198396	0.496168	0.999932
CATSPER3	12.0899	-0.000501497	0.0300345	0.705721	0.999932
ITK	7929.22	-0.000500642	0.00887081	0.100439	0.999932
AQP3	292.89	-0.00049982	0.0205674	0.521939	0.999932
FLI1	9463.2	-0.000499236	0.00926246	0.107015	0.999932
LOC112449391	32.4379	-0.000498475	0.0187962	0.462808	0.999932
SELL	25988.2	-0.000498198	0.0168154	0.381532	0.999932
C17H4orf46	455.211	-0.000497609	0.0152722	0.311366	0.999932
LOC101902561	149.384	-0.000497416	0.0152505	0.310591	0.999932
DEGS2	49.1594	-0.00049722	0.0235776	0.603386	0.999932
LOC112442483	30.4989	-0.000496272	0.0243052	0.619602	0.999932
CENPA	80.1944	-0.00049627	0.0211621	0.543297	0.999932
SUGCT	58.6118	-0.000496171	0.0164938	0.369621	0.999932
PADI4	8.2377	-0.000496003	0.055523	0.847567	0.999932
CABP2	14.0751	-0.000495902	0.0242494	0.618763	0.999932
NAGS	22.8642	-0.000495571	0.0225925	0.581938	0.999932
GFOD2	169.175	-0.000494983	0.015064	0.304873	0.999932
PAX8	7.59053	-0.00049484	0.0300112	0.709474	0.999932
KLHL26	230.504	-0.000494588	0.0107208	0.13978	0.999932
LOC510798	724.126	-0.000494363	0.0159547	0.347184	0.999932
FBXL4	427.853	-0.000494275	0.00889761	0.103668	0.999932
PRSS2	1464.98	-0.000493986	0.074318	0.868728	0.999932
DYNC2LI1	111.699	-0.000493956	0.0151331	0.309361	0.999932
PLEKHA3	1013.35	-0.000493516	0.00921614	0.109007	0.999932
WDR31	44.6939	-0.000493512	0.0260905	0.65487	0.999932
SHF	246.878	-0.000492662	0.0238054	0.612168	0.999932
ARSK	41.204	-0.000492221	0.0191018	0.481166	0.999932
SEMA7A	688.559	-0.000492101	0.024177	0.620388	0.999932
TMEM219	993.675	-0.000491632	0.00959429	0.116658	0.999932
CD9	1291.5	-0.00049129	0.0185462	0.461684	0.999932
CREB3L4	77.8485	-0.000490894	0.0267851	0.668065	0.999932
LOC533307	12.547	-0.000489836	0.0419144	0.803808	0.999932
TRIM46	43.7199	-0.000489293	0.0193832	0.494376	0.999932
SALL2	420.181	-0.000487927	0.0149974	0.310467	0.999932
LOC786728	27.3279	-0.000487372	0.0225317	0.587874	0.999932
PGAM2	30.5906	-0.000487024	0.0182612	0.455741	0.999932
FAM149A	104.995	-0.00048701	0.0257529	0.653932	0.999932
COL14A1	68.7394	-0.000486964	0.0224961	0.587382	0.999932
SSBP3	4195.76	-0.000486828	0.0176272	0.430534	0.999932
RAB6B	38.2868	-0.000486811	0.0211886	0.553411	0.999932
IGSF9B	9.77702	-0.000486485	0.0335993	0.750606	0.999932
NRXN2	116.217	-0.000486013	0.0163354	0.375271	0.999932
TBC1D10B	2855.05	-0.000485524	0.00703622	0.0883229	0.999932
MIR12002A	755.912	-0.000485283	0.00815507	0.097857	0.999932
B4GALNT1	7.41283	-0.000484726	0.0328703	0.745029	0.999932
OSCP1	27.516	-0.000483909	0.0185161	0.469177	0.999932
CCR1	96.1619	-0.000483855	0.0433426	0.812865	0.999932
LOC524181	158.815	-0.000483701	0.0133185	0.238961	0.999932
KREMEN1	33.2292	-0.000483447	0.0268448	0.674242	0.999932
XPNPEP2	32.0756	-0.000483061	0.0154113	0.336117	0.999932
DEDD	1350.87	-0.000482845	0.00692177	0.0887029	0.999932
LOC515828	32533.6	-0.000482705	0.00942501	0.118257	0.999932
PADI2	8.44117	-0.000481957	0.0483776	0.832833	0.999932
CES2	21.6271	-0.000481208	0.0193725	0.502995	0.999932
DYRK1A	5212.36	-0.000480939	0.00654653	0.088048	0.999932
MIR12042	14.476	-0.000480599	0.0222131	0.58629	0.999932
UHRF1	137.735	-0.000480053	0.0214052	0.565988	0.999932
KCNMB4	729.176	-0.000479159	0.0154644	0.34363	0.999932
CTNNA1	1900.63	-0.00047823	0.00878681	0.109594	0.999932
PSMG3	401.406	-0.000477944	0.00899836	0.113163	0.999932
C11H9orf50	25.1538	-0.000477551	0.0209214	0.555092	0.999932
PLP2	1651.7	-0.000477281	0.0162153	0.381001	0.999932
SMOX	105.284	-0.000476876	0.0160072	0.371967	0.999932
SLC7A4	33.5003	-0.0004764	0.0190131	0.495953	0.999932
C5AR1	191.102	-0.000476283	0.0517835	0.844753	0.999932
FNTB	260.894	-0.000476282	0.0115998	0.179666	0.999932
CENPP	52.4611	-0.0004762	0.0130614	0.236154	0.999932
UGGT2	47.3156	-0.000476095	0.0223813	0.594499	0.999932
NLN	183.351	-0.000476061	0.0113352	0.171108	0.999932
ZC3HAV1	19568.3	-0.00047462	0.00944737	0.123195	0.999932
LOC112447916	6.71118	-0.000474117	0.0339784	0.760216	0.999932
TMEM170B	20.4478	-0.000473354	0.0259608	0.667533	0.999932
ZFP2.1	107.948	-0.000472933	0.0175565	0.444748	0.999932
TH	137.943	-0.000472712	0.040277	0.802477	0.999932
ZNF362	1533.71	-0.000472691	0.00720778	0.0941485	0.999932
HACD2	371.337	-0.000472379	0.015908	0.37323	0.999932
LRRC20	941.51	-0.000471256	0.0211115	0.566646	0.999932
ATF3	220.894	-0.000471175	0.0219597	0.588781	0.999932
MRPS16	601.469	-0.000470677	0.00943793	0.125289	0.999932
ZNF608	386.676	-0.000469946	0.0248924	0.651821	0.999932
TOX	519.729	-0.000469468	0.0146964	0.319611	0.999932
NF1	19.5741	-0.000469434	0.0215038	0.57887	0.999932
MAGED1	3670.51	-0.000469055	0.0102008	0.143735	0.999932
AMZ2	2664.99	-0.000467929	0.00692056	0.0942249	0.999932
ARL13B	359.671	-0.000467522	0.00954245	0.129347	0.999932
NTN1	6.2156	-0.000467342	0.0317794	0.744323	0.999932
CCNB3	23.9495	-0.000467225	0.0225136	0.605637	0.999932
SARM1	573.708	-0.000466844	0.0167824	0.419811	0.999932
KCTD1	1264.07	-0.000466732	0.0143472	0.306415	0.999932
TNFRSF17	6.32902	-0.000466724	0.0396101	0.801438	0.999932
KCNRG	17.6013	-0.000466518	0.025126	0.658612	0.999932
CYRIA	25.2026	-0.000465821	0.0312318	0.739822	0.999932
GALK2	568.278	-0.000464953	0.013762	0.280893	0.999932
SPAM1	21.8299	-0.000464786	0.0248232	0.65461	0.999932
TXLNB	23.3317	-0.000463996	0.0242053	0.64384	0.999932
HMGB3	156.165	-0.000463892	0.0115682	0.189686	0.999932
CHCHD6	126.824	-0.000463599	0.0195243	0.527501	0.999932
IL2	22.1364	-0.000463593	0.0411909	0.810896	0.999932
ZNF444	521.189	-0.000463252	0.010859	0.166614	0.999932
SIRPA	439.977	-0.000462985	0.042271	0.816229	0.999932
LOC112444803	18.1087	-0.000462673	0.0229857	0.620211	0.999932
SPATA45	10.1065	-0.000462478	0.0218761	0.594863	0.999932
BRINP1	16.5016	-0.000462329	0.051067	0.847404	0.999932
FBXO7	1998.18	-0.000461015	0.00621961	0.0947483	0.999932
FAM118B	540.78	-0.00046043	0.00900238	0.122735	0.999932
SH3D21	38.4558	-0.000459965	0.0208812	0.571597	0.999932
ENC1	52.4089	-0.000459936	0.0185758	0.499447	0.999932
LSM8	564.473	-0.000459821	0.0116899	0.197992	0.999932
PLD3	1473.75	-0.000459379	0.0193082	0.525147	0.999932
BLOC1S1	691.319	-0.000459373	0.0123614	0.224947	0.999932
ATOX1	151.76	-0.000458933	0.01049	0.159016	0.999932
KLF9	828.8	-0.000458499	0.0266544	0.688972	0.999932
TEX2	599.378	-0.000456746	0.0096362	0.1383	0.999932
PIWIL2	25.1498	-0.000456415	0.0585537	0.865179	0.999932
RGS17	32.0621	-0.000455429	0.0216219	0.595265	0.999932
AGAP1	58.1019	-0.000455369	0.0221036	0.606915	0.999932
FARP1	832.86	-0.000455135	0.01235	0.229103	0.999932
SPINT2	1639.06	-0.000455009	0.0150887	0.357625	0.999932
FHIT	141.269	-0.00045397	0.0148573	0.347875	0.999932
RNF182	155.147	-0.000453815	0.0153457	0.371524	0.999932
ADCY9	20.7455	-0.00045378	0.0333536	0.765646	0.999932
YES1	42.8881	-0.000453683	0.0216707	0.598122	0.999932
MAF	7361.49	-0.000453548	0.0124749	0.236203	0.999932
ATP8B2	11623.8	-0.000453161	0.0109007	0.176458	0.999932
IL6	58.8381	-0.000453103	0.0435676	0.825698	0.999932
PRAF2	751.222	-0.000452654	0.010161	0.154544	0.999932
AMPH	372.053	-0.000451574	0.018582	0.509448	0.999932
FAM83D	38.1415	-0.000450463	0.0189652	0.523844	0.999932
MFSD4A	69.3216	-0.000450256	0.0314267	0.750569	0.999932
PGLYRP1	56.143	-0.000449774	0.0145001	0.336197	0.999932
AMOTL1	112.855	-0.000449565	0.0216458	0.601417	0.999932
FGL2	124.721	-0.000448949	0.0290355	0.726344	0.999932
CD3G	9061.35	-0.000448919	0.0153079	0.37638	0.999932
GPR132	6222.41	-0.000448567	0.0101582	0.157603	0.999932
LOC530932	34.2901	-0.00044698	0.0170593	0.457121	0.999932
FCN1	260.971	-0.000446579	0.0495749	0.848558	0.999932
MSMO1	734.489	-0.000446268	0.0111271	0.190484	0.999932
FXYD6	5402.34	-0.000445868	0.0171408	0.461886	0.999932
REC114	15.6544	-0.000445263	0.0199833	0.561399	0.999932
BNIP3	153.763	-0.000444909	0.0102244	0.162397	0.999932
PRXL2A	655.997	-0.000444633	0.0140347	0.320383	0.999932
THUMPD2	431.194	-0.000444553	0.0279009	0.715481	0.999932
POMC	182.147	-0.000444466	0.0110607	0.189833	0.999932
ADIRF	429.147	-0.000443924	0.0172647	0.469368	0.999932
SP4	888.866	-0.000443848	0.00964702	0.147506	0.999932
GOLM1	23.4807	-0.000443463	0.03076	0.74803	0.999932
SLIT1	15.8329	-0.000443286	0.0269866	0.704317	0.999932
LOC112448166	32.1202	-0.000443234	0.0191269	0.537334	0.999932
TMIGD2	423.16	-0.000443175	0.0188039	0.52679	0.999932
TCAF2	68.4806	-0.000443174	0.019519	0.549737	0.999932
KCNIP3	1367.81	-0.000442595	0.0207979	0.586756	0.999932
BMPR2	1384.65	-0.000442373	0.0141758	0.330386	0.999932
SNRK	5698.75	-0.000441799	0.00944733	0.144053	0.999932
DNAJC12	183.781	-0.000441791	0.0215991	0.60766	0.999932
WDPCP	94.3674	-0.000441519	0.0113304	0.202607	0.999932
FASTKD5	398.895	-0.000441398	0.00848995	0.124475	0.999932
HSPA2	169.856	-0.000441228	0.018346	0.513348	0.999932
ITSN1	78.0394	-0.000440439	0.0142418	0.336286	0.999932
SLC37A3	3453.29	-0.000440185	0.0167657	0.453748	0.999932
LVRN	19.7718	-0.000440113	0.0264753	0.699398	0.999932
CERK	7659.98	-0.000440074	0.0108495	0.186567	0.999932
CKB	73.6382	-0.000439353	0.0298107	0.740803	0.999932
ZNF184	986.886	-0.000439297	0.0116907	0.219109	0.999932
POMK	747.634	-0.000439277	0.00882021	0.131942	0.999932
SRC	34.6067	-0.000439095	0.0148322	0.367068	0.999932
SLC16A11	133.604	-0.000439033	0.0160478	0.424133	0.999932
N6AMT1	169.32	-0.000438774	0.0105931	0.179088	0.999932
BMF	4019.81	-0.000438727	0.0147774	0.364916	0.999932
SLC20A2	3158.09	-0.000438704	0.0194799	0.553436	0.999932
XPO7	1686.8	-0.00043862	0.00539073	0.106811	0.999932
AMIGO1	224.653	-0.000438378	0.0116737	0.219414	0.999932
CSF3	22.6733	-0.000438337	0.0352958	0.788048	0.999932
ACP2	407.305	-0.000438303	0.01223	0.243148	0.999932
PKD2	19.9507	-0.000438099	0.0209197	0.594403	0.999932
LOC788414	110.832	-0.000436991	0.0222472	0.626973	0.999932
KLF4	43.6342	-0.000436925	0.0183096	0.517183	0.999932
PCDHGA8	192.357	-0.000436345	0.0157674	0.415107	0.999932
GNLY	49.0327	-0.000436179	0.0355837	0.791045	0.999932
CYB5A	1143.03	-0.000435208	0.0117391	0.225614	0.999932
LOC510536	368.102	-0.000434809	0.0174871	0.489615	0.999932
TRAF4	1918.76	-0.000434707	0.020155	0.577409	0.999932
HOXB4	14.0853	-0.000434663	0.0236667	0.657738	0.999932
CXHXorf58	22.2635	-0.000434582	0.0209027	0.597453	0.999932
EMP3	7808.33	-0.000434437	0.0163522	0.443749	0.999932
CDKN1C	34.1229	-0.000434112	0.0176891	0.498143	0.999932
AGPAT4	321.214	-0.000433329	0.0128922	0.279869	0.999932
RNF227	8.35784	-0.000432634	0.0219696	0.624804	0.999932
SLC31A2	198.014	-0.000432132	0.0123729	0.257049	0.999932
RAB25	13.2703	-0.000431618	0.0256533	0.693492	0.999932
CHRNB1	747.551	-0.000431478	0.015847	0.425415	0.999932
ASS1	52.7561	-0.000430998	0.0270278	0.713352	0.999932
PILRA	103.74	-0.000430325	0.0435136	0.834255	0.999932
MPP2	121.105	-0.000430199	0.0341334	0.78388	0.999932
MTHFD2L	131	-0.000429682	0.0118939	0.238572	0.999932
BCL2	999.301	-0.000429444	0.0229986	0.649314	0.999932
PTS	462.367	-0.000429178	0.0086103	0.134234	0.999932
MIR10178	24.9992	-0.000429058	0.0207001	0.59778	0.999932
PAPOLB	125.148	-0.000428542	0.0137426	0.328074	0.999932
LDLRAP1	1047.07	-0.000428456	0.0130567	0.29427	0.999932
LOC104968422	4064.09	-0.000427976	0.0282323	0.730375	0.999932
MYB	382.283	-0.000427608	0.0259084	0.700222	0.999932
MYEF2	436.377	-0.000427451	0.0103839	0.182482	0.999932
ARMC9	64.9645	-0.000427083	0.0141918	0.352502	0.999932
GPBAR1	8.81117	-0.00042699	0.0336249	0.781754	0.999932
GLCE	334.312	-0.000426866	0.0100721	0.172971	0.999932
DMAC2L	162.51	-0.000426469	0.011864	0.241071	0.999932
TNIP1	4887.24	-0.000425531	0.00619852	0.109378	0.999932
LOC112447584	5.57147	-0.00042469	0.037986	0.810951	0.999932
SOCS3	5135.82	-0.000424183	0.0158497	0.435607	0.999932
IDS	208.595	-0.000424101	0.0185603	0.540805	0.999932
LOC784931	24.5394	-0.000423514	0.0220753	0.635499	0.999932
CBLC	466.767	-0.000423329	0.0135472	0.325637	0.999932
ABCG2	629.263	-0.000423203	0.0181819	0.529137	0.999932
MAOA	10.8695	-0.000422132	0.0437251	0.838216	0.999932
LOC784385	18.0551	-0.000422082	0.018984	0.556672	0.999932
MED21	1255.08	-0.00042188	0.0117362	0.240945	0.999932
EMILIN2	449.168	-0.000421821	0.0334444	0.783081	0.999932
LOC786914	280.448	-0.00042132	0.0123225	0.268398	0.999932
AGTRAP	2124.45	-0.000420978	0.0113202	0.224223	0.999932
TCP11L2	5806.23	-0.000420861	0.0085249	0.138016	0.999932
RGL1	60.7419	-0.000420856	0.0368914	0.806487	0.999932
MYPOP	164.375	-0.000420699	0.0134321	0.323591	0.999932
FCGRT	3292.18	-0.000419721	0.0179129	0.523983	0.999932
MBNL2	685.657	-0.000418332	0.0082686	0.134725	0.999932
FNDC3A	12812.9	-0.000418005	0.0156175	0.433765	0.999932
LOC112442794	15.7268	-0.000417923	0.0193412	0.572112	0.999932
SLC45A3	105.247	-0.000417903	0.0175249	0.512267	0.999932
MEFV	53.2509	-0.000417414	0.0272035	0.72491	0.999932
FGFR1	7.58462	-0.000417355	0.0299512	0.755476	0.999932
TCF12	2122	-0.000416876	0.0107726	0.206892	0.999932
RASSF4	28.4443	-0.000415672	0.0220142	0.641355	0.999932
CNKSR1	14.3603	-0.000415271	0.0331977	0.78465	0.999932
SLC16A13	11.9768	-0.000414681	0.0261968	0.713631	0.999932
NXN	1127.81	-0.000413021	0.0150284	0.413557	0.999932
PRSS36	8.29868	-0.000412441	0.031988	0.776635	0.999932
GYPC	2879.83	-0.000411923	0.0134842	0.338793	0.999932
PHC2	2303.09	-0.000411575	0.00710515	0.121841	0.999932
PLEKHF2	17203.2	-0.000411418	0.0117586	0.254869	0.999932
DCBLD2	274.198	-0.000411005	0.0180379	0.538893	0.999932
SYT3	48.3417	-0.000410943	0.020678	0.615363	0.999932
QPRT	9.98143	-0.000410779	0.0370585	0.812105	0.999932
ARHGAP28	12.5161	-0.000409919	0.0545029	0.871957	0.999932
LOC112442424	8.43847	-0.000409437	0.0283563	0.743757	0.999932
SGCB	163.343	-0.0004094	0.0130193	0.318914	0.999932
ABCB1	121.097	-0.000409091	0.0422529	0.837583	0.999932
MYG1	455.691	-0.000408927	0.00940625	0.168624	0.999932
CDC25B	24917.8	-0.000408811	0.0125425	0.295864	0.999932
FOXP4	1420.24	-0.00040878	0.0127985	0.308679	0.999932
FBXO44	346.222	-0.000408579	0.0179829	0.539961	0.999932
RFLNB	1690.07	-0.000408081	0.0151856	0.428068	0.999932
SLC6A1	31.7993	-0.00040741	0.0277085	0.737729	0.999932
IFI47	4356.35	-0.000407241	0.0178084	0.535613	0.999932
DNAJC30	248.531	-0.000406962	0.0140209	0.373193	0.999932
PRKCQ	6647.39	-0.000406853	0.0109194	0.22381	0.999932
C25H16orf54	7161.88	-0.00040673	0.0116466	0.255707	0.999932
LOC781001	22.6769	-0.000406346	0.0156478	0.451565	0.999932
SLC25A27	119.978	-0.00040608	0.0142135	0.384119	0.999932
SIRT4	101.534	-0.000405832	0.0105149	0.208866	0.999932
ZNF132	241.806	-0.000405829	0.0100563	0.19213	0.999932
ENG	581.8	-0.000405692	0.038582	0.822516	0.999932
LOC782845	9.48096	-0.000405581	0.0278357	0.740406	0.999932
HAMP	17.9157	-0.000405239	0.0250087	0.703587	0.999932
MCM7	5775.79	-0.000404925	0.00702441	0.124762	0.999932
UST	1274.4	-0.000404189	0.0117833	0.265368	0.999932
TRMT11	372.694	-0.000404112	0.00963225	0.179754	0.999932
FBXL21	28.7411	-0.000404081	0.018916	0.57496	0.999932
CSNK1E	776.598	-0.000403992	0.013903	0.37168	0.999932
ANKRD50	182.587	-0.000403739	0.0128767	0.319864	0.999932
SSBP2	501.243	-0.0004036	0.0190233	0.57868	0.999932
TCAF1	1266.47	-0.000403013	0.0125142	0.30262	0.999932
CYP20A1	1627.05	-0.00040261	0.0143033	0.393734	0.999932
RUBCNL	6398.32	-0.000402233	0.0116239	0.260476	0.999932
CXCL2	780.791	-0.000401842	0.0389039	0.825794	0.999932
CABCOCO1	42.2992	-0.000401776	0.0152565	0.440452	0.999932
LOC112444389	80.1448	-0.000401561	0.017209	0.521372	0.999932
RHEX	25381.3	-0.00040152	0.00868842	0.155715	0.999932
EMSY	1359.79	-0.000401442	0.00463777	0.139272	0.999932
BTBD7	1115.55	-0.000401327	0.00898926	0.163514	0.999932
KCNJ10	10.7603	-0.000401302	0.0298815	0.764423	0.999932
NEDD4	1399.81	-0.000401302	0.0146663	0.413398	0.999932
SPON2	303.687	-0.000400909	0.0235438	0.683487	0.999932
ZNF467	279.402	-0.000400782	0.0224332	0.663274	0.999932
MPZL1	54.282	-0.000399865	0.0200225	0.610206	0.999932
ARHGAP44	10.3789	-0.000399654	0.0227491	0.670285	0.999932
MGST3	537.457	-0.000399412	0.0112289	0.246071	0.999932
RNLS	86.6236	-0.000399212	0.013439	0.355277	0.999932
INSL3	225.935	-0.000399186	0.0207182	0.628032	0.999932
STAC3	269.816	-0.000399154	0.0242461	0.696538	0.999932
TFIP11	1632.01	-0.000398908	0.00546482	0.1241	0.999932
AFAP1	1596.44	-0.000398892	0.0156335	0.461503	0.999932
DIP2C	743.631	-0.00039869	0.013858	0.377363	0.999932
LAPTM5	78300.2	-0.000398386	0.0149646	0.431872	0.999932
SH3PXD2B	137.206	-0.000398206	0.015502	0.456673	0.999932
TMCC1	631.607	-0.000397646	0.0083019	0.149856	0.999932
PHC1	3351.48	-0.000397043	0.00978184	0.191482	0.999932
OSBPL2	2713.81	-0.000397012	0.00806417	0.145418	0.999932
TSPAN32	68.4866	-0.000396757	0.0340691	0.800443	0.999932
ODAD1	299.611	-0.000396055	0.0248292	0.707924	0.999932
ZNF629	157.174	-0.000395813	0.0112969	0.253736	0.999932
NACAD	179.762	-0.000395804	0.0219734	0.658638	0.999932
IFT22	439.212	-0.000395765	0.0112517	0.251738	0.999932
EMID1	1982.32	-0.000395761	0.0166091	0.506257	0.999932
ITGB1BP2	74.6734	-0.000395493	0.0283913	0.753078	0.999932
SESTD1	231.633	-0.000395047	0.0239265	0.69468	0.999932
QRICH2	118.358	-0.000394977	0.0180411	0.558327	0.999932
LAMB1	45.082	-0.000394849	0.0227336	0.674165	0.999932
NEK2	21.3026	-0.000394837	0.0333141	0.796214	0.999932
SLC39A7	2269.83	-0.00039483	0.00789251	0.143693	0.999932
HR	734.523	-0.00039447	0.0161756	0.490687	0.999932
IMPA2	991.649	-0.000394454	0.0105074	0.221316	0.999932
CHST1	913.896	-0.000394186	0.0188603	0.584508	0.999932
DNAJA4	1082.91	-0.00039418	0.0153323	0.45489	0.999932
LOC107131311	124.663	-0.000394154	0.0116762	0.273744	0.999932
ATG9A	2655.69	-0.000393644	0.010349	0.215928	0.999932
YBX3	9080.66	-0.000393239	0.0133431	0.359388	0.999932
SMAD9	396.163	-0.000393173	0.0160502	0.487319	0.999932
LOC112443690	7.84136	-0.000392759	0.0354616	0.811302	0.999932
GPAT2	7.06516	-0.000391909	0.0406571	0.837985	0.999932
DUSP1	1599	-0.000391548	0.0189199	0.589214	0.999932
LOC107131209	48.9729	-0.000391087	0.0320257	0.788669	0.999932
HMGXB4	794.333	-0.000389619	0.0075142	0.140777	0.999932
PPP2CB	1124.62	-0.000389551	0.00626281	0.127908	0.999932
GPR35	7010.31	-0.000389404	0.0130769	0.351515	0.999932
ZFYVE19	174.19	-0.000388507	0.0126271	0.329626	0.999932
SGCE	54.4078	-0.000388351	0.0450963	0.855722	0.999932
ILK	2112.54	-0.000388339	0.00851784	0.162212	0.999932
SSR2	10489.8	-0.000387885	0.0143358	0.41752	0.999932
GABBR1	1893.89	-0.000387371	0.0300176	0.773999	0.999932
C24H18orf54	213.085	-0.00038736	0.00900541	0.17622	0.999932
IP6K1	3218.95	-0.000385949	0.00450619	0.153204	0.999932
RNASE4	1723.56	-0.000385586	0.0345876	0.809448	0.999932
IL6ST	613.975	-0.000385251	0.00984557	0.206081	0.999932
PPTC7	2194.57	-0.000384996	0.00495885	0.138519	0.999932
PIK3R5	10688.2	-0.00038499	0.0105469	0.234266	0.999932
TUBB	8883.52	-0.000384928	0.0137543	0.393158	0.999932
GJC2	96.7169	-0.000384573	0.0186889	0.590443	0.999932
C3	170.556	-0.000384524	0.0185008	0.584971	0.999932
SLCO3A1	907.55	-0.000384318	0.0157559	0.48746	0.999932
STOM	646.06	-0.000384202	0.0209043	0.647002	0.999932
ZNF181	401.62	-0.000384152	0.0108254	0.247479	0.999932
STX1A	425.461	-0.000383779	0.0589942	0.887094	0.999932
LOC784541	344.447	-0.000383698	0.024914	0.718591	0.999932
NOTCH3	49.0222	-0.000383436	0.0242757	0.709423	0.999932
LOC112446123	10.3542	-0.000383056	0.0324332	0.796112	0.999932
LOC112443674	62.5644	-0.000382797	0.0159536	0.497803	0.999932
GIMD1	7.15988	-0.00038253	0.035469	0.816302	0.999932
C2	34.584	-0.000382276	0.0406754	0.842053	0.999932
TBXAS1	41.9843	-0.000382275	0.015431	0.476498	0.999932
ESCO2	56.952	-0.000382085	0.0153455	0.473043	0.999932
TMEM9	1991.18	-0.000381895	0.01367	0.393596	0.999932
NDUFB7	693.309	-0.000381402	0.0117581	0.295796	0.999932
UBAC1	2049.03	-0.000381374	0.0061196	0.132154	0.999932
LUZP1	310.526	-0.000381156	0.0132552	0.373493	0.999932
CDKN2D	1681.62	-0.000381145	0.0145092	0.436143	0.999932
SH3PXD2A	38.0474	-0.000381136	0.0147272	0.446442	0.999932
ABHD16B	101.937	-0.000380747	0.0167998	0.53339	0.999932
SLC25A24	1200.58	-0.00038056	0.0121766	0.318371	0.999932
POLR3C	1460.77	-0.000380087	0.00727454	0.143664	0.999932
NCAPH	128.171	-0.000380013	0.023064	0.692734	0.999932
HOMER3	22.47	-0.000379984	0.0214457	0.662532	0.999932
PIM2	5301.37	-0.000379935	0.0125912	0.340854	0.999932
MIR2357	11.347	-0.00037992	0.0303886	0.781654	0.999932
APEX2	491.808	-0.000379847	0.00764278	0.149987	0.999932
PLA2G15	287.302	-0.000379529	0.0126659	0.34538	0.999932
DPY19L1	688.594	-0.000379152	0.00915226	0.188582	0.999932
IL2RA	11324.2	-0.000378748	0.0143411	0.431748	0.999932
MICU1	744.792	-0.000378573	0.0108199	0.254537	0.999932
ALPK1	44.0211	-0.000378114	0.021929	0.673841	0.999932
CSGALNACT1	1570.05	-0.000378041	0.0153918	0.480945	0.999932
MKRN1	1520.41	-0.000377764	0.0074173	0.147582	0.999932
SMAD4	3268.14	-0.000377266	0.00579447	0.134319	0.999932
MKS1	264.873	-0.000377262	0.0141181	0.423194	0.999932
GFRA4	35.06	-0.000377045	0.0143025	0.432507	0.999932
ZNF438	335.076	-0.000376887	0.0104846	0.241746	0.999932
YIF1A	1164.65	-0.000376568	0.00594268	0.134682	0.999932
LOC100337136	244.033	-0.000375974	0.0151326	0.47262	0.999932
LOC530965	8.03829	-0.000375969	0.0250236	0.725979	0.999932
MYO7B	11.9682	-0.000375967	0.0596883	0.890269	0.999932
ZNF148	1102.16	-0.000375927	0.00743184	0.149176	0.999932
LOC112446870	20.7204	-0.000375361	0.0249255	0.725085	0.999932
QPCT	69.2908	-0.000375249	0.0162593	0.520427	0.999932
GPR146	464.839	-0.000375211	0.0132482	0.382488	0.999932
NAA38	308.495	-0.000375175	0.0101007	0.227629	0.999932
CBR1	30.4543	-0.000374668	0.0224698	0.68695	0.999932
BATF3	99.2305	-0.000374496	0.0269609	0.75125	0.999932
PHACTR4	1711	-0.00037449	0.00808124	0.163329	0.999932
TEX261	1491.75	-0.000374335	0.00465422	0.1534	0.999932
TAX1BP3	836.235	-0.000373968	0.0124991	0.345335	0.999932
CD63	1127.85	-0.000373886	0.0169588	0.54808	0.999932
MPZL2	120.423	-0.000373646	0.0186297	0.601233	0.999932
NR3C1	5345.75	-0.000373595	0.00745237	0.151272	0.999932
HDAC3	1923.86	-0.000373286	0.00526903	0.139934	0.999932
PDK2	1391.26	-0.000373224	0.0122073	0.331214	0.999932
PRSS12	22.2696	-0.000373191	0.023547	0.706358	0.999932
ALPK2	42.5316	-0.000373058	0.016594	0.536027	0.999932
CALU	1210.33	-0.000372816	0.00791246	0.160929	0.999932
LOC100297498	112.353	-0.00037279	0.0161211	0.518437	0.999932
PAK6	418.955	-0.000372755	0.0139164	0.420281	0.999932
SLC16A7	248.887	-0.000372267	0.054708	0.884017	0.999932
ZNF462	7929.43	-0.000370989	0.0134962	0.401937	0.999932
CFD	388.144	-0.000370958	0.0461523	0.865291	0.999932
ARL13A	19.3036	-0.000370549	0.0306504	0.789291	0.999932
GDNF	21.0833	-0.000370545	0.0331428	0.807751	0.999932
MON1A	319.891	-0.00037026	0.0100107	0.229949	0.999932
LGALS3	2657.28	-0.000370145	0.0166914	0.543454	0.999932
RMRP	36.0397	-0.000370144	0.0383057	0.836862	0.999932
SDS	651.459	-0.000370028	0.0312823	0.794613	0.999932
SLC39A13	1157.97	-0.000369632	0.0100743	0.233371	0.999932
RESTB	1445.43	-0.00036956	0.00522749	0.142644	0.999932
LTA	515.132	-0.00036935	0.00965311	0.216804	0.999932
MIC1	297.002	-0.000369013	0.0321576	0.801716	0.999932
DDIT4	4415.83	-0.000368968	0.026558	0.750431	0.999932
SIGLEC1	18.5637	-0.000368855	0.0208976	0.66176	0.999932
SNX15	188.338	-0.00036878	0.0105887	0.257097	0.999932
LOC112449175	40.6175	-0.000368714	0.0166537	0.543994	0.999932
MRTFB	454.154	-0.0003687	0.0105279	0.254426	0.999932
HMGCR	2545.06	-0.000368371	0.00706842	0.149024	0.999932
FKBP5	12877.5	-0.000368342	0.0287655	0.774023	0.999932
GATM	340.904	-0.000368321	0.0190463	0.618611	0.999932
BRI3	644.056	-0.000368241	0.0131284	0.387399	0.999932
SLC9A9	520.393	-0.000368006	0.0122384	0.34103	0.999932
HASPIN	63.5919	-0.000367589	0.0167124	0.547592	0.999932
COPG1	5725.63	-0.000367471	0.00574534	0.140311	0.999932
PLK1	567.595	-0.000367241	0.0154615	0.499602	0.999932
L2HGDH	530.844	-0.000367041	0.012681	0.365915	0.999932
LRP6	101.194	-0.000366784	0.0139262	0.430184	0.999932
B3GNT3	480.623	-0.000366715	0.0118866	0.324591	0.999932
SDC3	106.154	-0.000366544	0.015454	0.500298	0.999932
MFGE8	672.27	-0.000366281	0.0160661	0.525321	0.999932
ECSCR	163.487	-0.000366094	0.0280234	0.7682	0.999932
ARL6IP1	20239.7	-0.000366046	0.0145644	0.461839	0.999932
DIPK2A	1260.5	-0.000365861	0.00918659	0.20366	0.999932
IFT43	112.433	-0.000365374	0.014124	0.442052	0.999932
USP3	2094.98	-0.000364987	0.012402	0.354487	0.999932
C1R	18.5593	-0.000364939	0.046901	0.869528	0.999932
GRAP2	2403.19	-0.000364902	0.00758833	0.160656	0.999932
LOC100335205	50212.2	-0.000364662	0.014787	0.474115	0.999932
NCAPG	142.767	-0.00036458	0.0188304	0.61703	0.999932
FGF2	16.7174	-0.000364542	0.0278686	0.767642	0.999932
TBC1D9	106.984	-0.000364427	0.0316985	0.800886	0.999932
CCNE2	300.488	-0.000364382	0.0163278	0.537868	0.999932
LCTL	39.0723	-0.000364078	0.0243696	0.725976	0.999932
TMSB10	42173.2	-0.000364023	0.0128294	0.378594	0.999932
MIR7-2	245.465	-0.000363837	0.0183771	0.605367	0.999932
TEAD3	57.8642	-0.00036343	0.0204652	0.65782	0.999932
LOC112444970.1	11.6752	-0.000363268	0.0270946	0.760362	0.999932
RCSD1	15602	-0.000363108	0.0127201	0.374329	0.999932
INAVA	25.6593	-0.000362584	0.0268807	0.758485	0.999932
MVP	6833.65	-0.000361711	0.00821524	0.178024	0.999932
APC2	130.602	-0.000361424	0.0155252	0.51066	0.999932
MAGED2	1892.65	-0.000361206	0.00861286	0.189837	0.999932
CAPN3	47.7417	-0.000360878	0.0321559	0.80613	0.999932
SYT11	216.035	-0.000360586	0.0171378	0.571324	0.999932
BNIPL	34.1303	-0.000360561	0.0226046	0.701565	0.999932
PIAS1	1478.51	-0.000360491	0.00602521	0.144984	0.999932
SMARCD3	601.349	-0.00036031	0.011645	0.321998	0.999932
PROX2	98.5775	-0.000360285	0.0216837	0.685443	0.999932
SYTL3	17585.4	-0.000360253	0.0102108	0.251485	0.999932
LOC100335828	13.8609	-0.000360145	0.0315121	0.801889	0.999932
FAM180B	27.927	-0.000360129	0.0197076	0.643978	0.999932
MCM8	355.544	-0.000360031	0.0152884	0.502868	0.999932
NRBP1	6594.99	-0.000359904	0.00647497	0.148121	0.999932
SPATA33	18.6349	-0.000359648	0.0164816	0.549903	0.999932
MDM1	121.858	-0.000359437	0.0170645	0.570363	0.999932
DNAJC28	141.737	-0.000358899	0.0138254	0.43778	0.999932
JUND	6094.62	-0.000358373	0.0117134	0.328657	0.999932
ALAD	1736.42	-0.000357953	0.0133643	0.416212	0.999932
SCAND1	1963.26	-0.000357928	0.0113454	0.310126	0.999932
LOC101907835	60.1451	-0.000357327	0.026228	0.75476	0.999932
DNAJB5	86.4189	-0.000356726	0.012834	0.390766	0.999932
C19H17orf98	26.43	-0.000356436	0.0460714	0.870336	0.999932
CIDEB	16.7026	-0.000356242	0.0288974	0.782794	0.999932
NCR3LG1	36.5278	-0.00035586	0.014572	0.477873	0.999932
P2RY10	1981.62	-0.000355719	0.00885313	0.203372	0.999932
HEBP1	270.71	-0.000355463	0.016553	0.558051	0.999932
XXYLT1	225.338	-0.000355245	0.014121	0.457899	0.999932
UBTD2	212.345	-0.000355154	0.00967386	0.234997	0.999932
SEMA4C	481.751	-0.000354833	0.0127204	0.387916	0.999932
IKZF3	3838.14	-0.000354739	0.0155942	0.523089	0.999932
TLE5	11924.3	-0.000354669	0.0111908	0.307216	0.999932
IL10RA	3193.75	-0.000354237	0.0173024	0.584706	0.999932
MOV10L1	179.333	-0.000354102	0.0234293	0.72019	0.999932
GRO1	770.195	-0.000353989	0.0371428	0.838637	0.999932
AIFM2	85.3202	-0.000353948	0.0146122	0.482637	0.999932
SLIT3	149.588	-0.000353812	0.0188937	0.630716	0.999932
SEC14L4	114.022	-0.000353787	0.025132	0.74405	0.999932
KLHL25	90.7525	-0.000353729	0.0255251	0.74899	0.999932
ACADSB	443.854	-0.000353414	0.0126904	0.388684	0.999932
RWDD3	146.027	-0.000353313	0.0101726	0.259284	0.999932
SEC22C	211.899	-0.00035322	0.0108098	0.290064	0.999932
N4BP3	275.942	-0.000353179	0.0153731	0.516424	0.999932
CLIC4	669.885	-0.000353112	0.0147245	0.488926	0.999932
CCNG2	431.563	-0.00035281	0.0127347	0.392026	0.999932
CFP	88.6504	-0.000352563	0.0252157	0.746018	0.999932
LEPROTL1	1939.91	-0.000352312	0.00887038	0.207776	0.999932
PLXNB1	558.849	-0.000351977	0.017158	0.582951	0.999932
TRAF3IP2	2830.43	-0.000351725	0.00842343	0.193868	0.999932
DDR2	17.8921	-0.000351476	0.0248407	0.742046	0.999932
ITGA3	318.349	-0.000351314	0.0113856	0.322676	0.999932
DUSP18	417.129	-0.00035099	0.0116698	0.338262	0.999932
IL1R2	45.1513	-0.000350703	0.0403366	0.853834	0.999932
EBPL	80.2356	-0.000350554	0.0205753	0.672895	0.999932
RTTN	1311.67	-0.000350492	0.0149943	0.504612	0.999932
ECE2	21.7024	-0.000349643	0.0185071	0.62529	0.999932
LOC112449444	28.2824	-0.000349633	0.0235926	0.72627	0.999932
LOC511937	2498.04	-0.000349615	0.0125674	0.388513	0.999932
UPRT	302.707	-0.00034947	0.0117912	0.347246	0.999932
MPZL3	601.839	-0.000349086	0.0151173	0.511901	0.999932
GIMAP6	24757.6	-0.000348922	0.00940607	0.231983	0.999932
FAM186B	32.8011	-0.000348883	0.0183662	0.622376	0.999932
ZFP30	508.358	-0.00034862	0.0100757	0.261422	0.999932
LMBR1L	3887.34	-0.000348414	0.0221725	0.704853	0.999932
SUPT7L	441.858	-0.000348073	0.00690108	0.162266	0.999932
EXOC6B	247.295	-0.000347971	0.00929829	0.228871	0.999932
VWA7	55.1099	-0.000347578	0.018505	0.627595	0.999932
LRRC42	295.857	-0.000347227	0.00805877	0.187914	0.999932
MOSPD1	436.207	-0.000347168	0.0138283	0.456819	0.999932
GON7	1022.27	-0.000346921	0.0123902	0.383612	0.999932
SAMD10	40.5937	-0.000346911	0.0251532	0.749437	0.999932
CBLL1	882.25	-0.000346752	0.00550461	0.154734	0.999932
NEUROG2	202.294	-0.000346678	0.0131267	0.422657	0.999932
RASD1	368.202	-0.000346583	0.0130959	0.421233	0.999932
ADARB1	20.5251	-0.000346532	0.0146469	0.495609	0.999932
CLCF1	408.446	-0.000346252	0.0221351	0.706131	0.999932
AAMDC	669.171	-0.00034599	0.0121133	0.370344	0.999932
JUNB	6493.19	-0.000345988	0.0174351	0.599129	0.999932
SLC24A5	339.044	-0.000345896	0.0117587	0.351434	0.999932
MYOF	25.0604	-0.000345606	0.0447358	0.870563	0.999932
HEG1	3400.82	-0.000344771	0.0127984	0.408837	0.999932
RHPN2	280.705	-0.000344744	0.0141269	0.474875	0.999932
BLOC1S5	1322.64	-0.000344654	0.0108578	0.305758	0.999932
AJM1	14.0837	-0.000344554	0.0263774	0.7654	0.999932
TSC22D1.1	703.547	-0.000344386	0.00780063	0.183894	0.999932
CHSY1	1564.39	-0.000344329	0.00962762	0.247312	0.999932
EVA1B	1101.02	-0.000343793	0.0206486	0.681006	0.999932
CLIC5	18.0009	-0.000343776	0.0256452	0.757667	0.999932
ENO4	26.1573	-0.000343707	0.0247426	0.746675	0.999932
NAT14	93.7406	-0.000343607	0.0105355	0.290994	0.999932
PIAS3	440.123	-0.000343515	0.00611892	0.157429	0.999932
GORAB	463.724	-0.000343457	0.0106521	0.297108	0.999932
DTNB	2300.09	-0.000342755	0.0109222	0.312124	0.999932
AUNIP	40.5412	-0.000342678	0.0139839	0.471494	0.999932
RAB23	355.044	-0.000342672	0.00975501	0.255211	0.999932
ZNF219	144.848	-0.000342546	0.0125814	0.401184	0.999932
GAB1	64.2599	-0.00034218	0.0189253	0.644393	0.999932
TOMM20L	47.9589	-0.000342123	0.0135722	0.452596	0.999932
CHUK	1775.14	-0.000341915	0.00498572	0.16446	0.999932
PEDS1	1928.7	-0.000341634	0.0109804	0.316975	0.999932
TOB1	1917.41	-0.000340927	0.0113703	0.338851	0.999932
FAM171B	379.592	-0.000340892	0.0126559	0.407925	0.999932
AGBL3	19.4308	-0.000340891	0.023145	0.726825	0.999932
VAMP5	1535.4	-0.000340776	0.0133492	0.44378	0.999932
SNRNP200	11224.5	-0.000340749	0.00597159	0.158801	0.999932
TEK	94.8096	-0.000340697	0.0294122	0.796788	0.999932
LDLRAD4	2741.51	-0.000340627	0.0162308	0.566739	0.999932
ZNF814	31.5951	-0.000339859	0.0163053	0.570385	0.999932
FAM89B	861.002	-0.000339722	0.00626649	0.161394	0.999932
GDPGP1	175.557	-0.000339109	0.00913794	0.233796	0.999932
FER1L4	6.98542	-0.000339109	0.0376851	0.847901	0.999932
RCN3	652.967	-0.000339042	0.0122434	0.389145	0.999932
RNF144B	2614.62	-0.000338987	0.0108996	0.317032	0.999932
GIMAP7.2	28652.7	-0.000338943	0.010327	0.287774	0.999932
COMMD4	758.431	-0.000338624	0.0068986	0.170211	0.999932
B3GALT2	493.426	-0.000338362	0.0129277	0.426414	0.999932
LRP4	1152.74	-0.000338353	0.0214191	0.700776	0.999932
ACOT7	221.462	-0.000338206	0.0156377	0.548495	0.999932
IRS3	30.0185	-0.000338018	0.0188333	0.646734	0.999932
LOC787679	14.7399	-0.000337808	0.0159104	0.559174	0.999932
MIR12041	71.3411	-0.000337382	0.0127327	0.417949	0.999932
TRPV4	11.0106	-0.000336655	0.0242885	0.746222	0.999932
CKS1B	91.7367	-0.000336551	0.0150066	0.526083	0.999932
MEX3C	1793.68	-0.000336484	0.00878645	0.223541	0.999932
CLEC2L	15.558	-0.000336378	0.0255759	0.762225	0.999932
JAGN1	269.641	-0.000336342	0.0113602	0.346012	0.999932
PIN1	2621.85	-0.000335791	0.0125039	0.408633	0.999932
BCL3	6683.09	-0.000335627	0.00906348	0.235346	0.999932
PRKRA	812.832	-0.000335527	0.0244434	0.749102	0.999932
NNAT	112.963	-0.000335516	0.0146488	0.512684	0.999932
SEC31A	4423.4	-0.000335254	0.00599344	0.163115	0.999932
CBX1	1373.5	-0.000334995	0.0114065	0.350805	0.999932
EGLN2	1848.35	-0.000334587	0.00948709	0.254638	0.999932
OPA3	38.4734	-0.000334505	0.0171968	0.606264	0.999932
ID3	1840.21	-0.000334255	0.0124674	0.409352	0.999932
ITIH4	28.7947	-0.000333911	0.0340681	0.832322	0.999932
SYNJ1	2251.6	-0.000333833	0.0102234	0.290538	0.999932
DCK	189.724	-0.000333655	0.0155442	0.551492	0.999932
LOC104974934	12.6757	-0.000333498	0.0252883	0.760991	0.999932
OAZ2	2096.66	-0.000333466	0.00942387	0.25343	0.999932
GFPT2	16.7115	-0.00033336	0.0232256	0.734247	0.999932
DNAJC19	382.462	-0.000333292	0.00859785	0.220574	0.999932
HOOK1	152.679	-0.000332892	0.0156561	0.556776	0.999932
CYTH2	811.46	-0.000332795	0.00899102	0.23616	0.999932
NDUFA6	404.207	-0.000332716	0.0094968	0.257725	0.999932
AFF2	328.167	-0.000332682	0.0178068	0.626125	0.999932
LOC781650	37.5643	-0.000332424	0.0160647	0.572165	0.999932
PAQR8	171.395	-0.000332363	0.0120357	0.389502	0.999932
NIPAL1	1641.55	-0.000332206	0.0101313	0.288494	0.999932
PDE2A	3647.15	-0.000332154	0.0169543	0.601839	0.999932
H1-10	8654.89	-0.000331757	0.0118159	0.378646	0.999932
TVP23B	1171.26	-0.000331739	0.0105666	0.311418	0.999932
ITGB7	26156.4	-0.00033171	0.00957324	0.262625	0.999932
OTUB2	42.2198	-0.000331325	0.0189568	0.657089	0.999932
RAB37	761.96	-0.000331076	0.0133415	0.459648	0.999932
LOC524650	64.1334	-0.000330873	0.0167889	0.598322	0.999932
LOC112444966	38.9613	-0.000330757	0.0171558	0.609753	0.999932
RHOU	525.828	-0.000330629	0.00865139	0.225843	0.999932
NUP35	397.765	-0.000330616	0.00846288	0.219043	0.999932
MID1IP1	2656.36	-0.000330367	0.0149633	0.533626	0.999932
RPGRIP1L	127.909	-0.00033007	0.011601	0.369884	0.999932
LOC100295568	153.08	-0.000329758	0.0149107	0.532414	0.999932
ZNF10	361.898	-0.00032971	0.0133817	0.463917	0.999932
RHBDD2	1687.06	-0.000329688	0.0071033	0.182156	0.999932
CDC42EP1	24.7368	-0.000329516	0.0211793	0.7047	0.999932
ATP6V1F	1441.52	-0.000329493	0.0118954	0.386921	0.999932
COL27A1	125.322	-0.000328573	0.0383948	0.855619	0.999932
ZCCHC14	60.6747	-0.000328513	0.0160985	0.578725	0.999932
PIK3R3	93.9077	-0.000328188	0.0136535	0.479554	0.999932
TRAF5	6255.51	-0.000328185	0.0199589	0.682543	0.999932
SLC14A1	71.4064	-0.000328002	0.0453888	0.878909	0.999932
PI4K2B	1783.82	-0.000327872	0.0102627	0.301999	0.999932
LOC616942	19802.4	-0.000327782	0.016367	0.588781	0.999932
SEC61B	2130.23	-0.00032768	0.0123687	0.415562	0.999932
RAB43	1581.77	-0.000327599	0.013357	0.466269	0.999932
CRLS1	7269.15	-0.000327509	0.0126368	0.429982	0.999932
SERPING1	557.36	-0.000327407	0.0146907	0.526958	0.999932
PTGER4	15138.9	-0.000327214	0.0180307	0.638648	0.999932
ANXA1	10668.7	-0.000326953	0.0117145	0.381536	0.999932
APCDD1	157.175	-0.000326736	0.038455	0.856673	0.999932
STAU2	503.445	-0.000326686	0.0107859	0.331459	0.999932
DST.1	1285.85	-0.000326545	0.0201794	0.688671	0.999932
STX5	1371	-0.000326427	0.00749034	0.194268	0.999932
COMMD1	1002.14	-0.00032638	0.0123923	0.419091	0.999932
UEVLD	415.061	-0.000325986	0.0192541	0.669704	0.999932
SLC2A13	109.805	-0.000325947	0.0130184	0.452266	0.999932
CCNI	15386.8	-0.000325933	0.0123176	0.415911	0.999932
PALM2	4436.16	-0.000325917	0.0132465	0.463689	0.999932
CA11	32.6989	-0.000325848	0.0177175	0.631874	0.999932
MRPL44	498.191	-0.000325833	0.00725712	0.189271	0.999932
IL13RA1	55.5743	-0.000325648	0.04144	0.868105	0.999932
SAXO2	34.5037	-0.000325358	0.0144785	0.521216	0.999932
FBRS	3259.44	-0.000325344	0.00740987	0.193393	0.999932
ANXA2	10660.9	-0.000325339	0.012757	0.43999	0.999932
TAMM41	274.359	-0.000325174	0.00895731	0.245047	0.999932
CASZ1	193.416	-0.000325082	0.0127359	0.439351	0.999932
PGBD2	260.538	-0.000325018	0.0111097	0.351867	0.999932
PROM2	10.1808	-0.000324989	0.034453	0.83891	0.999932
RBKS	152.799	-0.000324602	0.0104516	0.317192	0.999932
IL1RAP	190.939	-0.000324597	0.0175618	0.6291	0.999932
FLNB	1110.41	-0.000324383	0.0163238	0.591928	0.999932
FBXO2	53.7291	-0.000324355	0.0178618	0.637553	0.999932
MAPRE3	367.981	-0.000324328	0.0224787	0.730794	0.999932
ENKD1	43.3141	-0.000324324	0.0164608	0.596468	0.999932
TREM2	652.996	-0.000324118	0.0250092	0.764673	0.999932
VPS45	452.223	-0.000323642	0.00768193	0.202402	0.999932
CEBPB	4395.4	-0.000323564	0.0110478	0.351024	0.999932
ANXA3	619.243	-0.000323369	0.0156799	0.571201	0.999932
TBCCD1	414.817	-0.000323176	0.00837579	0.22518	0.999932
PRPF6	3803.72	-0.000322957	0.00458778	0.190977	0.999932
IL2RG	24168.6	-0.000322877	0.0103302	0.313696	0.999932
PIK3AP1	17433.6	-0.000322589	0.00977144	0.285799	0.999932
KDELR1	1090.97	-0.000322433	0.0104378	0.320106	0.999932
DLG3	208.18	-0.00032237	0.0103362	0.314859	0.999932
RIC8A	1005.59	-0.000322089	0.00553571	0.173128	0.999932
VDR	291.634	-0.000321985	0.0178056	0.638877	0.999932
STARD13	375.055	-0.000321655	0.020698	0.703425	0.999932
CPPED1	281.197	-0.00032157	0.0116028	0.384974	0.999932
CHCHD5	290.811	-0.000321474	0.010081	0.303108	0.999932
TMED3	641.264	-0.000321025	0.0135895	0.488451	0.999932
RLIM	1115.46	-0.000320955	0.00564482	0.173861	0.999932
NIF3L1	415.235	-0.000320768	0.00912441	0.258412	0.999932
MRPL23	365.393	-0.000319764	0.00742938	0.19985	0.999932
INO80D	260.578	-0.000319712	0.0136212	0.492123	0.999932
AKT3	580.087	-0.00031961	0.00823401	0.224645	0.999932
TMEM242	647.023	-0.000319317	0.0102685	0.316427	0.999932
TIMP3	1100.27	-0.000319254	0.0131419	0.469924	0.999932
ZNF432	270.324	-0.000319157	0.0105611	0.332276	0.999932
BIRC3	31196.4	-0.000319015	0.00600327	0.17662	0.999932
TRAT1	2645.86	-0.000318963	0.00969988	0.288018	0.999932
TNRC6C	2937.67	-0.000318917	0.00794848	0.215895	0.999932
CSTB.1	1080.96	-0.000318805	0.0165075	0.605285	0.999932
TMEM104	202.473	-0.000318509	0.0114365	0.381323	0.999932
HEXIM1	2513.04	-0.000318248	0.00973719	0.291001	0.999932
YAE1	273.748	-0.000317848	0.0102732	0.319161	0.999932
TNFRSF1A	884.402	-0.000317685	0.00828648	0.228973	0.999932
MLLT3	324.087	-0.000317608	0.0110529	0.361816	0.999932
BAG3	337.966	-0.000317532	0.0101674	0.314134	0.999932
MTMR10	1644.28	-0.000317215	0.0084266	0.234768	0.999932
TMEM19	1066.54	-0.000317117	0.00816822	0.225494	0.999932
MAGED4B	63.9547	-0.000316913	0.0222608	0.733906	0.999932
GPR174	1935.65	-0.000316899	0.0212068	0.716958	0.999932
PCP2	7.82251	-0.000316827	0.0277595	0.797665	0.999932
ARL2	784.939	-0.000316735	0.0112558	0.374558	0.999932
ADM5	5802.17	-0.000316705	0.0109491	0.357717	0.999932
C15H11orf71	43.8802	-0.000316342	0.0137136	0.501995	0.999932
SBF2	278.472	-0.000316247	0.0187578	0.669039	0.999932
PAFAH1B1	5728.8	-0.000316223	0.00464806	0.193762	0.999932
NMUR2	14.8578	-0.000315808	0.0276121	0.797025	0.999932
NR1H3	406.687	-0.000315794	0.0112493	0.375894	0.999932
TP53BP2	154.362	-0.000315576	0.0193738	0.683368	0.999932
LOC101903567	14.3266	-0.000315428	0.0423082	0.874974	0.999932
NPC2	3221.38	-0.000315354	0.0130534	0.472294	0.999932
ARHGEF9	76.1904	-0.000315154	0.0117546	0.404822	0.999932
SLC25A44	1211.3	-0.000315097	0.00527614	0.18049	0.999932
GCNT4	268.423	-0.000315053	0.0110973	0.368841	0.999932
RAP2A	1794.65	-0.000314983	0.0136586	0.501734	0.999932
CLDND1	3365.2	-0.000314942	0.0103999	0.330906	0.999932
MAD2L1BP	270.336	-0.000314906	0.00873268	0.250072	0.999932
CHST11	326.742	-0.000314834	0.012936	0.467379	0.999932
SUCO	2201.81	-0.000314824	0.0101869	0.319749	0.999932
GEMIN6	54.4396	-0.000314808	0.0167374	0.617587	0.999932
GTF3C4	927.824	-0.000314757	0.0154223	0.574276	0.999932
HADHA	3159.89	-0.000314622	0.00796842	0.221811	0.999932
ZBTB4	10569	-0.000314605	0.00822337	0.230686	0.999932
LOC101907883	80.9782	-0.000314604	0.0210622	0.716621	0.999932
CCND3	12733.2	-0.000314262	0.0125536	0.448974	0.999932
BACH2	1473.59	-0.000314225	0.0111782	0.374803	0.999932
BEX2	401.736	-0.000314211	0.0109513	0.3623	0.999932
EPB41L1	89.5386	-0.000314128	0.0122972	0.435824	0.999932
ACKR3	624.647	-0.000314077	0.00997827	0.31009	0.999932
RNF217	67.7746	-0.000313978	0.0147931	0.551688	0.999932
LOC112441507	33.224	-0.000313849	0.0174464	0.639045	0.999932
ANAPC15	694.172	-0.000313492	0.00819543	0.23113	0.999932
DYNC2I2	324.753	-0.000313486	0.00796791	0.223216	0.999932
DDX25	11.4872	-0.000313413	0.024677	0.768843	0.999932
TIAM1	1014.28	-0.000313352	0.0185814	0.668172	0.999932
ERP27	352.078	-0.000313351	0.0233235	0.752027	0.999932
TRERF1	2491.06	-0.000313188	0.00921269	0.273748	0.999932
IFTAP	203.141	-0.000313012	0.0155887	0.582709	0.999932
PUM1	4810.23	-0.000312945	0.00425192	0.221352	0.999932
CCDC117	1026.72	-0.000312625	0.00634868	0.185836	0.999932
CIT	141.575	-0.000312609	0.0176869	0.646954	0.999932
ZNF423	63.2262	-0.000312059	0.0841725	0.91196	0.999932
H2AC21	12.3367	-0.000312048	0.022185	0.737001	0.999932
CMPK1	1376.79	-0.000311287	0.0111557	0.378895	0.999932
KCNS1	47.8557	-0.000311072	0.0223938	0.740944	0.999932
ANXA5	3617.57	-0.000311027	0.0105195	0.344278	0.999932
ITGA5	4759.88	-0.000310933	0.0162941	0.609059	0.999932
RAB2A	2752.23	-0.000310745	0.00932515	0.282875	0.999932
ACAD11	686.387	-0.000310743	0.0103073	0.33326	0.999932
SMARCD1	1647.23	-0.000310599	0.0068201	0.195629	0.999932
ZYX	19807.2	-0.000309509	0.0108188	0.363473	0.999932
RBMS1	3650.19	-0.000309453	0.00948348	0.292661	0.999932
ZNF2	115.811	-0.000309163	0.0118416	0.420475	0.999932
ELOF1	776.737	-0.000308996	0.00678707	0.196661	0.999932
OSBP2	332.061	-0.00030897	0.0135196	0.505424	0.999932
IFT20	937.038	-0.000308957	0.00828674	0.240588	0.999932
BRCA1	291.438	-0.000308934	0.00773954	0.221441	0.999932
LTB	28174.2	-0.000308702	0.0128633	0.474501	0.999932
CST7	826.775	-0.000308537	0.0112377	0.388478	0.999932
NBL1	33.0613	-0.000308454	0.0217129	0.732947	0.999932
UBE2I	3423.46	-0.000308414	0.00601425	0.186329	0.999932
ELAC1	433.482	-0.000308168	0.00974009	0.307749	0.999932
RDH11	1097.55	-0.00030783	0.0109306	0.372735	0.999932
PEPD	1052.74	-0.000307459	0.0115421	0.407273	0.999932
BAZ2B	562.785	-0.000307347	0.010812	0.36704	0.999932
PITPNC1	193.842	-0.000307155	0.00946312	0.29542	0.999932
RASL11A	105.964	-0.0003068	0.0214111	0.729661	0.999932
LRRN4	7.78131	-0.000306483	0.0310746	0.828951	0.999932
GINS1	614.682	-0.000306353	0.00709934	0.206452	0.999932
LAT	7234.28	-0.000306284	0.0114753	0.40577	0.999932
ATP7A	583.188	-0.000305808	0.0105104	0.353163	0.999932
NOL12	920.599	-0.000305684	0.00725398	0.211165	0.999932
DNAJC18	1287.38	-0.00030549	0.00629791	0.192172	0.999932
MTA2	7576.5	-0.000305016	0.00399207	0.264535	0.999932
RIPOR1	4190.01	-0.000304988	0.016785	0.631663	0.999932
ZNF667	205.833	-0.00030481	0.00779843	0.228605	0.999932
SCN2B	10.3275	-0.000304707	0.0297738	0.821165	0.999932
PTTG1	42.9586	-0.000304594	0.0288668	0.814527	0.999932
ZXDB	95.5494	-0.000304354	0.0173616	0.648394	0.999932
MLLT11	771.831	-0.00030401	0.0102843	0.344	0.999932
MIR374B	30.2068	-0.000304005	0.0301646	0.824313	0.999932
PDE12	190.653	-0.000303949	0.00908223	0.282134	0.999932
EXO1	12.4852	-0.000303824	0.0369291	0.860717	0.999932
DCLRE1B	59.7226	-0.000303707	0.0127522	0.477822	0.999932
EBF4	1503.81	-0.00030336	0.0430273	0.881826	0.999932
INO80B	1119.76	-0.000303209	0.00458104	0.20768	0.999932
ZRANB1	1950.62	-0.000302468	0.00474354	0.201887	0.999932
CHN2	66.8655	-0.000302291	0.0183292	0.674784	0.999932
LOC784007	165.979	-0.000301915	0.0247497	0.778342	0.999932
CD84	3579.94	-0.000301731	0.0104018	0.354606	0.999932
CDIPT	1896.39	-0.000301379	0.00999835	0.333193	0.999932
F2	41.9788	-0.000301123	0.0328318	0.84237	0.999932
DHX38	1923.06	-0.000300968	0.00458712	0.209383	0.999932
PRKAA1	5662.43	-0.000300895	0.00974283	0.32042	0.999932
SLC23A3	53.0813	-0.000300846	0.0280358	0.810315	0.999932
NR2E1	10.4681	-0.000300569	0.0274378	0.8055	0.999932
MYH10	223.3	-0.000300426	0.0114155	0.413406	0.999932
HDAC4	624.328	-0.000300378	0.0159396	0.612171	0.999932
LOC100125949	38.8745	-0.000300356	0.0392165	0.871039	0.999932
CD14	758.654	-0.000300308	0.0451767	0.888613	0.999932
OAS1Y	325.551	-0.000300219	0.0156203	0.601973	0.999932
SMIM19	6831.91	-0.000300178	0.00986509	0.328179	0.999932
CD68	228.416	-0.000300146	0.0331406	0.844567	0.999932
TRIM8	2109.9	-0.000299878	0.0102662	0.350523	0.999932
CSF2	9.73006	-0.000299726	0.0464725	0.891864	0.999932
RYBP	1301.32	-0.000299391	0.0083585	0.257045	0.999932
PIK3IP1	3358.23	-0.000299378	0.00903033	0.287047	0.999932
EFNB2	35.7685	-0.000298987	0.0151471	0.587439	0.999932
TBC1D13	1969.94	-0.000298795	0.00423923	0.235144	0.999932
TSC22D3	21229.1	-0.000298678	0.0135078	0.522266	0.999932
LOC615733	6548.18	-0.000298549	0.00947579	0.31059	0.999932
CCNYL1	112.857	-0.000298488	0.0116773	0.43136	0.999932
UNKL	792.383	-0.000298057	0.0151716	0.58968	0.999932
MAP2K5	846.278	-0.000297848	0.00582466	0.195239	0.999932
SH3BGRL3	12638	-0.000297801	0.0126958	0.485567	0.999932
RAB1A	1813.64	-0.000297724	0.0050219	0.19913	0.999932
NAP1L5	233.298	-0.000297686	0.0144057	0.561644	0.999932
STPG1	10.469	-0.000297397	0.021038	0.732328	0.999932
FGD1	316.599	-0.000297396	0.00913363	0.295328	0.999932
LOC511617	6955.01	-0.000297359	0.0117564	0.437757	0.999932
IRGQ	920.836	-0.000297358	0.0126402	0.483609	0.999932
GNG5	2564.71	-0.000297139	0.0101593	0.349669	0.999932
SMURF2	893.389	-0.000296964	0.00736374	0.224889	0.999932
MMP14	110.828	-0.000296914	0.0371928	0.864959	0.999932
TRMT61B	170.823	-0.000296827	0.0155735	0.605225	0.999932
KCND1	1242.72	-0.000296688	0.0110829	0.402021	0.999932
LOC512684	550.123	-0.000296538	0.0182338	0.679131	0.999932
ATP6V0D1	1945.28	-0.00029648	0.0111155	0.404232	0.999932
HS6ST1	1509.35	-0.000296238	0.012563	0.481787	0.999932
RIBC1	37.869	-0.000296148	0.0138429	0.541094	0.999932
RYK	438.548	-0.000295847	0.00504163	0.200518	0.999932
BORCS6	362.629	-0.000295668	0.0108103	0.388722	0.999932
NMNAT2	100.829	-0.000295532	0.0313711	0.836942	0.999932
SSLP1	22.0543	-0.000295244	0.022727	0.759067	0.999932
AKIRIN1	4101.48	-0.000295176	0.00567034	0.197244	0.999932
CHD9	3747.11	-0.000295045	0.0054077	0.197547	0.999932
RND2	195.848	-0.000294689	0.0174899	0.663463	0.999932
LOC112449405	183.44	-0.000294653	0.01758	0.665755	0.999932
TAGAP	2327.9	-0.000294481	0.00909202	0.298181	0.999932
ANKIB1	2037.71	-0.000294378	0.0061	0.201143	0.999932
GNAL	369.645	-0.000294204	0.0220525	0.750655	0.999932
HSD11B2	42.3496	-0.000294111	0.0179062	0.674303	0.999932
GHSR	60.4317	-0.00029404	0.0314388	0.83818	0.999932
TIE1	542.489	-0.000293857	0.0103958	0.368928	0.999932
C29H11orf24	170.804	-0.000293788	0.0157095	0.613956	0.999932
CKS2	91.4919	-0.000293769	0.0119185	0.453152	0.999932
ACTN1	1315.12	-0.000293595	0.023219	0.766798	0.999932
ZNF746	1054.91	-0.000293426	0.00521855	0.200424	0.999932
SORL1	10625.2	-0.000293415	0.00804934	0.253412	0.999932
PRDM8	295.888	-0.000293145	0.0157917	0.617477	0.999932
VAT1	2391.66	-0.000292927	0.0131816	0.517325	0.999932
ZBTB10	669.607	-0.00029281	0.00761483	0.23837	0.999932
CSPP1	628.025	-0.000292734	0.0148674	0.58672	0.999932
CD99	8472.31	-0.000292263	0.0130979	0.514616	0.999932
SERINC1	6419.6	-0.000292245	0.00922271	0.308568	0.999932
ASB6	684.997	-0.000292095	0.00669476	0.21357	0.999932
CCDC28B	23.1918	-0.00029206	0.0159235	0.623109	0.999932
MEN1	2708.54	-0.000291973	0.00442501	0.226543	0.999932
SETMAR	181.908	-0.000291962	0.0090825	0.301997	0.999932
LOC784451	756.856	-0.000291828	0.00667252	0.213407	0.999932
PKD1L2	19.1206	-0.000291411	0.0211803	0.740152	0.999932
USP38	1104.85	-0.000291142	0.00607535	0.204301	0.999932
DCUN1D2	183.131	-0.000290767	0.0141753	0.563491	0.999932
RCAN3	2794.63	-0.000290679	0.0103616	0.37304	0.999932
LOC516494	21.8795	-0.000290486	0.0183626	0.688874	0.999932
ERBIN	7455.99	-0.000290083	0.00608911	0.205604	0.999932
ZNF555	213.812	-0.000289852	0.0184372	0.691217	0.999932
SACS	2487.91	-0.000289851	0.0132121	0.524049	0.999932
RHOG	2281.29	-0.000289728	0.0112103	0.422416	0.999932
PPP1R16A	75.8235	-0.000289713	0.0161825	0.634143	0.999932
SLC16A14	502.918	-0.000289669	0.0145462	0.579555	0.999932
PAQR3	148.433	-0.000289618	0.00838345	0.273045	0.999932
PARS2	112.639	-0.000289543	0.0135367	0.538972	0.999932
INO80C	815.878	-0.000289299	0.00685722	0.22067	0.999932
NECTIN2	18.4865	-0.000289221	0.0457195	0.893977	0.999932
ANO6	1358.61	-0.000289214	0.0126205	0.497326	0.999932
PTER	366.341	-0.000289156	0.0108141	0.401406	0.999932
SPPL3	1090.64	-0.00028861	0.00754845	0.241896	0.999932
NPAT	662.707	-0.000288493	0.00643085	0.212524	0.999932
RSAD2	2753.78	-0.00028841	0.0145484	0.581588	0.999932
DDX20	1266.4	-0.000288281	0.00674529	0.219253	0.999932
ABI2	682.964	-0.000288203	0.0105292	0.38722	0.999932
TEN1	97.7646	-0.000287957	0.0114432	0.438629	0.999932
LAX1	2112.87	-0.000287954	0.00895325	0.302463	0.999932
FBXL14	1441.5	-0.000287652	0.00985058	0.350315	0.999932
SPN	9708.98	-0.000287635	0.0154509	0.614279	0.999932
APOL3.1	162.915	-0.000287289	0.0242026	0.783415	0.999932
SHANK2	25.8981	-0.000287256	0.0394326	0.8774	0.999932
SKA1	35.847	-0.000287233	0.0156255	0.620473	0.999932
LY6E	6243.67	-0.000287219	0.0125777	0.498856	0.999932
SIDT1	3994.98	-0.000287212	0.0179592	0.683567	0.999932
SSH2	2894.73	-0.000287202	0.0120643	0.473091	0.999932
TDP1	326.584	-0.000286979	0.00943163	0.328837	0.999932
SEC31B	195.373	-0.000286729	0.0136297	0.547689	0.999932
LOC112444531	16583.9	-0.000286573	0.0178101	0.680869	0.999932
ASZ1	29.8903	-0.000286517	0.0274411	0.814761	0.999932
KLHL36	933.731	-0.000286147	0.00641083	0.214886	0.999932
SAYSD1	147.464	-0.000286026	0.0109718	0.416318	0.999932
OBSL1	199.121	-0.000285727	0.0152212	0.609438	0.999932
WHRN	968.372	-0.000285722	0.0151525	0.607131	0.999932
ADGRL1	1277.41	-0.00028559	0.0140434	0.566566	0.999932
SPAST	1407.59	-0.000285318	0.0071554	0.233836	0.999932
MED29	398.046	-0.000285133	0.00790954	0.260235	0.999932
ERBB3	124.018	-0.000285072	0.0203907	0.733417	0.999932
VIRMA	2937.28	-0.000285064	0.00467508	0.220564	0.999932
LTBP4	6.9603	-0.000285038	0.0403658	0.881341	0.999932
CCL2	1845.75	-0.000284761	0.0477676	0.899924	0.999932
DBNDD1	757.143	-0.000284127	0.00733724	0.241091	0.999932
CDKN1B	4645.16	-0.000284048	0.00523956	0.2095	0.999932
MIDN	2705.45	-0.000284013	0.00792165	0.262419	0.999932
CUEDC2	1851.62	-0.000283954	0.00781077	0.258159	0.999932
RPS29	23020.5	-0.000283428	0.01179	0.465924	0.999932
TXK	335.892	-0.000283064	0.0079763	0.266082	0.999932
P2RY11	231.065	-0.000283024	0.0167204	0.658035	0.999932
KRTCAP2	649.886	-0.000283005	0.00895883	0.311408	0.999932
UQCC4	995.111	-0.000282858	0.00994717	0.364811	0.999932
ZDHHC2	35.8136	-0.000282414	0.0276619	0.819207	0.999932
SAP30	261.419	-0.000282335	0.0081601	0.274936	0.999932
ZNF24	1038.33	-0.000282113	0.00786346	0.26301	0.999932
QSOX1	5538.96	-0.000282052	0.0103801	0.390778	0.999932
LOC101905228	757.735	-0.000281785	0.0102007	0.381156	0.999932
ANTXR2	4383.4	-0.000281305	0.0100249	0.37218	0.999932
CIRBP	10399.4	-0.000281089	0.00528269	0.212229	0.999932
TRIM62	333.852	-0.000280469	0.010768	0.415799	0.999932
SLC16A4	30.8817	-0.000280319	0.0187406	0.708079	0.999932
LOC528040	27.3716	-0.000280216	0.0229132	0.77399	0.999932
CD3D	12058.2	-0.000280036	0.0134488	0.5513	0.999932
ITM2B	13119	-0.000279929	0.0121265	0.489928	0.999932
SCCPDH	854.094	-0.000279928	0.00901621	0.319872	0.999932
CERKL	508.969	-0.000279831	0.01504	0.612002	0.999932
TMEM267	131.213	-0.000279828	0.00991071	0.368638	0.999932
LYSET	775.504	-0.000279694	0.011791	0.47312	0.999932
TIPARP	4177.88	-0.000279635	0.00938928	0.340186	0.999932
PALD1	18.686	-0.000279444	0.0187381	0.708982	0.999932
CERCAM	38.3121	-0.000279443	0.0325737	0.852465	0.999932
LOC788142	217.012	-0.000279421	0.0127648	0.521882	0.999932
NLRP3	684.714	-0.000279308	0.0110901	0.436073	0.999932
ZBTB25	979.275	-0.000279218	0.0103851	0.396645	0.999932
ZC2HC1A	199.9	-0.000279205	0.00960035	0.352549	0.999932
LOC112448913	11.1357	-0.000279195	0.0211738	0.751316	0.999932
BIN2	6624.95	-0.000279188	0.00746412	0.25242	0.999932
GYG2	487.446	-0.000278729	0.0168951	0.668051	0.999932
BLOC1S4	599.489	-0.000278628	0.0102454	0.389898	0.999932
DENND10	2020.61	-0.000278497	0.0105054	0.404892	0.999932
GNG2	1588.29	-0.000278473	0.0142432	0.585702	0.999932
BoLA	11346.5	-0.000278099	0.0138245	0.570045	0.999932
SPRY2	54.3782	-0.000278059	0.0239791	0.788109	0.999932
PRICKLE1	8.38847	-0.000277862	0.0305011	0.841654	0.999932
ADM	36.4782	-0.000277777	0.0425925	0.890664	0.999932
SP3	3108.65	-0.000277777	0.00443533	0.239892	0.999932
PTPRA	1581.7	-0.000277735	0.00483793	0.222695	0.999932
BBLN	828.049	-0.00027731	0.0121404	0.495552	0.999932
CD2BP2	1841.85	-0.000276858	0.00943104	0.347737	0.999932
SERPINE2	3498.02	-0.000276665	0.0172016	0.678262	0.999932
ZFHX3	33.786	-0.000276592	0.0278961	0.824769	0.999932
CCDC14	740.113	-0.000276562	0.0160662	0.648453	0.999932
MPST	828.464	-0.000276485	0.0103648	0.400924	0.999932
INPP4B	2416.06	-0.000276317	0.0112109	0.448623	0.999932
DENND2C	36.3159	-0.000276268	0.0291363	0.833831	0.999932
GLI1	214.059	-0.000275891	0.0161331	0.651255	0.999932
FIS1	2586.77	-0.000275256	0.0108666	0.431689	0.999932
NHSL2	12.4471	-0.000275091	0.0391636	0.881738	0.999932
FBLN5	9.80775	-0.000274841	0.0355019	0.868417	0.999932
ZBTB22	226.682	-0.000274686	0.00933343	0.346565	0.999932
ZNHIT1	565.058	-0.000274624	0.00974647	0.369606	0.999932
CSNK2A2	965.376	-0.000274586	0.00480154	0.226998	0.999932
PIP4K2A	9425.82	-0.000274446	0.0128143	0.533095	0.999932
PARP11	2962.78	-0.000274438	0.00773514	0.269853	0.999932
FAM117A	5070.48	-0.000274279	0.0100458	0.387216	0.999932
GNG3	31.3128	-0.000274081	0.0153888	0.631664	0.999932
ZFAND5	3833.99	-0.000274064	0.0078832	0.276509	0.999932
PLXNB3	8.50602	-0.000274016	0.0334079	0.859483	0.999932
ENPP1	5244.42	-0.000273807	0.01064	0.421875	0.999932
KIF9	194.841	-0.000273598	0.0120909	0.50008	0.999932
CEP85L	464.307	-0.000273501	0.0100298	0.38786	0.999932
RPH3AL	485.595	-0.000273488	0.00967091	0.367602	0.999932
ZBTB45	222.178	-0.000273443	0.00864667	0.312819	0.999932
PNRC1	6645.43	-0.000273331	0.00758544	0.265731	0.999932
LOC100300510	6777.58	-0.000273009	0.00967804	0.36895	0.999932
SELPLG	5324.52	-0.000272929	0.0145397	0.605178	0.999932
SCAF8	2374.41	-0.000272711	0.00474513	0.230721	0.999932
C29H11orf68	618.193	-0.000272643	0.0101973	0.399112	0.999932
DYRK2	4519.64	-0.000272627	0.00812498	0.289404	0.999932
HYCC1	662.218	-0.000272426	0.00671716	0.238953	0.999932
AMHR2	348.522	-0.000272404	0.0207549	0.751343	0.999932
NTNG2	751.99	-0.000272389	0.0146142	0.608618	0.999932
MINDY2	309.623	-0.000272308	0.00842456	0.303934	0.999932
PCGF2	193.404	-0.000272288	0.0119719	0.49659	0.999932
MED9	567.613	-0.000272284	0.00760038	0.267944	0.999932
RBM22	2531.8	-0.000272098	0.00490076	0.227104	0.999932
NONO	21264.2	-0.000271895	0.00995657	0.38692	0.999932
GNA11	25.5958	-0.000271622	0.0259189	0.811969	0.999932
ARL5B	135.207	-0.000271522	0.0125385	0.52563	0.999932
[truncated: 10,652 more rows]

## Sheet: 3) WC1.1vWC1.2 with P-val
Gene Symbol	baseMean	log2FoldChange	lfcSE	pvalue	padj
WC1.3	26294.9	-2.98448	0.279123	7.4418e-28	9.40867e-24
CHST10	453.447	-0.217858	0.176177	3.63004e-05	0.0199542
IRAG2	658.113	0.339927	0.382523	0.000163371	0.0543552
HABP4	556.909	0.344638	0.456181	0.000277806	0.0731728
DNASE2	603.831	0.361016	0.472447	0.000275666	0.0731728
CD302	214.076	0.369711	0.397607	0.000150687	0.0537421
TLR10	97.2532	0.483363	0.633723	0.000308131	0.0759329
NSG1	138.458	0.489615	0.563414	0.000218384	0.0642099
ERO1B	833.706	0.498139	0.231046	1.43894e-05	0.00957499
BANK1	1525.96	0.498998	0.762882	0.000416497	0.093946
BCL11A	225.812	0.504491	0.787829	0.000423548	0.093946
TRIM2	178.931	0.508538	0.699216	0.00034267	0.0802293
ADAM11	114.634	0.520787	0.709053	0.000333863	0.0796421
DENND5B	94.392	0.550345	0.804209	0.000363617	0.0835856
HHEX	255.417	0.576545	0.702308	0.000258073	0.0709308
WDFY4	3047.88	0.582038	0.784842	0.000312308	0.0759329
SIGLEC10	522.786	0.593304	0.780765	0.000296902	0.0759329
FHL1	96.4511	0.61806	0.871735	0.000310329	0.0759329
RASAL1	26.8916	0.648501	0.789229	0.000247452	0.0695231
FOLR3	9.85891	0.698903	0.996057	0.000247208	0.0695231
MMP28	183.688	0.716565	0.701416	0.000153027	0.0537421
BLNK	395.489	0.730937	0.78264	0.000184421	0.0587999
FAM3B	28.7938	0.73248	0.730105	0.000158915	0.0543015
IL7	37.8736	0.735911	0.792996	0.000186032	0.0587999
SOX5	27.3641	0.740546	0.892063	0.000218049	0.0642099
HPGDS	38.1075	0.753763	0.871338	0.000204185	0.0629637
POLD2	419.351	0.790795	0.326727	1.40034e-05	0.00957499
LOC101907335	425.353	0.796683	0.619825	8.70525e-05	0.0338103
ARSJ	8.53105	0.850738	1.26678	8.19356e-05	0.0334165
SEMA4B	392.799	0.870067	0.567357	5.55051e-05	0.0250625
SLC35D2	485.151	0.904472	0.3078	7.6916e-06	0.0062526
TRPM2	341.269	0.954305	0.95879	0.000131164	0.0487737
BOLA-DOB	1031.11	1.02328	0.824732	8.82497e-05	0.0338103
FGD2	561.698	1.05535	0.742713	6.55104e-05	0.0285603
NAPSA	733.155	1.06328	0.695747	5.52666e-05	0.0250625
IQSEC1	1636.07	1.06779	0.568389	3.26502e-05	0.019657
CD163L1	27778.2	1.08582	0.201353	3.95648e-08	0.000100044
B4GALT6	248.576	1.20942	0.939273	6.87287e-05	0.0289646
ZBTB32	919.673	1.31452	0.428287	6.80907e-06	0.00614908
FZD5	62.7713	1.33592	0.830277	4.15674e-05	0.0218974
CXCR5	780.081	1.35371	0.285595	3.9526e-07	0.000713896
CR2	769.427	1.35665	0.873071	4.3374e-05	0.0219351
DIRAS2	102.886	1.37497	1.05967	5.23408e-05	0.0250625
CERS4	252.533	1.41186	0.410629	4.1181e-06	0.00433876
CD19	1148.3	1.42655	0.523896	1.00488e-05	0.00747337
NRCAM	19.0991	1.5159	0.98972	3.57188e-05	0.0199542
EPHX4	77.5209	1.56545	0.484706	5.02488e-06	0.00488689
MS4A1	3227.69	1.6202	0.410424	1.77692e-06	0.00252177
FCRL1	307.744	1.63226	0.342639	3.10285e-07	0.000653822
CD22	1631.59	1.67298	0.499529	4.02173e-06	0.00433876
SLC6A17	30.248	1.72747	1.05487	2.28503e-05	0.0144448
LGR4	110.925	1.73556	0.632306	7.9128e-06	0.0062526
KLHDC8A	85.4691	1.81349	0.479992	1.99104e-06	0.00252177
KLHL14	89.413	1.93817	0.524918	1.9946e-06	0.00252177
DTX4	219.979	1.97167	0.359644	1.11659e-08	3.52928e-05
WC1	20082.1	2.05701	0.331824	1.50243e-10	6.33173e-07
SCN3A	132.194	2.21353	0.355735	1.03465e-10	6.33173e-07

## Sheet:  4) WC1.1vWC1.2 FC&P-val
Gene Symbol	baseMean	log2FoldChange	lfcSE	pvalue	padj
WC1.3	26294.9	-2.98448	0.279123	7.4418e-28	9.40867e-24
NRCAM	19.0991	1.5159	0.98972	3.57188e-05	0.0199542
EPHX4	77.5209	1.56545	0.484706	5.02488e-06	0.00488689
MS4A1	3227.69	1.6202	0.410424	1.77692e-06	0.00252177
FCRL1	307.744	1.63226	0.342639	3.10285e-07	0.000653822
CD22	1631.59	1.67298	0.499529	4.02173e-06	0.00433876
SLC6A17	30.248	1.72747	1.05487	2.28503e-05	0.0144448
LGR4	110.925	1.73556	0.632306	7.9128e-06	0.0062526
KLHDC8A	85.4691	1.81349	0.479992	1.99104e-06	0.00252177
KLHL14	89.413	1.93817	0.524918	1.9946e-06	0.00252177
DTX4	219.979	1.97167	0.359644	1.11659e-08	3.52928e-05
WC1	20082.1	2.05701	0.331824	1.50243e-10	6.33173e-07
SCN3A	132.194	2.21353	0.355735	1.03465e-10	6.33173e-07
